# Supplementary material for: TMT-Based Comparative Proteomic Analysis of the Spermatozoa of Buck (Capra hircus) and Ram (Ovis aries)
Source: Genes (Basel). 2023 Apr 25;14(5):973. doi: 10.3390/genes14050973 (PMC10218022; doi:10.3390/genes14050973)
Supplement: Supplementary file 1 [file genes-14-00973-s001.zip]

Archive with 2 entries (2 files):
- Supplementary Material (Figures S1-S3).pdf
- Supplementary material (Tables S1-S8).xlsx
