# Supplementary material for: TMT-Based Comparative Proteomic Analysis of the Spermatozoa of Buck (Capra hircus) and Ram (Ovis aries)
Source: Genes (Basel). 2023 Apr 25;14(5):973. doi: 10.3390/genes14050973 (PMC10218022; doi:10.3390/genes14050973)
Supplement: Supplementary file 1 [file genes-14-00973-s001.zip › Supplementary material (Tables S1-S8).xlsx]

## Sheet: Table S1
Results of sperm proteins extraction from six samples.																		mass error [ppm]	Parts per million ratio of peptide mass error between the theory and practice
Sample	SJ3	SJ4	SJ5	GJ1	GJ2	GJ3												PEP	The maximal posterior error probability for peptides, which is the probability of each peptide to be a false hit considering identification score and peptide length
Protein concentration (μg/μL)	6.8	6.5	5.3	4.7	5.4	6.7												Score	A simple rule to be used to judge whether a result is significant or not
Volume (μL)	700	700	700	700	700	700												Unique [yes/no]	When marked with 'yes', this particular peptide is unique to a single identified protein group
Total mass (μg)	4759	4539	3712	3289	3776	4695
Note: GJ1, GJ2 and GJ3, three biological replicates from goat spermatozoa; SJ3, SJ4 and SJ5, three biological replicates from sheep spermatozoa.

## Sheet: Table S2
Peptides information set from all samples
ID	Sequence	Protein accession	Protein description	Charge	m/z	mass error [ppm]	PEP	Score	Unique [yes/no]	Goat-2	Sheep-2	Goat-1	Sheep-1	Sheep-3	Goat-3
0	AAAAADLANR	F1N155	PREDICTED: LOW QUALITY PROTEIN: ATP-dependent Clp protease ATP-binding subunit clpX-like, mitochondrial isoform X2 [Bos taurus]	2	472.251	1.4855	0.00037234	107.45	yes	NA	NA	NA	NA	NA	NA
1	AAAALAR	W5P9F3	PREDICTED: uncharacterized protein C19orf47 homolog isoform X1 [Ovis aries]	2	322.198	0.54745	0.074545	72.618	yes	NA	NA	NA	NA	NA	NA
2	AAAAPSNFQLLYDLK	W5QJ32	PREDICTED: C-1-tetrahydrofolate synthase, cytoplasmic isoform X1 [Ovis aries]	3	541.291	2.1206	1.4968e-08	109.83	yes	0.373665	1.89184	0.354072	1.1132	1.96808	0.299135
3	AAAAPSNFQLLYDLK	W5QJ32	PREDICTED: C-1-tetrahydrofolate synthase, cytoplasmic isoform X1 [Ovis aries]	2	811.433	2.4334	1.0261e-25	180.74	yes	0.226031	1.83501	0.353642	1.18473	2.221	0.179579
4	AAAAPSSFQLLYDLK	A4FUD0	MTHFD1 protein OS=Bos taurus	3	532.287	2.3382	4.0764e-15	137.81	yes	0.730383	0.901008	0.56039	1.27733	1.62618	0.90471
5	AAAASAEGR	W5PN67	PREDICTED: protein FAM71B [Ovis aries]	2	402.204	-2.6685	0.008176	82.645	yes	0.428029	1.47817	0.965403	1.31964	0.66806	1.1407
6	AAAASAEGR	W5PN67	PREDICTED: protein FAM71B [Ovis aries]	2	402.204	-2.6235	0.027836	69.812	yes	0.592604	1.32127	0.822885	1.19092	0.712451	1.35987
7	AAAASAEGR	W5PN67	PREDICTED: protein FAM71B [Ovis aries]	2	402.204	-1.5906	0.011256	77.732	yes	0.767784	1.06249	0.9042	1.19848	0.890315	1.17673
8	AAAEGDGIDALINTLSSK	W5NVK7	PREDICTED: armadillo repeat-containing protein 3 isoform X1 [Ovis aries]	2	873.449	2.5727	2.5856e-65	223.5	yes	0.145726	1.65919	0.17659	1.80375	2.09123	0.123517
9	AAAEGDGIDALINTLSSK	W5NVK7	PREDICTED: armadillo repeat-containing protein 3 isoform X1 [Ovis aries]	3	582.635	2.6756	4.0426e-19	137.61	yes	0.244309	1.90668	0.207322	1.62553	1.81504	0.201129
10	AAAEVNQDYGLDPK	Q148D3	Fumarate hydratase OS=Bos taurus	2	745.86	1.6411	3.999e-14	144.18	yes	0.904887	0.99979	0.967718	1.10445	1.11292	0.910232
11	AAAEVNQDYGLDPK	Q148D3	Fumarate hydratase OS=Bos taurus	2	745.86	0	1.4627e-30	165.36	yes	NA	NA	NA	NA	NA	NA
12	AAAFDYPCGSTSVLPSGR	W5QB06	PREDICTED: uncharacterized protein LOC101103876 [Ovis aries]	3	619.293	1.1132	9.3441e-06	94.639	yes	0.961031	1.04811	0.889221	1.01882	1.12459	0.958227
13	AAAFDYPCGSTSVLPSGR	W5QB06	PREDICTED: uncharacterized protein LOC101103876 [Ovis aries]	2	928.436	1.4704	6.214e-46	191.4	yes	1.33759	0.910319	0.859895	0.938994	0.90455	1.04865
14	AAAFVLR	Q32L54	Sperm associated antigen 6 OS=Bos taurus	2	374.229	0.54673	0.0078376	121.68	yes	1.09819	0.947374	0.938475	0.968848	1.01047	1.03664
15	AAAFVLR	Q32L54	Sperm associated antigen 6 OS=Bos taurus	2	374.229	0.61787	0.017482	96.666	yes	1.07919	0.929341	0.920726	0.99617	1.0654	1.00917
17	AAAHHYGAQCDKPNK	W5PYA5	NADH dehydrogenase [ubiquinone] 1 alpha subcomplex subunit 8 OS=Ovis aries	5	334.36	-1.6002	0.0030125	59.227	yes	1.19517	1.05085	0.348492	0.975344	1.19148	1.23867
18	AAAHHYGAQCDKPNK	W5PYA5	NADH dehydrogenase [ubiquinone] 1 alpha subcomplex subunit 8 OS=Ovis aries	5	334.36	-0.55534	0.00011141	82.069	yes	1.08201	0.878992	0.963009	0.959089	1.05871	1.05819
19	AAAHHYGAQCDKPNK	W5PYA5	NADH dehydrogenase [ubiquinone] 1 alpha subcomplex subunit 8 OS=Ovis aries	4	417.698	-0.33144	4.7913e-12	119.87	yes	1.14191	0.793344	0.810925	1.0516	1.14084	1.06139
20	AAAHHYGAQCDKPNK	W5PYA5	NADH dehydrogenase [ubiquinone] 1 alpha subcomplex subunit 8 OS=Ovis aries	3	556.595	-0.78273	8.6268e-15	134.61	yes	1.14303	0.792917	0.851165	0.990496	1.06489	1.1575
21	AAAHHYGAQCDKPNK	W5PYA5	NADH dehydrogenase [ubiquinone] 1 alpha subcomplex subunit 8 OS=Ovis aries	5	334.36	1.5129	0.0010713	64.104	yes	0.964865	0.917344	0.963158	1.00547	1.0924	1.05677
22	AAALDVTHPEPLPR	W5P1N9	PREDICTED: glyoxylate/hydroxypyruvate reductase B-like [Ovis aries]	3	496.272	2.5884	4.522e-05	86.288	yes	0.657762	1.10279	0.647162	1.34518	1.40672	0.840387
23	AAALDVTHPEPLPR	W5P1N9	PREDICTED: glyoxylate/hydroxypyruvate reductase B-like [Ovis aries]	3	496.272	1.0812	7.8269e-05	82.202	yes	NA	NA	NA	NA	NA	NA
24	AAALDVTYPEPLPR	G3N069	PREDICTED: uncharacterized protein LOC515578 isoform X1 [Bos taurus]	2	756.906	1.7772	1.5158e-13	134.68	yes	1.526	0.528562	1.32647	0.398315	0.481561	1.7391
25	AAALEQFK	W5PFI3	PREDICTED: NAD(P) transhydrogenase, mitochondrial [Ovis aries]	2	439.243	1.2104	0.016867	83.948	yes	NA	NA	NA	NA	NA	NA
26	AAALEQFK	W5PFI3	PREDICTED: NAD(P) transhydrogenase, mitochondrial [Ovis aries]	3	293.164	1.2449	0.011478	69.198	yes	1.03702	1.06575	0.926338	1.03782	0.922296	1.01077
27	AAALLTK	W5QD93	PREDICTED: dehydrogenase/reductase SDR family member 4 [Ovis aries]	2	344.224	2.3185	0.016529	101.64	yes	NA	NA	NA	NA	NA	NA
28	AAALSATSAGR	W5PEJ2	PREDICTED: calicin [Ovis aries]	2	488.265	0.96147	2.7457e-05	107.34	yes	1.08287	0.807324	0.965658	0.960216	1.01468	1.16925
29	AAALSATSAGR	W5PEJ2	PREDICTED: calicin [Ovis aries]	3	325.845	0.94314	0.0035532	63.32	yes	0.946071	0.950789	0.977438	0.836086	1.05081	1.23881
30	AAALSATSAGR	W5PEJ2	PREDICTED: calicin [Ovis aries]	2	488.265	0.82693	0.026251	61.344	yes	1.34696	0.596309	0.973105	0.894564	0.848008	1.34106
31	AAALSATSAGR	W5PEJ2	PREDICTED: calicin [Ovis aries]	2	488.265	0	0.0065188	61.833	yes	NA	NA	NA	NA	NA	NA
32	AAALSATSAGR	W5PEJ2	PREDICTED: calicin [Ovis aries]	2	488.265	0.15683	3.0839e-05	121.96	yes	1.16436	1.10193	1.00034	0.847408	0.809475	1.07648
33	AAANAQNWANK	D6PX64	Cysteine-rich secretory protein 3 OS=Ovis aries	3	386.86	3.1242	0.00081753	76.228	yes	NA	NA	NA	NA	NA	NA
34	AAANAQNWANK	D6PX64	Cysteine-rich secretory protein 3 OS=Ovis aries	2	579.786	0	2.2078e-08	124.67	yes	NA	NA	NA	NA	NA	NA
35	AAANMDLMR	W5NZQ2	PREDICTED: cytosol aminopeptidase [Ovis aries]	2	504.734	1.0126	0.050541	51.949	no	NA	NA	NA	NA	NA	NA
36	AAANMDLMR	W5NZQ2	PREDICTED: cytosol aminopeptidase [Ovis aries]	2	504.734	1.2044	0.038003	55.898	no	NA	NA	NA	NA	NA	NA
37	AAANMDLMR	W5NZQ2	PREDICTED: cytosol aminopeptidase [Ovis aries]	2	504.734	0.78042	0.041735	54.722	no	NA	NA	NA	NA	NA	NA
38	AAANMDLMR	W5NZQ2	PREDICTED: cytosol aminopeptidase [Ovis aries]	2	496.736	1.6753	0.01361	76.282	no	NA	NA	NA	NA	NA	NA
39	AAASSCYEVLNLR	W5NSF5	PREDICTED: disintegrin and metalloproteinase domain-containing protein 20-like [Ovis aries]	2	727.359	1.5347	1.4276e-59	239.48	yes	1.11483	0.925694	0.766298	0.913328	1.12855	1.1513
40	AAASSCYEVLNLR	W5NSF5	PREDICTED: disintegrin and metalloproteinase domain-containing protein 20-like [Ovis aries]	3	485.242	1.4306	1.4795e-09	128.85	yes	1.01671	1.26395	0.80759	0.916721	1.05932	0.935707
41	AAASSLTANR	G5E5D5	PREDICTED: fibrous sheath-interacting protein 2-like [Bos taurus]	2	481.257	1.4849	0.00030476	105.52	yes	NA	NA	NA	NA	NA	NA
42	AAASTDYYK	W5PYS5	Pyruvate dehydrogenase E1 component subunit alpha OS=Ovis aries	2	495.232	2.0607	0.0021475	96.342	no	NA	NA	NA	NA	NA	NA
43	AAASTDYYK	W5PYS5	Pyruvate dehydrogenase E1 component subunit alpha OS=Ovis aries	2	495.232	2.0339	0.0011834	107.79	no	NA	NA	NA	NA	NA	NA
44	AAASTDYYK	W5PYS5	Pyruvate dehydrogenase E1 component subunit alpha OS=Ovis aries	2	495.232	0.93314	0.0018488	119.68	no	NA	NA	NA	NA	NA	NA
45	AAASTDYYK	W5PYS5	Pyruvate dehydrogenase E1 component subunit alpha OS=Ovis aries	3	330.491	1.0969	0.00033087	101.54	no	NA	NA	NA	NA	NA	NA
46	AAASTDYYK	W5PYS5	Pyruvate dehydrogenase E1 component subunit alpha OS=Ovis aries	2	495.232	1.0028	0.010361	79.16	no	NA	NA	NA	NA	NA	NA
47	AAASTDYYK	W5PYS5	Pyruvate dehydrogenase E1 component subunit alpha OS=Ovis aries	2	495.232	1.9004	0.0016577	121.73	no	NA	NA	NA	NA	NA	NA
48	AAASWQDEAR	W5PFT8	PREDICTED: uncharacterized protein C4orf51 homolog isoform X2 [Ovis aries]	2	552.757	1.1301	0.00075264	120.32	yes	1.29134	1.43388	1.07321	0.700287	0.701596	0.79969
49	AAATSASSAR	F1MX42	PREDICTED: pantothenate kinase 2, mitochondrial [Bos taurus]	2	446.728	-3.9486	0.016982	70.389	yes	NA	NA	NA	NA	NA	NA
50	AAATYEHMK	W5QAX4	PREDICTED: dehydrogenase/reductase SDR family member 11 isoform X1 [Ovis aries]	3	346.496	1.6219	0.0046933	67.897	yes	NA	NA	NA	NA	NA	NA
51	AAAVLPVLDLAQR	P04394	NADH dehydrogenase [ubiquinone] flavoprotein 2, mitochondrial OS=Bos taurus	3	446.27	1.7552	1.703e-07	115.33	yes	0.785944	1.27166	1.03493	1.0221	1.06212	0.823243
52	AAAVLPVLDLAQR	P04394	NADH dehydrogenase [ubiquinone] flavoprotein 2, mitochondrial OS=Bos taurus	2	668.901	0.93598	1.7226e-06	110.31	yes	1.06609	0.902595	0.971358	1.04098	1.07714	0.941838
53	AACLPLPGYR	W5PDD0	PREDICTED: plastin-2 [Ovis aries]	2	559.295	2.5684	0.0061719	78.113	no	NA	NA	NA	NA	NA	NA
54	AADEIEKEK	W5PUB9	PREDICTED: ubiquitin thioesterase otulin isoform X2 [Ovis aries]	3	344.845	1.5861	0.03759	56.013	yes	0.632301	1.31793	0.556929	1.31257	1.52894	0.651324
55	AADFQLHTHVNDGTEFGGSIYQK	Q9MZ13	Voltage-dependent anion-selective channel protein 3 OS=Bos taurus	4	634.553	2.8986	2.7122e-11	103.02	yes	1.11476	0.924907	0.933199	1.08905	0.900718	1.03737
56	AADFQLHTHVNDGTEFGGSIYQK	Q9MZ13	Voltage-dependent anion-selective channel protein 3 OS=Bos taurus	5	507.844	2.708	2.374e-13	106.42	yes	1.03589	0.981762	0.880169	1.10558	0.947843	1.04875
57	AADFQLHTHVNDGTEFGGSIYQK	Q9MZ13	Voltage-dependent anion-selective channel protein 3 OS=Bos taurus	4	634.553	1.4083	1.8209e-23	136.64	yes	1.29901	0.81119	0.955873	0.883546	1.02573	1.02465
58	AADIDQEVK	W5NVQ4	PREDICTED: cullin-associated NEDD8-dissociated protein 1 [Ovis aries]	2	494.751	1.2115	0.0044446	88.596	yes	0.679816	1.09406	0.466682	1.31686	1.74175	0.700836
59	AADIDQEVK	W5NVQ4	PREDICTED: cullin-associated NEDD8-dissociated protein 1 [Ovis aries]	3	330.17	2.1029	0.028047	53.756	yes	NA	NA	NA	NA	NA	NA
60	AADLLSGPR	A7YWE4	Delta-1-pyrroline-5-carboxylate dehydrogenase, mitochondrial OS=Bos taurus	2	450.251	1.0496	0.0022346	95.642	no	NA	NA	NA	NA	NA	NA
61	AADLLVNPLDPR	W5NY28	PREDICTED: SRSF protein kinase 2 isoform X4 [Ovis aries]	2	647.362	0.99584	0.00027673	89.747	yes	0.985942	1.01789	0.895551	0.906897	1.14963	1.04409
62	AADPVSHCFTLK	W5Q010	PREDICTED: uncharacterized protein C7orf72 homolog [Ovis aries]	3	449.224	1.4259	2.4153e-05	98.407	yes	1.13531	0.849592	0.964827	1.04706	0.981362	1.02186
63	AADPVSHCFTLK	W5Q010	PREDICTED: uncharacterized protein C7orf72 homolog [Ovis aries]	2	673.332	1.2951	6.9142e-15	170.66	yes	NA	NA	NA	NA	NA	NA
64	AADQTAQMVSGLAEPNIVNR	W5QEH7	PREDICTED: uncharacterized protein C3orf30 homolog isoform X1 [Ovis aries]	3	695.685	2.3321	1.5482e-37	161.95	yes	1.08151	0.849998	0.905266	0.997401	0.995171	1.17065
65	AADTNEVVK	F1MHB9	PREDICTED: type I inositol 1,4,5-trisphosphate 5-phosphatase [Bos taurus]	2	473.746	0.58034	0.019728	73.499	yes	0.754738	1.01663	0.656691	1.24731	1.60696	0.717673
66	AADVAATK	W5Q5C2	PREDICTED: fibrous sheath-interacting protein 2 isoform X1 [Ovis aries]	2	373.706	2.3352	0.0056058	103.55	no	NA	NA	NA	NA	NA	NA
67	AADVAATK	W5Q5C2	PREDICTED: fibrous sheath-interacting protein 2 isoform X1 [Ovis aries]	2	373.706	0.91784	0.0042429	115.71	no	NA	NA	NA	NA	NA	NA
68	AAEAAMQTLLR	W5PGV9	PREDICTED: maestro heat-like repeat-containing protein family member 2B isoform X1 [Ovis aries]	3	392.213	2.3692	7.1092e-06	114.89	yes	1.07573	1.04677	0.779056	1.12203	0.976771	0.999643
69	AAEAAMQTLLR	W5PGV9	PREDICTED: maestro heat-like repeat-containing protein family member 2B isoform X1 [Ovis aries]	2	587.816	2.2537	3.6886e-08	156.36	yes	0.692294	1.27565	0.489761	1.3829	1.20153	0.957868
70	AAEDELNIEGK	A7E2Z6	SPG7 protein OS=Bos taurus	2	594.791	2.3048	0.00010498	102.73	yes	1.15747	0.96682	1.06154	0.926499	0.963261	0.924414
71	AAEDTSSILR	W5P2V1	PREDICTED: propionyl-CoA carboxylase alpha chain, mitochondrial isoform X1 [Ovis aries]	2	531.775	1.2368	0.0054225	80.037	no	NA	NA	NA	NA	NA	NA
72	AAEDTSSILR	W5P2V1	PREDICTED: propionyl-CoA carboxylase alpha chain, mitochondrial isoform X1 [Ovis aries]	2	531.775	0.61434	0.00063569	123.51	no	NA	NA	NA	NA	NA	NA
73	AAEEIGIK	W5QJ32	PREDICTED: C-1-tetrahydrofolate synthase, cytoplasmic isoform X1 [Ovis aries]	2	415.735	0.97144	0.054897	68.371	no	NA	NA	NA	NA	NA	NA
74	AAEENAVATPSVCSGK	W5PC99	PREDICTED: calcium-binding tyrosine phosphorylation-regulated protein isoform X1 [Ovis aries]	3	530.919	1.3098	0.0041053	58.164	yes	NA	NA	NA	NA	NA	NA
75	AAEENAVATPSVCSGK	W5PC99	PREDICTED: calcium-binding tyrosine phosphorylation-regulated protein isoform X1 [Ovis aries]	3	530.919	1.401	6.1978e-05	88.385	yes	1.02167	1.08453	0.992028	0.821132	0.937657	1.14298
76	AAEENAVATPSVCSGK	W5PC99	PREDICTED: calcium-binding tyrosine phosphorylation-regulated protein isoform X1 [Ovis aries]	2	795.875	1.0166	2.2134e-22	155.92	yes	0.981186	1.24505	0.79548	0.861067	0.9523	1.16492
77	AAEENAVATPSVCSGK	W5PC99	PREDICTED: calcium-binding tyrosine phosphorylation-regulated protein isoform X1 [Ovis aries]	3	530.919	0.41695	1.7123e-08	110.57	yes	0.981097	1.14235	0.926318	0.804237	0.969821	1.17618
78	AAEENAVATPSVCSGK	W5PC99	PREDICTED: calcium-binding tyrosine phosphorylation-regulated protein isoform X1 [Ovis aries]	2	795.875	0.66647	3.68e-38	191.93	yes	1.12205	1.17831	0.829352	0.841009	1.00278	1.02649
79	AAEITIPELQVPDINCEQQDIK	W5Q157	PREDICTED: centrosomal protein of 44 kDa isoform X3 [Ovis aries]	3	842.091	2.1568	1.2564e-07	80.066	yes	NA	NA	NA	NA	NA	NA
80	AAELGHELSMEILAK	W5PKB8	PREDICTED: ankyrin repeat and EF-hand domain-containing protein 1 isoform X1 [Ovis aries]	3	537.952	2.2503	4.6933e-15	136.33	no	NA	NA	NA	NA	NA	NA
81	AAELIANSLATAGDGLIELR	W5P7Q3	PREDICTED: prohibitin [Ovis aries]	3	666.7	2.3941	3.2703e-20	134.29	yes	1.38038	1.04455	1.20694	0.882454	0.789524	0.696159
82	AAELIANSLATAGDGLIELR	W5P7Q3	PREDICTED: prohibitin [Ovis aries]	2	999.547	2.4535	6.6441e-65	216.32	yes	1.1341	0.82348	1.02962	0.902145	0.866673	1.24398
83	AAELIANSLATAGDGLIELR	W5P7Q3	PREDICTED: prohibitin [Ovis aries]	3	666.7	2.0892	1.8461e-07	98.702	yes	1.27206	1.14858	0.848226	1.01529	0.785686	0.930157
84	AAELLLHQER	W5PNV6	PREDICTED: LOW QUALITY PROTEIN: coiled-coil domain-containing protein 180 isoform X1 [Ovis aries]	3	393.888	1.844	0.0012675	79.201	yes	0.989074	0.999252	0.879924	0.990435	0.955983	1.18533
85	AAELLLHQER	W5PNV6	PREDICTED: LOW QUALITY PROTEIN: coiled-coil domain-containing protein 180 isoform X1 [Ovis aries]	3	393.888	0	0.012268	54.259	yes	NA	NA	NA	NA	NA	NA
86	AAELLQDEYSGR	W5P3D7	PREDICTED: protein misato homolog 1 [Ovis aries]	2	676.328	1.0581	0.00010591	98.654	yes	1.17265	1.06309	0.862985	1.03214	0.815212	1.05392
87	AAEMLLFGK	W5NQ36	PREDICTED: LOW QUALITY PROTEIN: enoyl-CoA delta isomerase 2, mitochondrial isoform X1 [Ovis aries]	2	498.265	2.8968	0.0071556	73.233	no	NA	NA	NA	NA	NA	NA
88	AAEMLLFGK	W5NQ36	PREDICTED: LOW QUALITY PROTEIN: enoyl-CoA delta isomerase 2, mitochondrial isoform X1 [Ovis aries]	3	332.513	2.8109	0.044697	43.442	no	NA	NA	NA	NA	NA	NA
89	AAEMLLFGK	W5NQ36	PREDICTED: LOW QUALITY PROTEIN: enoyl-CoA delta isomerase 2, mitochondrial isoform X1 [Ovis aries]	2	498.265	1.9824	0.01341	65.157	no	NA	NA	NA	NA	NA	NA
90	AAEMLLFGK	W5NQ36	PREDICTED: LOW QUALITY PROTEIN: enoyl-CoA delta isomerase 2, mitochondrial isoform X1 [Ovis aries]	3	327.181	2.307	0.0036018	75.043	no	NA	NA	NA	NA	NA	NA
91	AAEMLLFGK	W5NQ36	PREDICTED: LOW QUALITY PROTEIN: enoyl-CoA delta isomerase 2, mitochondrial isoform X1 [Ovis aries]	2	490.268	1.4399	0.0014597	123.86	no	NA	NA	NA	NA	NA	NA
92	AAEMLLFGK	W5NQ36	PREDICTED: LOW QUALITY PROTEIN: enoyl-CoA delta isomerase 2, mitochondrial isoform X1 [Ovis aries]	2	490.268	2.0514	0.0034701	90.15	no	NA	NA	NA	NA	NA	NA
93	AAENTQPGVEPPDPIRPIYSGK	W5Q2A6	PREDICTED: EF-hand domain-containing family member B isoform X1 [Ovis aries]	3	779.401	1.0685	3.237e-08	89.462	yes	NA	NA	NA	NA	NA	NA
94	AAENTQPGVEPPDPIRPIYSGK	W5Q2A6	PREDICTED: EF-hand domain-containing family member B isoform X1 [Ovis aries]	3	779.401	1.7267	6.0768e-05	70.345	yes	1.29606	0.727001	1.21166	0.886445	0.71884	1.16
95	AAENTQPGVEPPDPIRPIYSGK	W5Q2A6	PREDICTED: EF-hand domain-containing family member B isoform X1 [Ovis aries]	4	584.802	1.7337	3.1697e-11	104.18	yes	1.10312	0.991412	0.880091	0.972012	0.975674	1.07769
96	AAEPLQPQAR	W5PWA4	PREDICTED: hydroxyacylglutathione hydrolase-like protein isoform X4 [Ovis aries]	2	540.793	0.70116	0.0044958	82.417	yes	0.914656	0.920703	0.95146	1.15344	1.17642	0.883328
97	AAEPPWTPEPSSDKK	Q3SZW1	Testis-specific serine/threonine-protein kinase 1 OS=Bos taurus	3	547.27	1.7494	7.179e-13	131.86	yes	1.08983	0.776886	0.697942	1.068	1.40812	0.959212
98	AAEPPWTPEPSSDKK	Q3SZW1	Testis-specific serine/threonine-protein kinase 1 OS=Bos taurus	4	410.705	2.2307	0.0065655	62.357	yes	1.19837	0.867177	0.731606	1.04321	1.23584	0.923808
99	AAEQVVQEALR	W5PUM8	PREDICTED: huntingtin-interacting protein 1 isoform X1 [Ovis aries]	2	607.33	1.2746	0.053433	56.414	no	NA	NA	NA	NA	NA	NA
100	AAEQVVQEALR	W5PUM8	PREDICTED: huntingtin-interacting protein 1 isoform X1 [Ovis aries]	3	405.223	1.6984	0.020028	49.632	no	NA	NA	NA	NA	NA	NA
101	AAEQYTPR	Q076H7	Fatty acid synthase OS=Capra hircus	2	468.233	1.0928	0.0086093	91.265	yes	1.64565	0.481587	1.29928	0.46035	0.452381	1.66075
102	AAETLGR	W5PYJ8	PREDICTED: LOW QUALITY PROTEIN: maestro heat-like repeat-containing protein family member 1 isoform X1, partial [Ovis aries]	2	359.198	0.90108	0.042447	80.462	yes	0.413873	1.41061	0.30498	1.32634	1.92301	0.621186
103	AAETSGVSLEPVYTETFK	W5PI88	PREDICTED: EF-hand calcium-binding domain-containing protein 5 isoform X1 [Ovis aries]	3	643.654	0.30604	1.1932e-27	159.34	no	NA	NA	NA	NA	NA	NA
104	AAEVLNK	W5P1D8	PREDICTED: heterogeneous nuclear ribonucleoprotein M isoform X12 [Ovis aries]	2	372.716	1.2822	0.04808	77.923	yes	NA	NA	NA	NA	NA	NA
105	AAFDDAIAELDTLSEESYK	P62262	14-3-3 protein epsilon OS=Ovis aries	3	696.66	4.1819	1.2215e-10	119.08	yes	NA	NA	NA	NA	NA	NA
107	AAFGLSEAGFNTACVTK	W5Q216	Succinate dehydrogenase (quinone) (Fragment) OS=Ovis aries	3	581.951	1.9926	1.5306e-23	147.7	yes	0.894593	1.01444	0.934441	1.08776	1.01509	1.05368
108	AAFGLSEAGFNTACVTK	W5Q216	Succinate dehydrogenase (quinone) (Fragment) OS=Ovis aries	2	872.422	0.76501	3.0042e-59	229.84	yes	0.96672	0.903747	1.02964	1.0494	0.976079	1.07442
109	AAFGLSEAGFNTACVTK	W5Q216	Succinate dehydrogenase (quinone) (Fragment) OS=Ovis aries	3	581.951	2.0292	6.6992e-05	88.385	yes	NA	NA	NA	NA	NA	NA
110	AAFGVPDLDVSTLFR	W5PL17	PREDICTED: lysophosphatidylcholine acyltransferase 2B-like [Ovis aries]	2	804.425	2.1293	8.1106e-09	118.21	yes	NA	NA	NA	NA	NA	NA
111	AAFGVPDLDVSTLFR	W5PL17	PREDICTED: lysophosphatidylcholine acyltransferase 2B-like [Ovis aries]	2	804.425	-0.034272	2.8455e-94	262.37	yes	0.237394	1.68078	0.182675	1.71862	2.05505	0.125482
112	AAFPVLDMVDLQR	F1MGI9	cat eye syndrome critical region protein 5 [Bos taurus]	2	737.89	2.3226	8.1807e-09	126.1	yes	0.861931	1.24911	0.6694	1.33028	1.28126	0.608023
113	AAFPVLDMVDLQR	F1MGI9	cat eye syndrome critical region protein 5 [Bos taurus]	3	492.262	2.2598	0.0001945	76.326	yes	0.998144	0.924763	0.792871	1.23051	1.08282	0.970886
114	AAFSIGNIPGSK	W5PGX1	PREDICTED: fibrous sheath CABYR-binding protein [Ovis aries]	3	387.88	3.6202	3.5934e-05	94.767	yes	0.722049	1.12302	0.830266	1.13567	1.18389	1.00511
115	AAFSSASLSGGAGR	W5Q5U5		2	619.81	1.3636	1.3763e-15	150.26	yes	NA	NA	NA	NA	NA	NA
116	AAFSSASLSGGAGR	W5Q5U5		2	619.81	1.5428	7.33e-25	179.41	yes	0.215155	2.9537	0.245521	1.20807	1.14694	0.230613
117	AAFSSASLSGGAGR	W5Q5U5		2	619.81	1.3233	6.9792e-14	141.65	yes	0.593981	2.22656	0.554212	1.0389	0.98612	0.600234
118	AAGALLAR	Q2T9Y6	Glutamate--cysteine ligase regulatory subunit OS=Bos taurus	2	371.732	1.0324	0.0042658	115.46	yes	NA	NA	NA	NA	NA	NA
119	AAGAQIQGAK	W5PFI3	PREDICTED: NAD(P) transhydrogenase, mitochondrial [Ovis aries]	2	457.756	0.95511	0.00053327	126.31	yes	NA	NA	NA	NA	NA	NA
120	AAGCDFTNVVK	W5P8I3	PREDICTED: ribonuclease UK114 isoform X1 [Ovis aries]	2	591.285	1.1657	3.5509e-17	181.31	yes	0.814178	3.05247	0.522354	0.388026	0.423272	0.799698
121	AAGFISVLK	W5PGP2	solute carrier family 2, facilitated glucose transporter member 5 [Ovis aries]	3	302.52	2.4513	0.0015467	84.498	yes	1.03015	0.920979	0.732253	1.08637	1.36987	0.860367
122	AAGFISVLK	W5PGP2	solute carrier family 2, facilitated glucose transporter member 5 [Ovis aries]	2	453.276	2.2368	0.0012739	111.61	yes	0.943912	1.03141	0.738041	1.09695	1.24113	0.948561
123	AAGLIEMVAFLR	W5PA43	PREDICTED: cilia- and flagella-associated protein 43 isoform X1 [Ovis aries]	2	645.866	2.3436	3.5988e-08	120.55	no	NA	NA	NA	NA	NA	NA
124	AAGLIEMVAFLR	W5PA43	PREDICTED: cilia- and flagella-associated protein 43 isoform X1 [Ovis aries]	3	430.913	2.9795	4.6453e-06	104.43	no	NA	NA	NA	NA	NA	NA
125	AAGPLLTDECR	Q2KHU5	O-acetyl-ADP-ribose deacetylase MACROD1 OS=Bos taurus	2	601.795	0.60681	1.0143e-11	166.69	yes	1.25975	0.859037	0.888437	0.953718	1.11537	0.92369
126	AAGQYSTSYAQQK	W5QGU2	PREDICTED: dynamin-like 120 kDa protein, mitochondrial isoform X1 [Ovis aries]	3	468.225	2.6036	9.211e-08	117.2	yes	NA	NA	NA	NA	NA	NA
127	AAGVNVEPFWPGLFAK	W5QBE7	PREDICTED: 60S acidic ribosomal protein P1 isoform X1 [Ovis aries]	3	568.303	1.8388	0.0001851	80.632	yes	1.35451	1.27958	0.701337	0.995134	0.703821	0.96562
128	AAGVNVEPFWPGLFAK	W5QBE7	PREDICTED: 60S acidic ribosomal protein P1 isoform X1 [Ovis aries]	2	851.951	2.3371	2.3221e-26	173.03	yes	1.47523	1.30793	0.56524	1.00189	0.715783	0.93392
129	AAHALEIENK	W5Q8I9	PREDICTED: uncharacterized protein CCDC7 isoform X26 [Ovis aries]	3	365.865	2.388	5.0582e-05	135.71	yes	1.25093	0.825409	0.884509	0.858205	1.15615	1.0248
130	AAHALEIENK	W5Q8I9	PREDICTED: uncharacterized protein CCDC7 isoform X26 [Ovis aries]	2	548.293	1.9423	0.00010991	141.88	yes	1.0612	0.802374	0.940441	0.974537	1.11464	1.10681
131	AAHEQNQVLNTNSR	W5P8T6	PREDICTED: 5-phosphohydroxy-L-lysine phospho-lyase isoform X3 [Ovis aries]	3	527.929	0.33876	2.2623e-08	106.66	yes	1.03305	0.975937	0.749177	0.933363	1.30498	1.00349
132	AAHIETMAK	W5QG11	PREDICTED: protein FAM161A isoform X2 [Ovis aries]	3	329.836	0.057417	0.041505	44.349	yes	1.04827	0.79708	0.906999	1.09598	1.0175	1.13417
133	AAHIETMAK	W5QG11	PREDICTED: protein FAM161A isoform X2 [Ovis aries]	2	486.253	0.67302	2.8223e-07	160.59	yes	1.12031	0.881124	0.852013	1.12048	0.874323	1.15175
134	AAHLCAEAALR	W5PKW0	PREDICTED: proliferation-associated protein 2G4 [Ovis aries]	3	394.873	0.68412	0.0059482	61.213	yes	0.838762	1.41138	0.946744	0.906523	0.905707	0.990884
135	AAHNLVK	W5QDD4	ATP-dependent 6-phosphofructokinase OS=Ovis aries	2	376.724	0.34102	0.013362	110.61	no	NA	NA	NA	NA	NA	NA
136	AAHNLVK	W5QDD4	ATP-dependent 6-phosphofructokinase OS=Ovis aries	3	251.485	0.66525	0.02025	69.432	no	NA	NA	NA	NA	NA	NA
137	AAHQIVVMAHGR	W5NWK0	PREDICTED: LOW QUALITY PROTEIN: ATP-binding cassette sub-family B member 8, mitochondrial isoform X1 [Ovis aries]	4	323.178	0.68093	7.6428e-05	88.596	yes	NA	NA	NA	NA	NA	NA
138	AAHSPVFLVFPPDITMPEFQSR	W5PTZ0	PREDICTED: membrane-spanning 4-domains subfamily A member 5 [Ovis aries]	3	829.423	1.5345	4.0329e-13	110.38	yes	0.987178	0.822341	0.878517	0.846724	0.978508	1.48673
139	AAHSPVFLVFPPDITMPEFQSR	W5PTZ0	PREDICTED: membrane-spanning 4-domains subfamily A member 5 [Ovis aries]	3	829.423	1.4525	9.6843e-08	82.635	yes	0.720044	1.35928	0.96204	0.985429	1.16919	0.804016
140	AAHVEQVLLHQQALFGK	W5PFP1	lactotransferrin precursor [Ovis aries]	4	473.015	1.54	8.9509e-33	181.58	no	NA	NA	NA	NA	NA	NA
141	AAHVEQVLLHQQALFGK	W5PFP1	lactotransferrin precursor [Ovis aries]	3	630.351	1.2797	2.9773e-27	164.01	no	NA	NA	NA	NA	NA	NA
142	AAHVEQVLLHQQALFGK	W5PFP1	lactotransferrin precursor [Ovis aries]	5	378.614	1.3793	1.2196e-05	92.38	no	NA	NA	NA	NA	NA	NA
143	AAHVEQVLLHQQALFGK	W5PFP1	lactotransferrin precursor [Ovis aries]	4	473.015	1.3264	1.6357e-23	147.7	no	NA	NA	NA	NA	NA	NA
144	AAHVEQVLLHQQALFGK	W5PFP1	lactotransferrin precursor [Ovis aries]	3	630.351	0.91611	1.4498e-27	169.92	no	NA	NA	NA	NA	NA	NA
145	AAHVEQVLLHQQALFGK	W5PFP1	lactotransferrin precursor [Ovis aries]	5	378.614	1.7893	1.021e-05	94.487	no	NA	NA	NA	NA	NA	NA
146	AAHVFFTDTCPEPLFSELGR	F1MHC2	syntaxin-binding protein 2 [Bos taurus]	3	765.369	2.0673	1.8739e-20	139.9	no	NA	NA	NA	NA	NA	NA
147	AAIECEQPQSDLYK	W5PKM1	Phospholipid-transporting ATPase OS=Ovis aries	3	551.259	1.548	4.1052e-05	86.803	yes	NA	NA	NA	NA	NA	NA
148	AAIECEQPQSDLYK	W5PKM1	Phospholipid-transporting ATPase OS=Ovis aries	2	826.385	1.3608	9.2883e-42	216.39	yes	0.962059	0.855749	0.690452	1.0917	1.35415	1.04589
149	AAIEVYQVLENSHTPGPANTGR	W5PF98	PREDICTED: carcinoembryonic antigen-related cell adhesion molecule 21-like [Ovis aries]	3	775.393	0.41893	2.3894e-25	147.35	yes	0.787024	1.0983	0.713741	1.07717	1.52357	0.800195
150	AAIEVYQVLENSHTPGPANTGR	W5PF98	PREDICTED: carcinoembryonic antigen-related cell adhesion molecule 21-like [Ovis aries]	4	581.796	0.4613	0.063761	31.97	yes	NA	NA	NA	NA	NA	NA
151	AAIEVYQVLENSHTPGPANTGR	W5PF98	PREDICTED: carcinoembryonic antigen-related cell adhesion molecule 21-like [Ovis aries]	3	775.393	2.1109	6.2255e-24	145.04	yes	NA	NA	NA	NA	NA	NA
152	AAIISAEGDSK	W5P7Q3	PREDICTED: prohibitin [Ovis aries]	2	531.277	1.7087	2.6035e-07	147.26	yes	1.08866	1.01208	0.965984	0.97862	1.0114	0.943252
153	AAIISAEGDSK	W5P7Q3	PREDICTED: prohibitin [Ovis aries]	3	354.521	2.6593	6.8215e-06	112.83	yes	0.97326	0.783655	1.08317	0.892296	1.15369	1.11393
154	AAIISAEGDSK	W5P7Q3	PREDICTED: prohibitin [Ovis aries]	3	354.521	2.1852	0.0057887	61.344	yes	NA	NA	NA	NA	NA	NA
155	AAIMGAPGSGK	W5PVD4	GTP:AMP phosphotransferase AK3, mitochondrial OS=Ovis aries	2	488.25	1.0965	0.00081316	80.014	yes	0.795648	1.15973	0.683727	1.32273	1.15274	0.88543
156	AAIMGAPGSGK	W5PVD4	GTP:AMP phosphotransferase AK3, mitochondrial OS=Ovis aries	3	325.836	1.8116	0.0017949	67.334	yes	1.06093	1.0935	0.687053	1.17032	1.12611	0.862085
157	AAIMGAPGSGK	W5PVD4	GTP:AMP phosphotransferase AK3, mitochondrial OS=Ovis aries	2	480.253	2.0291	2.967e-05	110.84	yes	1.00903	0.96636	0.743504	1.13566	1.27315	0.872292
158	AAIMGAPGSGK	W5PVD4	GTP:AMP phosphotransferase AK3, mitochondrial OS=Ovis aries	3	320.504	2.3211	0.0026241	67.704	yes	NA	NA	NA	NA	NA	NA
159	AAIMGAPGSGK	W5PVD4	GTP:AMP phosphotransferase AK3, mitochondrial OS=Ovis aries	2	480.253	2.0516	0.0029052	77.062	yes	NA	NA	NA	NA	NA	NA
160	AAITHEGR	W5PQX8	PREDICTED: LOW QUALITY PROTEIN: neuralized-like protein 4 isoform X1 [Ovis aries]	3	285.487	-1.2701	0.011011	69.812	yes	NA	NA	NA	NA	NA	NA
161	AAITNWDDMEK	W5NT88	PREDICTED: actin-85C-like isoform X1 [Ovis aries]	2	647.293	2.162	3.5001e-05	119.25	yes	1.08801	1.07056	0.96662	0.910374	0.862794	1.10163
162	AAKEDSPQYER	W5PII6	PREDICTED: A-kinase anchor protein 3 isoform X1 [Ovis aries]	3	431.874	0.79765	0.0030128	71.176	yes	0.183862	1.42967	0.189014	1.97578	2.00774	0.213934
163	AAKEDSPQYER	W5PII6	PREDICTED: A-kinase anchor protein 3 isoform X1 [Ovis aries]	2	647.307	0.59581	0.049991	65.495	yes	0.176366	1.44743	0.116707	2.07159	1.93897	0.248939
164	AAKPLQVNK	W5PW69	PREDICTED: inactive serine/threonine-protein kinase VRK3 isoform X2 [Ovis aries]	3	323.534	0	0.0013463	118.5	yes	NA	NA	NA	NA	NA	NA
165	AALALLDRPDEYAAR	W5PJG9	Annexin OS=Ovis aries	3	548.962	1.4254	2.9153e-08	107.74	yes	NA	NA	NA	NA	NA	NA
166	AALCAVHVIR	W5P0Z7	PREDICTED: AP-1 complex subunit gamma-1 isoform X2 [Ovis aries]	3	370.546	1.4327	0.00015679	97.635	yes	0.611072	1.1609	0.504934	1.43707	1.40512	0.880899
167	AALCELLEK	F1MSL8	PREDICTED: IQ and ubiquitin-like domain-containing protein isoform X1 [Bos taurus]	2	523.781	1.4119	0.0010741	105.98	no	NA	NA	NA	NA	NA	NA
168	AALCELLEK	F1MSL8	PREDICTED: IQ and ubiquitin-like domain-containing protein isoform X1 [Bos taurus]	3	349.523	1.6047	0.0028449	76.605	no	NA	NA	NA	NA	NA	NA
169	AALDGTPGMIGYGMAK	W5PKX5	PREDICTED: LOW QUALITY PROTEIN: dihydropteridine reductase [Ovis aries]	3	518.255	1.4108	1.6062e-08	111.12	no	NA	NA	NA	NA	NA	NA
170	AALDTMDK	W5NWR9	PREDICTED: fatty-acid amide hydrolase 1 isoform X2 [Ovis aries]	2	440.708	1.6298	0.054334	55.112	yes	0.963023	1.08738	0.716207	1.2153	1.03026	0.987829
171	AALEGTLAETEAR	P08728	Keratin, type I cytoskeletal 19 OS=Bos taurus	3	444.565	2.5215	4.3289e-06	101.72	no	NA	NA	NA	NA	NA	NA
172	AALEGTLAETEAR	P08728	Keratin, type I cytoskeletal 19 OS=Bos taurus	2	666.344	1.7295	1.6177e-36	203.7	no	NA	NA	NA	NA	NA	NA
173	AALELCQEPR	W5P1V5	PREDICTED: MYCBP-associated protein isoform X3 [Ovis aries]	2	593.798	1.2453	0.0030059	86.243	yes	1.14889	1.09791	0.851135	0.960843	0.9575	0.98372
174	AALELCQEPR	W5P1V5	PREDICTED: MYCBP-associated protein isoform X3 [Ovis aries]	3	396.201	1.9421	0.0010048	82.261	yes	NA	NA	NA	NA	NA	NA
175	AALENFTR	W5PA49	PREDICTED: IQ domain-containing protein F1 [Ovis aries]	2	461.243	0.74417	0.072754	63.184	yes	NA	NA	NA	NA	NA	NA
176	AALENFTR	W5PA49	PREDICTED: IQ domain-containing protein F1 [Ovis aries]	2	461.243	1.745	0.006334	100.57	yes	0.477181	1.20147	0.393539	1.70866	1.78528	0.433874
177	AALESAFSQETNK	W5PL17	PREDICTED: lysophosphatidylcholine acyltransferase 2B-like [Ovis aries]	2	698.341	1.9775	4.2535e-09	133.47	yes	NA	NA	NA	NA	NA	NA
178	AALEYLEDIDLK	W5PKQ2	PREDICTED: redox-regulatory protein FAM213A isoform X1 [Ovis aries]	3	464.913	2.5483	6.0497e-05	89.805	yes	1.05404	0.78495	1.05262	0.9403	0.92384	1.24425
179	AALGECDLPEYCNGFSGECPR	W5P3V3	PREDICTED: disintegrin and metalloproteinase domain-containing protein 1a-like [Ovis aries]	3	801.333	1.3444	2.4034e-10	110.6	yes	0.93826	1.09855	0.838307	0.996681	1.26619	0.862016
180	AALIAYAHR	W5PAA9	PREDICTED: IQ domain-containing protein F2 isoform X1 [Ovis aries]	3	329.191	1.0867	0.00035743	122.13	yes	0.885648	0.962546	0.876801	1.13939	1.08671	1.0489
181	AALLDGLGVYQDK	W5Q6Y5	PREDICTED: LOW QUALITY PROTEIN: cilia- and flagella-associated protein 46 isoform X1, partial [Ovis aries]	2	681.867	1.1488	1.1854e-27	190.27	yes	1.05529	0.895357	0.963233	1.02216	1.06598	0.997973
182	AALLDGLGVYQDK	W5Q6Y5	PREDICTED: LOW QUALITY PROTEIN: cilia- and flagella-associated protein 46 isoform X1, partial [Ovis aries]	3	454.914	1.4318	5.7424e-07	105.65	yes	1.33191	0.907358	1.01409	0.85664	0.898703	0.991291
183	AALLTGR	W5QFH0	PREDICTED: arylsulfatase A [Ovis aries]	2	351.219	2.0606	0.01288	111.65	no	NA	NA	NA	NA	NA	NA
184	AALLTGR	W5QFH0	PREDICTED: arylsulfatase A [Ovis aries]	2	351.219	1.3717	0.030578	85.813	no	NA	NA	NA	NA	NA	NA
185	AALNQALSK	W5PSU9	PREDICTED: LOW QUALITY PROTEIN: uncharacterized protein KIAA1683 homolog isoform X1 [Ovis aries]	2	458.267	2.1167	0.0013783	102.52	no	NA	NA	NA	NA	NA	NA
186	AALNQALSK	W5PSU9	PREDICTED: LOW QUALITY PROTEIN: uncharacterized protein KIAA1683 homolog isoform X1 [Ovis aries]	3	305.847	1.9345	0.016891	59.368	no	NA	NA	NA	NA	NA	NA
187	AALPYFPR	W5QFB2	PREDICTED: olfactomedin-like protein 3 [Ovis aries]	2	467.761	1.9678	0.0082641	92.677	yes	0.855436	1.00087	0.920135	1.46778	0.811246	0.944535
188	AALQEGHQFLCSR	W5PHQ4	PREDICTED: bis(5'-nucleosyl)-tetraphosphatase [asymmetrical] [Ovis aries]	3	506.249	1.4129	1.0461e-05	95.854	yes	NA	NA	NA	NA	NA	NA
189	AALQELLSK	A0A0A0MPA4	40S ribosomal protein S25 [Bos taurus]	2	486.79	0.21453	0.0018133	120.06	yes	1.19767	1.4477	0.645605	0.96637	0.702453	1.0402
190	AALSAGK	W5P1M4	PREDICTED: 3-ketoacyl-CoA thiolase, mitochondrial isoform X2 [Ovis aries]	3	206.459	0.90115	0.034927	60.358	yes	NA	NA	NA	NA	NA	NA
191	AALSAGK	W5P1M4	PREDICTED: 3-ketoacyl-CoA thiolase, mitochondrial isoform X2 [Ovis aries]	2	309.184	1.2458	0.044651	79.469	yes	0.482593	1.4107	0.289322	1.9629	1.48778	0.366696
192	AALSCLLDSVR	W5Q6T4	PREDICTED: outer dense fiber protein 1 [Ovis aries]	2	623.827	2.48	9.4958e-06	135.8	yes	1.00505	1.0329	0.907443	1.09549	0.848928	1.11019
193	AALSCLLDSVR	W5Q6T4	PREDICTED: outer dense fiber protein 1 [Ovis aries]	2	602.821	2.8849	1.9553e-05	128.97	yes	0.937026	1.29467	0.848874	1.06768	0.986008	0.865746
194	AALSCLLDSVR	W5Q6T4	PREDICTED: outer dense fiber protein 1 [Ovis aries]	3	402.217	3.0265	0.077194	38.96	yes	1.49062	0.864407	0.806596	0.912126	0.908637	1.01762
195	AALSEMVEYITHNR	A4FV55	PPP2R5C protein OS=Bos taurus	3	545.272	1.2809	8.3303e-26	184.34	yes	0.809256	1.07723	0.876201	1.17827	0.996384	1.06267
196	AALSGLLHR	W5QBF9	PREDICTED: trifunctional enzyme subunit beta, mitochondrial isoform X2 [Ovis aries]	3	313.191	2.2086	0.00031624	111.95	yes	0.943126	0.835463	0.93692	1.14829	1.35334	0.78287
197	AALTHPGK	F1MXY8	Tricarboxylate transport protein, mitochondrial OS=Bos taurus	2	397.73	0.50703	0.0049984	107.29	yes	1.08369	1.04469	0.826412	1.06897	0.955159	1.02108
198	AALTHPGK	F1MXY8	Tricarboxylate transport protein, mitochondrial OS=Bos taurus	3	265.489	0.93564	0.060532	46.426	yes	NA	NA	NA	NA	NA	NA
199	AALTQEKEEFAHEHK	W5PC82	Malic enzyme (Fragment) OS=Ovis aries	5	354.379	2.8897	4.1375e-15	134.88	yes	0.429277	0.958626	0.349476	1.71886	2.36556	0.178198
200	AALTQEKEEFAHEHK	W5PC82	Malic enzyme (Fragment) OS=Ovis aries	4	442.722	2.8393	0.0009815	72.315	yes	NA	NA	NA	NA	NA	NA
201	AALTSAR	Q2KI42	26S proteasome non-ATPase regulatory subunit 11 OS=Bos taurus	2	345.201	0.53701	0.035455	83.614	yes	NA	NA	NA	NA	NA	NA
202	AALTVAATACDAEAR	W5NVK7	PREDICTED: armadillo repeat-containing protein 3 isoform X1 [Ovis aries]	2	745.867	0.16014	2.098e-78	246.77	yes	0.767311	0.976128	1.08256	1.07427	1.1255	0.974228
203	AAMDDSEIAGDKK	W5QHI0	MICOS complex subunit MIC60 OS=Ovis aries	3	456.21	0.40842	0.0036654	59.294	yes	0.956652	1.08233	1.1343	0.942732	0.763976	1.12001
204	AAMDDSEIAGDKK	W5QHI0	MICOS complex subunit MIC60 OS=Ovis aries	3	450.878	1.5661	1.4854e-09	136.33	yes	1.0118	1.00826	1.08463	0.986882	0.769234	1.1392
205	AAMDDSEIAGDKK	W5QHI0	MICOS complex subunit MIC60 OS=Ovis aries	3	450.878	1.1162	3.7169e-09	125.53	yes	1.10338	0.777364	0.917362	1.17426	0.918065	1.10957
206	AAMEHSGK	W5P6K4	PREDICTED: glycerate kinase isoform X1 [Ovis aries]	3	282.797	-3.2793	0.035903	47.749	yes	NA	NA	NA	NA	NA	NA
207	AANCLTENFPR	W5Q2A6	PREDICTED: EF-hand domain-containing family member B isoform X1 [Ovis aries]	2	646.806	1.7331	1.3871e-05	132.5	yes	1.05666	0.806191	1.02405	0.987048	1.05681	1.06925
208	AANDAGYFDNEMAPIEVK	W5P1M4	PREDICTED: 3-ketoacyl-CoA thiolase, mitochondrial isoform X2 [Ovis aries]	3	657.632	1.3666	3.0786e-06	100.02	yes	0.710449	1.36525	0.63677	1.28481	1.32641	0.676318
209	AANDAGYFDNEMAPIEVK	W5P1M4	PREDICTED: 3-ketoacyl-CoA thiolase, mitochondrial isoform X2 [Ovis aries]	3	652.3	1.0303	0.00013842	78.78	yes	NA	NA	NA	NA	NA	NA
210	AANDAGYFDNEMAPIEVK	W5P1M4	PREDICTED: 3-ketoacyl-CoA thiolase, mitochondrial isoform X2 [Ovis aries]	4	489.477	1.0204	0.0027067	58.693	yes	0.742316	1.08538	0.945009	1.24959	1.25949	0.718216
211	AANDAGYFDNEMAPIEVK	W5P1M4	PREDICTED: 3-ketoacyl-CoA thiolase, mitochondrial isoform X2 [Ovis aries]	2	977.946	1.0276	3.5733e-65	220.36	yes	0.425695	1.41847	0.32946	1.78567	1.69524	0.345462
212	AANFENHSGR	W5PFJ0	PREDICTED: vinculin isoform X2 [Ovis aries]	3	368.172	-0.34365	0.0068049	62.78	yes	NA	NA	NA	NA	NA	NA
213	AANFVHMDTAQK	W5NPS2	PREDICTED: calcium/calmodulin-dependent protein kinase type IV isoform X1 [Ovis aries]	3	450.215	0.76217	0.025175	44.829	no	NA	NA	NA	NA	NA	NA
214	AANFVHMDTAQK	W5NPS2	PREDICTED: calcium/calmodulin-dependent protein kinase type IV isoform X1 [Ovis aries]	3	450.215	0.48214	0.00039474	73.435	no	NA	NA	NA	NA	NA	NA
215	AANFVHMDTAQK	W5NPS2	PREDICTED: calcium/calmodulin-dependent protein kinase type IV isoform X1 [Ovis aries]	3	450.215	0.035676	0.00010265	79.492	no	NA	NA	NA	NA	NA	NA
216	AANFVHMDTAQK	W5NPS2	PREDICTED: calcium/calmodulin-dependent protein kinase type IV isoform X1 [Ovis aries]	3	444.884	0.12712	1.5024e-06	107.97	no	NA	NA	NA	NA	NA	NA
217	AANFVHMDTAQK	W5NPS2	PREDICTED: calcium/calmodulin-dependent protein kinase type IV isoform X1 [Ovis aries]	3	444.884	0.82523	0.026445	46.88	no	NA	NA	NA	NA	NA	NA
218	AANGVVLATEK	W5Q7C7	Proteasome subunit alpha type OS=Ovis aries	2	536.803	2.5106	4.1493e-06	142.83	yes	0.658794	1.08099	0.486692	1.39902	1.73429	0.640212
219	AANGVVLATEK	W5Q7C7	Proteasome subunit alpha type OS=Ovis aries	3	358.205	3.3576	0.0031481	65.232	yes	0.882399	1.08736	0.784236	1.10093	1.21047	0.934612
220	AANNGALPPDLSYIVR	W5Q0A9	PREDICTED: cytochrome c1, heme protein, mitochondrial [Ovis aries]	2	835.947	0.38952	4.4572e-22	150.27	yes	0.67053	1.10379	1.07921	1.09788	1.00282	1.04578
221	AANNGALPPDLSYIVR	W5Q0A9	PREDICTED: cytochrome c1, heme protein, mitochondrial [Ovis aries]	3	557.634	-0.068546	0.0063935	54.261	yes	NA	NA	NA	NA	NA	NA
222	AANSLEAFIFETQDK	W5PSK1	PREDICTED: hypoxia up-regulated protein 1 isoform X3 [Ovis aries]	3	561.946	2.7826	1.2122e-08	111.64	yes	1.42608	0.981185	0.720731	0.757405	1.15268	0.961921
223	AANTAGVGTWCK	W5PBR2	PREDICTED: fibronectin type III domain-containing protein 8 [Ovis aries]	3	412.533	2.6205	4.0169e-15	162.68	yes	1.3982	0.895503	0.956776	0.951923	0.760965	1.03663
224	AANTAGVGTWCK	W5PBR2	PREDICTED: fibronectin type III domain-containing protein 8 [Ovis aries]	2	618.296	2.1899	1.1015e-08	136.33	yes	1.5804	0.708188	0.960865	0.888959	0.743973	1.11761
225	AANTAGVGTWCKPYK	W5PBR2	PREDICTED: fibronectin type III domain-containing protein 8 [Ovis aries]	3	541.936	-0.30154	1.0602e-20	166.92	yes	1.03528	0.642571	1.12651	0.978335	0.835245	1.38206
226	AANTAGVGTWCKPYK	W5PBR2	PREDICTED: fibronectin type III domain-containing protein 8 [Ovis aries]	4	406.704	0.0027327	8.0687e-15	134.88	yes	1.00422	0.558075	1.14368	1.02095	0.923658	1.34941
227	AANTAGVGTWCKPYK	W5PBR2	PREDICTED: fibronectin type III domain-containing protein 8 [Ovis aries]	2	812.401	0.26022	4.9559e-20	171.56	yes	1.04012	0.67516	1.19636	0.930227	0.811907	1.34622
228	AAPDITGHK	F6RM11	neuroplastin precursor [Bos taurus]	3	303.831	0.40169	0.0040239	74.173	yes	1.07075	0.993395	0.947058	0.994958	1.12488	0.868954
229	AAPDITGHK	F6RM11	neuroplastin precursor [Bos taurus]	2	455.243	0.68764	0.018877	73.887	yes	0.873394	0.956918	0.712571	1.25009	1.46023	0.746798
230	AAPDITGHK	F6RM11	neuroplastin precursor [Bos taurus]	3	303.831	0.57203	0.040906	48.423	yes	NA	NA	NA	NA	NA	NA
231	AAPEMVSLLK	Q2KHZ9	Glutaryl-CoA dehydrogenase, mitochondrial OS=Bos taurus	2	529.799	2.6534	0.00010991	141.88	yes	1.27763	0.962626	0.997151	0.803324	0.967159	0.992107
232	AAPEMVSLLK	Q2KHZ9	Glutaryl-CoA dehydrogenase, mitochondrial OS=Bos taurus	3	353.535	3.6341	0.0012901	78.939	yes	1.25152	1.10877	0.851082	0.907798	0.866811	1.01401
233	AAPGAAAPR	F1MMU4	PREDICTED: histone H1x [Bos taurus]	2	391.219	0.23202	0.044938	62.88	yes	NA	NA	NA	NA	NA	NA
234	AAPGTPR	W5PSL1	PREDICTED: translation initiation factor IF-3, mitochondrial [Ovis aries]	2	335.188	-1.9954	0.051605	76.847	yes	0.390414	1.4747	0.262018	1.52371	2.02757	0.321592
235	AAPIDQEPSKK	W5QCS4	PREDICTED: serine--tRNA ligase, cytoplasmic [Ovis aries]	3	395.215	1.1113	0.010359	61.815	yes	NA	NA	NA	NA	NA	NA
236	AAPKPGPTLTK	W5PSL1	PREDICTED: translation initiation factor IF-3, mitochondrial [Ovis aries]	3	360.885	0	0.0068957	61.344	yes	NA	NA	NA	NA	NA	NA
237	AAPQSPSVPK	W5PKN2	PREDICTED: nuclear pore complex protein Nup155 isoform X1 [Ovis aries]	2	491.272	2.2424	0.00069033	116.55	yes	1.00389	0.906186	1.05654	1.00045	0.85838	1.17455
238	AAPQSPSVPK	W5PKN2	PREDICTED: nuclear pore complex protein Nup155 isoform X1 [Ovis aries]	3	327.85	3.2559	8.0349e-05	104.05	yes	1.25463	0.946784	0.941765	0.894023	0.839243	1.12356
239	AAPTEPLAAPDSAAAAGAASK	W5PSZ8	PREDICTED: LOW QUALITY PROTEIN: triokinase/FMN cyclase isoform X1 [Ovis aries]	3	613.315	0.98459	8.1278e-11	116.39	yes	0.130901	1.37255	0.124886	2.02483	2.20395	0.142886
240	AAPTEPLAAPDSAAAAGAASK	W5PSZ8	PREDICTED: LOW QUALITY PROTEIN: triokinase/FMN cyclase isoform X1 [Ovis aries]	2	919.468	1.253	2.2773e-48	179.19	yes	0.0256638	1.48218	0.100433	2.2136	2.14467	0.0334624
241	AAPTEPLAAPDSAAAAGAASK	W5PSZ8	PREDICTED: LOW QUALITY PROTEIN: triokinase/FMN cyclase isoform X1 [Ovis aries]	4	460.238	1.1819	0.0010706	56.017	yes	0.636419	1.26827	0.458621	1.45693	1.78563	0.394135
242	AAPTLTAR	W5P6B2	PREDICTED: cytochrome b-c1 complex subunit 9 [Ovis aries]	2	400.735	2.6118	0.0065223	99.799	yes	0.978692	1.51911	0.820017	0.933766	0.791502	0.956915
243	AAPVCCAASMSALR	W5P9X7	PREDICTED: spermatogenesis-associated protein 4 [Ovis aries]	3	488.897	0.86888	0.039161	44.132	yes	NA	NA	NA	NA	NA	NA
244	AAQASDLEK	Q2TBL6	Transaldolase OS=Bos taurus	2	466.738	0.68162	0.0018158	118.28	yes	0.615013	3.15824	0.404218	0.517116	0.66938	0.636031
245	AAQDFFSTCR	Q8HY31	Uroporphyrinogen decarboxylase OS=Ovis aries	2	601.767	1.4579	0.0024615	87.641	yes	NA	NA	NA	NA	NA	NA
246	AAQEEYVK	W5P1X9	Fructose-bisphosphate aldolase OS=Ovis aries	2	469.235	0.37312	0.0046115	111.61	yes	1.16294	0.926192	0.950722	0.980447	0.938191	1.04151
247	AAQEEYVK	W5P1X9	Fructose-bisphosphate aldolase OS=Ovis aries	2	469.235	1.2459	0.00096114	131.62	yes	1.02138	0.926641	0.963173	1.02563	1.00905	1.05413
248	AAQEEYVK	W5P1X9	Fructose-bisphosphate aldolase OS=Ovis aries	3	313.159	1.4471	0.0051082	78.377	yes	1.1964	0.952442	0.88763	0.922818	0.901401	1.13931
249	AAQEEYVK	W5P1X9	Fructose-bisphosphate aldolase OS=Ovis aries	2	469.235	1.1457	0.0046115	111.61	yes	1.10262	0.883811	0.961202	0.892972	0.997205	1.16219
250	AAQEEYVK	W5P1X9	Fructose-bisphosphate aldolase OS=Ovis aries	2	469.235	1.7525	0.013125	87.258	yes	NA	NA	NA	NA	NA	NA
251	AAQEEYVK	W5P1X9	Fructose-bisphosphate aldolase OS=Ovis aries	2	469.235	1.9139	0.058466	67.334	yes	NA	NA	NA	NA	NA	NA
252	AAQEEYVK	W5P1X9	Fructose-bisphosphate aldolase OS=Ovis aries	2	469.235	2.1363	0.011726	88.495	yes	0.97358	0.935854	1.05556	0.870219	0.99615	1.16864
253	AAQEEYVK	W5P1X9	Fructose-bisphosphate aldolase OS=Ovis aries	2	469.235	0	0.020058	77.662	yes	NA	NA	NA	NA	NA	NA
254	AAQEEYVK	W5P1X9	Fructose-bisphosphate aldolase OS=Ovis aries	2	469.235	1.2162	0.0065183	99.815	yes	1.19492	0.869016	0.956314	1.00736	0.965088	1.0073
255	AAQEEYVK	W5P1X9	Fructose-bisphosphate aldolase OS=Ovis aries	2	469.235	1.9071	0.0065183	99.815	yes	0.280139	4.0962	0.283853	0.132295	0.375765	0.831748
256	AAQEEYVK	W5P1X9	Fructose-bisphosphate aldolase OS=Ovis aries	2	469.235	0.98817	0.0065183	99.815	yes	1.07605	0.958157	0.939578	0.864671	1.00056	1.16098
257	AAQEEYVKR	W5P1X9	Fructose-bisphosphate aldolase OS=Ovis aries	3	365.193	1.9043	0.014701	67.207	yes	0.405621	0.6912	1.36542	1.09234	1.24867	1.19675
258	AAQGWLK	W5QHI0	MICOS complex subunit MIC60 OS=Ovis aries	2	387.219	2.154	0.014839	107.43	yes	NA	NA	NA	NA	NA	NA
259	AAQHELEK	W5Q4X8	PREDICTED: tektin-3 [Ovis aries]	3	309.163	1.5723	0.001001	112.41	no	NA	NA	NA	NA	NA	NA
260	AAQHELEK	W5Q4X8	PREDICTED: tektin-3 [Ovis aries]	2	463.241	1.5327	0.0047859	109.66	no	NA	NA	NA	NA	NA	NA
261	AAQHELEK	W5Q4X8	PREDICTED: tektin-3 [Ovis aries]	3	309.163	0.96468	0.0011881	104.44	no	NA	NA	NA	NA	NA	NA
262	AAQHELEK	W5Q4X8	PREDICTED: tektin-3 [Ovis aries]	2	463.241	0.74298	0.0039739	118.71	no	NA	NA	NA	NA	NA	NA
263	AAQHELEK	W5Q4X8	PREDICTED: tektin-3 [Ovis aries]	3	309.163	0	0.031267	53.775	no	NA	NA	NA	NA	NA	NA
264	AAQHELEK	W5Q4X8	PREDICTED: tektin-3 [Ovis aries]	3	309.163	1.1268	0.060983	46.334	no	NA	NA	NA	NA	NA	NA
265	AAQIAIK	W5PYX4	PREDICTED: LOW QUALITY PROTEIN: radial spoke head 14 homolog isoform X1 [Ovis aries]	2	357.729	3.1943	0.0091683	119.57	yes	0.999012	1.06456	0.958942	1.02215	0.939914	1.01542
266	AAQIAIK	W5PYX4	PREDICTED: LOW QUALITY PROTEIN: radial spoke head 14 homolog isoform X1 [Ovis aries]	3	238.822	2.3708	0.033826	60.788	yes	NA	NA	NA	NA	NA	NA
267	AAQKPDVLTTGAGNPVGDK	C6KGS5	Catalase (Fragment) OS=Capra hircus	3	613.658	0.22772	1.5045e-13	128.01	yes	NA	NA	NA	NA	NA	NA
268	AAQLCGAGMAAVVDK	Q5W5U3	Hexokinase 1 OS=Bos taurus	3	493.243	2.2033	0.0026991	58.885	no	NA	NA	NA	NA	NA	NA
269	AAQLCGAGMAAVVDK	Q5W5U3	Hexokinase 1 OS=Bos taurus	3	493.243	1.0878	0.00083575	65.374	no	NA	NA	NA	NA	NA	NA
270	AAQLCGAGMAAVVDK	Q5W5U3	Hexokinase 1 OS=Bos taurus	2	739.361	1.2765	2.8708e-12	125.67	no	NA	NA	NA	NA	NA	NA
271	AAQLCGAGMAAVVDK	Q5W5U3	Hexokinase 1 OS=Bos taurus	3	487.911	1.8242	9.4006e-05	85.493	no	NA	NA	NA	NA	NA	NA
272	AAQLCGAGMAAVVDK	Q5W5U3	Hexokinase 1 OS=Bos taurus	2	731.363	1.7299	1.2105e-25	179.14	no	NA	NA	NA	NA	NA	NA
273	AAQLCGAGMAAVVDK	Q5W5U3	Hexokinase 1 OS=Bos taurus	3	487.911	2.655	0.048189	42.242	no	NA	NA	NA	NA	NA	NA
274	AAQLCGAGMAAVVDK	Q5W5U3	Hexokinase 1 OS=Bos taurus	3	487.911	1.6139	0.00055723	73.296	no	NA	NA	NA	NA	NA	NA
275	AAQLGFGGVYVR	W5PW04	PREDICTED: isobutyryl-CoA dehydrogenase, mitochondrial isoform X1 [Ovis aries]	3	413.228	2.0679	0.00013511	81.625	yes	NA	NA	NA	NA	NA	NA
276	AAQLGFK	W5PB39	Dihydrolipoyl dehydrogenase OS=Ovis aries	3	245.478	1.0607	0.0037176	99.919	yes	1.00947	0.998072	0.785529	1.28396	0.997566	0.925404
277	AAQLGFK	W5PB39	Dihydrolipoyl dehydrogenase OS=Ovis aries	2	367.713	1.2505	0.0091683	119.57	yes	0.940317	0.987522	0.876287	1.15078	1.05826	0.986834
278	AAQLIGTCSQNVAAIQEQVLGLGALR	Q2KJ77	HSPA (Heat shock 70kDa) binding protein, cytoplasmic cochaperone 1 OS=Bos taurus	3	894.485	1.7655	4.8225e-45	165.47	yes	0.852818	1.23567	0.888003	1.00121	1.05435	0.967955
279	AAQLNQALGVMTEFETTDPK	W5PSY7		3	727.356	1.0476	1.8731e-07	95.205	yes	0.69198	1.26352	0.670395	1.35959	1.12778	0.886743
280	AAQLNQALGVMTEFETTDPK	W5PSY7		3	727.356	1.9246	0.0015583	52.19	yes	1.96233	0.303632	1.50636	0.218712	0.257723	1.75125
281	AAQLNQALGVMTEFETTDPK	W5PSY7		3	727.356	2.1299	0.00086065	57.366	yes	1.21256	NA	0.815061	NA	NA	0.972377
282	AAQLNQALGVMTEFETTDPK	W5PSY7		3	722.025	2.1921	3.3313e-07	93.371	yes	0.54221	1.18652	0.467005	1.70356	1.57651	0.5242
283	AAQLNQALGVMTEFETTDPK	W5PSY7		3	722.025	1.9138	3.7925e-21	145.91	yes	NA	1.23406	0.0522542	1.99442	1.68819	0.0310799
284	AAQLNQALGVMTEFETTDPK	W5PSY7		4	541.77	1.9061	3.3393e-14	122.01	yes	0.162245	1.38873	0.123123	2.20323	2.07612	0.0465605
285	AAQLNQALGVMTEFETTDPK	W5PSY7		2	1082.53	1.2404	2.4771e-100	248.35	yes	0.0100699	1.54092	0.0976428	2.27254	2.07269	0.00613204
286	AAQNLLACGAAR	W5PLB7	Peptidoglycan-recognition protein OS=Ovis aries	2	608.317	1.5896	2.4672e-11	158.56	yes	0.189747	4.64579	0.185336	0.32673	0.451118	0.201276
287	AAQPVDSAK	W5P1C2	PREDICTED: nucleobindin-2 [Ovis aries]	2	443.735	1.7321	0.0019644	97.813	yes	0.598616	1.13381	0.726454	0.599654	2.24165	0.699814
288	AAQQAASSSGQGQQAQTPTGLK	Q32LI4	CSNK1A1 protein OS=Bos taurus	3	705.686	1.8564	1.1533e-75	206.11	yes	1.29479	0.920045	0.902032	0.971726	0.852371	1.05904
289	AAQSTAMNR	F1MZU2	vesicle-fusing ATPase [Bos taurus]	2	483.227	-3.9891	0.0060967	74.6	yes	0.562086	1.10666	0.350549	1.4943	1.68686	0.799554
290	AAQSTAMNR	F1MZU2	vesicle-fusing ATPase [Bos taurus]	2	483.227	-3.8859	0.0093788	70.363	yes	0.717307	0.938829	0.33048	1.43188	1.61527	0.966238
291	AAQSTAMNR	F1MZU2	vesicle-fusing ATPase [Bos taurus]	2	475.23	-1.8749	0.00055748	133.76	yes	0.63832	1.08451	0.473545	1.4049	1.68404	0.714679
292	AAQTLLWTELIR	P42028	NADH dehydrogenase [ubiquinone] iron-sulfur protein 8, mitochondrial OS=Bos taurus	2	707.906	1.383	1.1421e-08	135.91	yes	1.11665	0.966765	0.977439	0.934181	0.89005	1.11491
293	AAQTLLWTELIR	P42028	NADH dehydrogenase [ubiquinone] iron-sulfur protein 8, mitochondrial OS=Bos taurus	3	472.273	1.4737	4.5998e-09	129.34	yes	1.19426	1.26849	0.975226	0.85258	0.871041	0.838399
294	AAQTLLWTELIR	P42028	NADH dehydrogenase [ubiquinone] iron-sulfur protein 8, mitochondrial OS=Bos taurus	2	707.906	1.9377	9.4268e-15	168.89	yes	1.04952	0.929056	0.990422	0.992868	0.95151	1.08663
295	AAQTSVAYGCIK	A7YW98	Arginine--tRNA ligase, cytoplasmic OS=Bos taurus	3	423.548	1.4673	7.6769e-05	88.021	no	NA	NA	NA	NA	NA	NA
296	AASAAAR	W5QBV5	PREDICTED: postacrosomal sheath WW domain-binding protein isoform X1 [Ovis aries]	2	309.172	-3.668	0.019378	90.862	no	NA	NA	NA	NA	NA	NA
297	AASAAAR	W5QBV5	PREDICTED: postacrosomal sheath WW domain-binding protein isoform X1 [Ovis aries]	2	309.172	-3.6923	0.064754	74.423	no	NA	NA	NA	NA	NA	NA
298	AASAYAVGDVK	P00515	cAMP-dependent protein kinase type II-alpha regulatory subunit OS=Bos taurus	2	526.275	1.9549	9.5726e-08	148.18	yes	1.01498	0.875391	0.776406	1.125	1.24996	0.958257
299	AASAYAVGDVK	P00515	cAMP-dependent protein kinase type II-alpha regulatory subunit OS=Bos taurus	3	351.185	2.1218	9.1709e-05	92.611	yes	0.938527	1.13428	0.708449	1.01334	1.25439	0.951006
300	AASAYAVGDVK	P00515	cAMP-dependent protein kinase type II-alpha regulatory subunit OS=Bos taurus	2	526.275	0.31563	2.823e-05	108.56	yes	NA	NA	NA	NA	NA	NA
301	AASDIAMTELPPTHPIR	P62262	14-3-3 protein epsilon OS=Ovis aries	3	612.649	1.3817	0.00030645	72.433	yes	1.01323	1.11255	0.890628	0.994225	1.09374	0.89563
302	AASDIAMTELPPTHPIR	P62262	14-3-3 protein epsilon OS=Ovis aries	3	607.317	1.3912	0.0065484	53.255	yes	NA	NA	NA	NA	NA	NA
303	AASDIAMTELPPTHPIR	P62262	14-3-3 protein epsilon OS=Ovis aries	3	607.317	1.9255	8.2782e-05	87.429	yes	1.1066	1.08089	0.897534	1.00828	1.11026	0.796438
304	AASEECFR	W5P3P5	PREDICTED: disintegrin and metalloproteinase domain-containing protein 1a-like [Ovis aries]	2	485.208	1.0361	0.0049627	107.69	yes	0.853854	1.06811	0.820433	1.24907	1.10067	0.907861
305	AASEECFR	W5P3P5	PREDICTED: disintegrin and metalloproteinase domain-containing protein 1a-like [Ovis aries]	2	485.208	0.89883	0.01136	88.819	yes	0.908006	0.964034	0.690477	1.26347	1.2693	0.904713
306	AASEECFR	W5P3P5	PREDICTED: disintegrin and metalloproteinase domain-containing protein 1a-like [Ovis aries]	2	485.208	0.86827	0.056527	67.897	yes	1.00912	1.0288	0.766924	1.13342	1.19573	0.866004
307	AASEECFR	W5P3P5	PREDICTED: disintegrin and metalloproteinase domain-containing protein 1a-like [Ovis aries]	2	485.208	0.8114	0.005388	104.44	yes	0.951557	1.03771	0.942147	1.06696	1.09376	0.907858
308	AASEWLLR	W5QHH7	PREDICTED: ATP synthase subunit s, mitochondrial isoform X1 [Ovis aries]	2	473.261	2.8339	0.06185	66.351	yes	NA	NA	NA	NA	NA	NA
309	AASIDFDEVLK	W5PBM6	PREDICTED: BTB/POZ domain-containing protein 16 isoform X2 [Ovis aries]	2	604.314	1.9511	3.4075e-05	117.79	yes	NA	NA	NA	NA	NA	NA
310	AASIDFDEVLKNPDR	W5PBM6	PREDICTED: BTB/POZ domain-containing protein 16 isoform X2 [Ovis aries]	3	563.953	2.3858	1.6296e-20	162.29	yes	NA	NA	NA	NA	NA	NA
311	AASNWPTLDPYCTR	W5Q4X8	PREDICTED: tektin-3 [Ovis aries]	2	826.38	1.9095	4.8493e-14	143.46	no	NA	NA	NA	NA	NA	NA
312	AASNWPTLDPYCTR	W5Q4X8	PREDICTED: tektin-3 [Ovis aries]	2	826.38	0.94695	2.1229e-05	99.344	no	NA	NA	NA	NA	NA	NA
313	AASNWPTLDPYCTR	W5Q4X8	PREDICTED: tektin-3 [Ovis aries]	2	826.38	1.3208	1.2397e-15	151.38	no	NA	NA	NA	NA	NA	NA
314	AASNWPTLDPYCTR	W5Q4X8	PREDICTED: tektin-3 [Ovis aries]	3	551.256	1.8414	0.0012981	65.374	no	NA	NA	NA	NA	NA	NA
315	AASPSALQVLANVLDGR	W5NWF5	PREDICTED: retinoic acid receptor responder protein 1 [Ovis aries]	3	561.313	2.3016	5.0651e-14	132.84	yes	1.31171	1.08997	1.03826	0.795769	0.922359	0.841939
316	AASPSALQVLANVLDGR	W5NWF5	PREDICTED: retinoic acid receptor responder protein 1 [Ovis aries]	2	841.465	2.5045	4.3266e-23	152.89	yes	0.266234	1.37741	0.283064	1.75154	1.99756	0.324193
317	AATAIQSAWR	F1MCM7	PREDICTED: LOW QUALITY PROTEIN: uncharacterized protein KIAA1683 isoform X2 [Bos taurus]	2	537.788	0.85324	0.00071712	121.29	yes	NA	NA	NA	NA	NA	NA
318	AATAIQSAWR	F1MCM7	PREDICTED: LOW QUALITY PROTEIN: uncharacterized protein KIAA1683 isoform X2 [Bos taurus]	3	358.861	0.69439	0.008467	61.765	yes	0.897257	1.1747	0.933173	1.14863	0.943063	0.903174
319	AATAIQSAWR	F1MCM7	PREDICTED: LOW QUALITY PROTEIN: uncharacterized protein KIAA1683 isoform X2 [Bos taurus]	2	537.788	1.9564	0.0496	60.255	yes	NA	NA	NA	NA	NA	NA
320	AATASPGASGMDGKPR	B2MVX2	SLC25A11 OS=Ovis aries	3	497.24	0.83475	0.0559	41.495	yes	0.949615	1.00964	1.04648	0.942378	1.00072	1.05117
321	AATASPGASGMDGKPR	B2MVX2	SLC25A11 OS=Ovis aries	3	491.909	0.37921	4.0385e-08	106.38	yes	0.933141	1.04607	1.00235	0.996141	0.92488	1.09742
322	AATIIQAAWR	W5PSU9	PREDICTED: LOW QUALITY PROTEIN: uncharacterized protein KIAA1683 homolog isoform X1 [Ovis aries]	2	550.814	1.4908	2.2553e-10	166.66	no	NA	NA	NA	NA	NA	NA
323	AATIIQAAWR	W5PSU9	PREDICTED: LOW QUALITY PROTEIN: uncharacterized protein KIAA1683 homolog isoform X1 [Ovis aries]	2	550.814	0.00010819	0.004688	81.923	no	NA	NA	NA	NA	NA	NA
324	AATIIQAAWR	W5PSU9	PREDICTED: LOW QUALITY PROTEIN: uncharacterized protein KIAA1683 homolog isoform X1 [Ovis aries]	3	367.545	0.27346	9.9143e-05	109.66	no	NA	NA	NA	NA	NA	NA
325	AATIVATSEGSLWGLDR	P00515	cAMP-dependent protein kinase type II-alpha regulatory subunit OS=Bos taurus	3	582.972	1.1718	9.3066e-33	180.7	yes	0.952458	0.934048	1.04422	0.891585	1.05478	1.12291
326	AATIVATSEGSLWGLDR	P00515	cAMP-dependent protein kinase type II-alpha regulatory subunit OS=Bos taurus	2	873.955	1.1568	1.4575e-157	303.59	yes	0.979064	0.891115	0.740074	1.10324	1.30127	0.985239
327	AATIVATSEGSLWGLDR	P00515	cAMP-dependent protein kinase type II-alpha regulatory subunit OS=Bos taurus	3	582.972	3.1842	0.051585	40.798	yes	NA	NA	NA	NA	NA	NA
328	AATIVATSEGSLWGLDR	P00515	cAMP-dependent protein kinase type II-alpha regulatory subunit OS=Bos taurus	3	582.972	1.069	0.0047941	56.313	yes	NA	NA	NA	NA	NA	NA
329	AATLIQANWR	W5PSU9	PREDICTED: LOW QUALITY PROTEIN: uncharacterized protein KIAA1683 homolog isoform X1 [Ovis aries]	2	572.317	1.6871	6.9582e-05	143.96	yes	1.03567	1.04383	1.03722	0.910676	0.717108	1.25549
330	AATLIQANWR	W5PSU9	PREDICTED: LOW QUALITY PROTEIN: uncharacterized protein KIAA1683 homolog isoform X1 [Ovis aries]	3	381.88	1.4834	0.00032725	90.15	yes	0.890897	1.09449	0.655334	1.1395	1.35876	0.861022
331	AATQCEFSK	W5QHK5	DCN1-like protein (Fragment) OS=Ovis aries	2	521.237	1.1854	0.0070258	84.479	yes	NA	NA	NA	NA	NA	NA
332	AATQDLLTLMK	G3X6Z1	PREDICTED: patatin-like phospholipase domain-containing protein 7 isoform X1 [Bos taurus]	2	602.834	2.0205	2.2702e-05	127.02	no	NA	NA	NA	NA	NA	NA
333	AATVGYNILK	W5PZJ8	PREDICTED: isoaspartyl peptidase/L-asparaginase [Ovis aries]	2	525.303	0.77417	2.1268e-06	147.74	no	NA	NA	NA	NA	NA	NA
334	AATVGYNILK	W5PZJ8	PREDICTED: isoaspartyl peptidase/L-asparaginase [Ovis aries]	3	350.538	0.93965	0.00015285	97.965	no	NA	NA	NA	NA	NA	NA
335	AATVGYNILK	W5PZJ8	PREDICTED: isoaspartyl peptidase/L-asparaginase [Ovis aries]	2	525.303	1.1847	0.011953	73.666	no	NA	NA	NA	NA	NA	NA
336	AATVGYNILK	W5PZJ8	PREDICTED: isoaspartyl peptidase/L-asparaginase [Ovis aries]	2	525.303	3.1606	0.00010991	141.88	no	NA	NA	NA	NA	NA	NA
337	AATVVAR	W5Q086	PREDICTED: cAMP-dependent protein kinase type I-alpha regulatory subunit isoform X1 [Ovis aries]	2	344.211	1.1251	0.040543	81.32	no	NA	NA	NA	NA	NA	NA
338	AAVAAGCR	W5NZQ2	PREDICTED: cytosol aminopeptidase [Ovis aries]	2	388.198	1.5441	0.022113	79.307	no	NA	NA	NA	NA	NA	NA
339	AAVAAGCR	W5NZQ2	PREDICTED: cytosol aminopeptidase [Ovis aries]	2	388.198	0.14283	0.0005057	134.12	no	NA	NA	NA	NA	NA	NA
340	AAVAAGCR	W5NZQ2	PREDICTED: cytosol aminopeptidase [Ovis aries]	2	388.198	0.36404	0.013561	86.872	no	NA	NA	NA	NA	NA	NA
341	AAVAPEEVSEVIFGHVLAAGCGQNPVR	Q17QI3	Acetyl-Coenzyme A acetyltransferase 2 OS=Bos taurus	4	695.106	2.1586	4.8947e-36	148.29	yes	0.951893	1.09149	0.963801	1.06616	1.09015	0.836507
342	AAVAPEEVSEVIFGHVLAAGCGQNPVR	Q17QI3	Acetyl-Coenzyme A acetyltransferase 2 OS=Bos taurus	4	695.106	1.6886	4.512e-36	149.32	yes	0.879431	1.03473	0.859469	1.04008	1.28628	0.900014
343	AAVDAGFVPNDLQVGQTGK	W5PKE2	PREDICTED: electron transfer flavoprotein subunit alpha, mitochondrial isoform X1 [Ovis aries]	3	629.658	1.0669	1.7305e-19	134.08	no	NA	NA	NA	NA	NA	NA
344	AAVDAGFVPNDLQVGQTGK	W5PKE2	PREDICTED: electron transfer flavoprotein subunit alpha, mitochondrial isoform X1 [Ovis aries]	4	472.496	1.4302	4.172e-05	78.848	no	NA	NA	NA	NA	NA	NA
345	AAVEEGIVLGGGCALLR	W5Q1L2	PREDICTED: 60 kDa heat shock protein, mitochondrial [Ovis aries]	2	842.956	1.7698	8.3795e-48	203.76	no	NA	NA	NA	NA	NA	NA
346	AAVEEGIVLGGGCALLR	W5Q1L2	PREDICTED: 60 kDa heat shock protein, mitochondrial [Ovis aries]	2	842.956	1.3517	8.2576e-13	131.4	no	NA	NA	NA	NA	NA	NA
347	AAVENFLPTPSK	W5PWS5		2	637.343	2.4607	4.2277e-09	143.25	no	NA	NA	NA	NA	NA	NA
348	AAVENFLPTPSK	W5PWS5		3	425.231	3.1431	0.0094325	54.343	no	NA	NA	NA	NA	NA	NA
349	AAVENHVK	W5QHY6	PREDICTED: ribose-5-phosphate isomerase [Ovis aries]	3	289.828	0.67021	0.0053809	77.282	yes	0.962707	1.03667	0.781081	1.09718	1.22974	0.892621
350	AAVENHVK	W5QHY6	PREDICTED: ribose-5-phosphate isomerase [Ovis aries]	2	434.238	0.0056524	0.0054459	104.2	yes	NA	NA	NA	NA	NA	NA
351	AAVENLPTFLVELSR	E1BFV0	importin subunit beta-1 [Bos taurus]	2	829.959	2.5333	2.6192e-20	168.05	yes	0.746957	2.24376	0.606485	0.943285	0.760518	0.698999
352	AAVENLPTFLVELSR	E1BFV0	importin subunit beta-1 [Bos taurus]	3	553.642	2.5105	0.0021262	62.055	yes	NA	NA	NA	NA	NA	NA
353	AAVESLGFILFR	W5QHM6	PREDICTED: 26S proteasome non-ATPase regulatory subunit 1 isoform X1 [Ovis aries]	2	661.877	2.2356	1.1817e-14	167.2	no	NA	NA	NA	NA	NA	NA
354	AAVESLGFILFR	W5QHM6	PREDICTED: 26S proteasome non-ATPase regulatory subunit 1 isoform X1 [Ovis aries]	3	441.587	2.6149	1.7632e-08	119.27	no	NA	NA	NA	NA	NA	NA
355	AAVHLEGK	W5PFJ0	PREDICTED: vinculin isoform X2 [Ovis aries]	3	275.492	0.85322	0.032754	55.676	yes	0.614275	2.47399	0.461134	0.839573	0.918661	0.692366
356	AAVHQLCR	W5PKX5	PREDICTED: LOW QUALITY PROTEIN: dihydropteridine reductase [Ovis aries]	3	318.836	0.15448	0.0017153	94.662	yes	NA	NA	NA	NA	NA	NA
357	AAVHQLCR	W5PKX5	PREDICTED: LOW QUALITY PROTEIN: dihydropteridine reductase [Ovis aries]	2	477.751	0.16111	0.002247	126.28	yes	0.68607	1.18211	0.536208	1.36779	1.64351	0.584316
358	AAVLINSR	W5PW33	PREDICTED: L-amino-acid oxidase isoform X1 [Ovis aries]	2	422.256	1.3945	0.01822	82.75	yes	1.185	0.770029	1.0674	1.06318	0.905601	1.0088
359	AAVLINSR	W5PW33	PREDICTED: L-amino-acid oxidase isoform X1 [Ovis aries]	3	281.84	1.1248	0.016676	62.88	yes	1.56841	0.367933	1.437	0.442673	0.509689	1.6743
360	AAVLINSR	W5PW33	PREDICTED: L-amino-acid oxidase isoform X1 [Ovis aries]	2	422.256	1.2967	0.014924	85.666	yes	NA	NA	NA	NA	NA	NA
361	AAVLINSR	W5PW33	PREDICTED: L-amino-acid oxidase isoform X1 [Ovis aries]	2	422.256	1.7052	0.022394	79.059	yes	1.02715	0.94621	1.00406	1.03203	0.923684	1.06686
362	AAVLNSLVEAEHQIMLWEK	W5NWM3	PREDICTED: coiled-coil domain-containing protein 40 isoform X1 [Ovis aries]	3	727.717	2.4913	3.5281e-20	144.72	no	NA	NA	NA	NA	NA	NA
363	AAVLNSLVEAEHQIMLWEK	W5NWM3	PREDICTED: coiled-coil domain-containing protein 40 isoform X1 [Ovis aries]	4	546.04	2.5446	7.4927e-35	161.86	no	NA	NA	NA	NA	NA	NA
364	AAVNDTSEDHK	W5QGU5	PREDICTED: LOW QUALITY PROTEIN: dynein heavy chain 6, axonemal [Ovis aries]	3	396.183	0.93699	0.0019076	71.085	yes	1.10166	0.93959	0.724962	1.2948	1.05859	0.880396
365	AAVPDAVGK	W5PEY3	Sodium/potassium-transporting ATPase subunit alpha OS=Ovis aries	2	414.235	2.2554	0.0041617	89.047	no	NA	NA	NA	NA	NA	NA
366	AAVPSGASTGIYEALELR	W5PIG7	PREDICTED: alpha-enolase isoform X3 [Ovis aries]	3	602.32	1.7296	2.1044e-05	90.385	no	NA	NA	NA	NA	NA	NA
367	AAVPSGASTGIYEALELR	W5PIG7	PREDICTED: alpha-enolase isoform X3 [Ovis aries]	3	602.32	2.0016	5.0696e-13	124.68	no	NA	NA	NA	NA	NA	NA
368	AAVPSGASTGIYEALELR	W5PIG7	PREDICTED: alpha-enolase isoform X3 [Ovis aries]	2	902.976	1.7786	1.2765e-54	204.23	no	NA	NA	NA	NA	NA	NA
369	AAVPSGASTGIYEALELR	W5PIG7	PREDICTED: alpha-enolase isoform X3 [Ovis aries]	2	902.976	1.7135	3.1703e-55	214.34	no	NA	NA	NA	NA	NA	NA
370	AAVPSGASTGIYEALELR	W5PIG7	PREDICTED: alpha-enolase isoform X3 [Ovis aries]	3	602.32	1.778	4.7066e-20	146.3	no	NA	NA	NA	NA	NA	NA
371	AAVPSGASTGIYEALELR	W5PIG7	PREDICTED: alpha-enolase isoform X3 [Ovis aries]	3	602.32	1.7946	8.1834e-05	84.375	no	NA	NA	NA	NA	NA	NA
372	AAVPSGASTGIYEALELR	W5PIG7	PREDICTED: alpha-enolase isoform X3 [Ovis aries]	3	602.32	1.2906	1.8259e-08	107.51	no	NA	NA	NA	NA	NA	NA
373	AAVQAALADDFDTVR	Q2KIF8	Cysteine--tRNA ligase, mitochondrial OS=Bos taurus	3	521.598	1.1068	0.00013603	82.529	yes	1.04359	1.17043	0.851032	1.23798	0.881978	0.814997
374	AAVQAALADDFDTVR	Q2KIF8	Cysteine--tRNA ligase, mitochondrial OS=Bos taurus	2	781.894	1.1167	3.6185e-08	114.28	yes	NA	NA	NA	NA	NA	NA
375	AAVQQLQAEGLSPR	W5PW57	PREDICTED: carbonyl reductase [NADPH] 1 [Ovis aries]	2	734.399	0	1.8513e-31	170.11	yes	NA	NA	NA	NA	NA	NA
376	AAVQVLDDIEK	W5PR64	PREDICTED: methylmalonyl-CoA mutase, mitochondrial [Ovis aries]	3	400.887	2.7412	5.7916e-06	105.46	yes	0.991493	1.00361	0.985303	1.0686	0.94087	1.01012
377	AAVQVLDDIEK	W5PR64	PREDICTED: methylmalonyl-CoA mutase, mitochondrial [Ovis aries]	2	600.827	2.6415	1.3105e-11	164.11	yes	1.19094	1.00092	1.07026	0.942315	0.971164	0.824409
378	AAVSDFYPVK	W5PXV5	PREDICTED: WD repeat-containing protein 63 isoform X1 [Ovis aries]	2	548.787	2.0514	0.00026627	133.81	no	NA	NA	NA	NA	NA	NA
379	AAVSSFLK	W5PM04	PREDICTED: leucine-rich repeat-containing protein 37A-like isoform X2 [Ovis aries]	2	411.74	2.5493	0.0047813	109.71	no	NA	NA	NA	NA	NA	NA
380	AAVSSFLK	W5PM04	PREDICTED: leucine-rich repeat-containing protein 37A-like isoform X2 [Ovis aries]	3	274.829	2.7632	0.0046464	80.229	no	NA	NA	NA	NA	NA	NA
381	AAVTGFWGK	P02075	Hemoglobin subunit beta OS=Ovis aries	3	312.836	0	0.00041116	84.743	no	NA	NA	NA	NA	NA	NA
382	AAWEGGR	W5PN85	PREDICTED: acetyl-CoA acetyltransferase, mitochondrial isoform X1 [Ovis aries]	2	373.683	1.5949	0.030578	85.813	yes	0.827664	1.2696	0.881475	1.16041	1.12235	0.7385
383	AAWEVDSGHR	W5Q8A9	PREDICTED: LOW QUALITY PROTEIN: short-chain specific acyl-CoA dehydrogenase, mitochondrial isoform X1 [Ovis aries]	3	376.512	1.176	0.0035691	70.908	yes	1.12387	0.751443	1.27096	0.92345	0.859468	1.07081
384	AAWEVDSGHR	W5Q8A9	PREDICTED: LOW QUALITY PROTEIN: short-chain specific acyl-CoA dehydrogenase, mitochondrial isoform X1 [Ovis aries]	3	376.512	0.27706	6.7213e-05	105.52	yes	1.18128	0.743528	0.970822	0.988655	1.05156	1.06416
385	AAWEVDSGHR	W5Q8A9	PREDICTED: LOW QUALITY PROTEIN: short-chain specific acyl-CoA dehydrogenase, mitochondrial isoform X1 [Ovis aries]	2	564.265	0.19059	6.3399e-05	144.28	yes	NA	NA	NA	NA	NA	NA
386	AAWYTAGIVGGLSTVAMCAPSEK	W5PL52	PREDICTED: growth hormone-inducible transmembrane protein [Ovis aries]	3	780.717	2.9252	6.796e-18	129.02	yes	1.07051	1.15378	0.635983	1.05756	1.19503	0.887132
387	AAWYTAGIVGGLSTVAMCAPSEK	W5PL52	PREDICTED: growth hormone-inducible transmembrane protein [Ovis aries]	4	585.79	3.129	0.00038055	55.705	yes	1.03921	1.13157	0.929589	1.00829	0.980777	0.91056
388	AAYFGIYDTAK	P32007	ADP/ATP translocase 3 OS=Bos taurus	3	407.205	1.3467	0.017438	51.762	no	NA	NA	NA	NA	NA	NA
389	AAYFGIYDTAK	P32007	ADP/ATP translocase 3 OS=Bos taurus	2	610.303	0.5921	1.1789e-05	134.13	no	NA	NA	NA	NA	NA	NA
390	AAYFGVYDTAK	P02722	ADP/ATP translocase 1 OS=Bos taurus	2	603.295	1.3089	2.9656e-05	122.7	yes	0.970959	1.17082	0.704207	1.0795	1.07325	1.00126
391	AAYGGGGR	Q29RK2	Pyruvate carboxylase, mitochondrial OS=Bos taurus	2	354.675	0.079179	0.0027984	123.99	no	NA	NA	NA	NA	NA	NA
392	AAYLQEK	W5PSZ5	Annexin OS=Ovis aries	2	411.721	1.4534	0.027229	87.323	yes	0.417762	4.23623	0.301128	0.313477	0.446886	0.284519
393	AAYLQEK	W5PSZ5	Annexin OS=Ovis aries	3	274.817	1.3494	0.042347	57.463	yes	NA	NA	NA	NA	NA	NA
394	AAYNQVK	W5Q0F9	PREDICTED: cytochrome b-c1 complex subunit 2, mitochondrial [Ovis aries]	3	265.145	1.0947	0.010688	77.748	no	NA	NA	NA	NA	NA	NA
395	AAYNQVK	W5Q0F9	PREDICTED: cytochrome b-c1 complex subunit 2, mitochondrial [Ovis aries]	2	397.214	1.1739	0.0071426	122.79	no	NA	NA	NA	NA	NA	NA
396	AAYQVAALPK	W5P8I3	PREDICTED: ribonuclease UK114 isoform X1 [Ovis aries]	2	516.298	1.2772	0.00013766	140.45	yes	0.88567	2.52176	0.664498	0.562037	0.529741	0.83629
397	AAYQVAALPK	W5P8I3	PREDICTED: ribonuclease UK114 isoform X1 [Ovis aries]	3	344.534	1.5618	0.0010025	82.287	yes	0.811304	2.28325	0.827378	0.752533	0.416597	0.908942
398	ACADPAAGSVILLENLR	Q3T0P6	Phosphoglycerate kinase 1 OS=Bos taurus	2	885.464	2.0131	2.5452e-32	184.22	no	NA	NA	NA	NA	NA	NA
399	ACADPAAGSVILLENLR	Q3T0P6	Phosphoglycerate kinase 1 OS=Bos taurus	3	590.645	2.0552	1.229e-12	119.92	no	NA	NA	NA	NA	NA	NA
400	ACADPAAGSVILLENLR	Q3T0P6	Phosphoglycerate kinase 1 OS=Bos taurus	3	590.645	-0.35346	2.8261e-13	130.29	no	NA	NA	NA	NA	NA	NA
401	ACADPAAGSVILLENLR	Q3T0P6	Phosphoglycerate kinase 1 OS=Bos taurus	2	885.464	-0.26456	5.7713e-49	216.72	no	NA	NA	NA	NA	NA	NA
402	ACAETAAQR	W5PKJ7	PREDICTED: LOW QUALITY PROTEIN: E3 ubiquitin-protein ligase UBR4 isoform X1 [Ovis aries]	2	489.227	-2.3338	0.0012964	109.66	yes	0.431283	1.36395	0.21027	1.55825	1.92349	0.512747
403	ACALSIAESCR	W5Q216	Succinate dehydrogenase (quinone) (Fragment) OS=Ovis aries	2	619.287	1.3627	1.4243e-11	163.12	yes	1.1828	1.0228	0.960946	0.965453	0.871985	0.996021
404	ACALSIAESCR	W5Q216	Succinate dehydrogenase (quinone) (Fragment) OS=Ovis aries	2	619.287	0.79144	3.2219e-05	114.86	yes	NA	NA	NA	NA	NA	NA
405	ACALSIAESCRPGDK	W5Q216	Succinate dehydrogenase (quinone) (Fragment) OS=Ovis aries	3	545.592	0.1211	8.6305e-34	200.97	yes	NA	NA	NA	NA	NA	NA
406	ACANPATGTVILLENLR	W5PG09	Phosphoglycerate kinase OS=Ovis aries	3	604.993	1.4228	2.3253e-24	159.4	yes	0.920172	1.0481	0.804953	1.10972	1.20362	0.913439
407	ACANPATGTVILLENLR	W5PG09	Phosphoglycerate kinase OS=Ovis aries	2	906.985	1.1215	1.9848e-59	230.48	yes	0.745983	0.958015	0.531887	1.33807	1.77995	0.646097
408	ACANPATGTVILLENLR	W5PG09	Phosphoglycerate kinase OS=Ovis aries	3	604.993	2.033	1.3531e-05	95.662	yes	0.85451	0.934865	0.813836	1.29837	1.09114	1.00728
409	ACANPATGTVILLENLR	W5PG09	Phosphoglycerate kinase OS=Ovis aries	3	604.993	2.6711	0.00049801	71.601	yes	NA	NA	NA	NA	NA	NA
410	ACANPATGTVILLENLR	W5PG09	Phosphoglycerate kinase OS=Ovis aries	3	604.993	0.90319	2.5201e-08	109.04	yes	1.05509	1.1094	0.880079	1.03337	1.13386	0.788186
411	ACANPATGTVILLENLR	W5PG09	Phosphoglycerate kinase OS=Ovis aries	2	906.985	0.68435	3.9439e-39	193.72	yes	0.767992	1.06443	0.60219	1.18135	1.60457	0.779472
412	ACANPATGTVILLENLR	W5PG09	Phosphoglycerate kinase OS=Ovis aries	3	604.993	1.3632	1.1702e-08	114.56	yes	NA	NA	NA	NA	NA	NA
413	ACANPATGTVILLENLR	W5PG09	Phosphoglycerate kinase OS=Ovis aries	3	604.993	1.919	0.00030845	75.91	yes	NA	NA	NA	NA	NA	NA
414	ACDSHGNTQFQEWLLQENK	W5PTK3	PREDICTED: fibrous sheath-interacting protein 2-like isoform X1 [Ovis aries]	3	769.015	2.099	2.151e-27	149.47	yes	0.470419	1.19385	0.431253	1.58545	1.80818	0.510846
415	ACDVSYMR	W5QFF0	PREDICTED: beta-galactosidase-1-like protein isoform X2 [Ovis aries]	2	509.21	0.48182	0.07005	50.703	yes	1.04988	0.923809	0.768146	1.07427	1.10646	1.07743
416	ACEEAHDVK	W5PKB8	PREDICTED: ankyrin repeat and EF-hand domain-containing protein 1 isoform X1 [Ovis aries]	3	353.491	-0.019814	0.0053437	71.451	no	NA	NA	NA	NA	NA	NA
417	ACEEAHDVKDVCLTFLEK	W5PKB8	PREDICTED: ankyrin repeat and EF-hand domain-containing protein 1 isoform X1 [Ovis aries]	4	541.757	2.2788	1.8267e-08	111.58	no	NA	NA	NA	NA	NA	NA
418	ACEEGSFMIFHDLYR	W5PQI7		3	625.612	1.2053	0.0010857	67.326	yes	NA	NA	NA	NA	NA	NA
419	ACETDLAK	W5P248	PREDICTED: LOW QUALITY PROTEIN: dynein heavy chain 17, axonemal isoform X1 [Ovis aries]	2	454.213	1.2276	0.0075732	95.502	no	NA	NA	NA	NA	NA	NA
420	ACFLSATVK	W5QHH4	PREDICTED: L-2-hydroxyglutarate dehydrogenase, mitochondrial isoform X4 [Ovis aries]	2	498.763	1.8341	0.0010458	105.2	yes	NA	NA	NA	NA	NA	NA
421	ACFLSATVK	W5QHH4	PREDICTED: L-2-hydroxyglutarate dehydrogenase, mitochondrial isoform X4 [Ovis aries]	3	332.844	2.2671	0.022729	56.432	yes	NA	NA	NA	NA	NA	NA
422	ACGCDKQEFQDAWK	W5QC99	PREDICTED: cytochrome b-245 heavy chain [Ovis aries]	3	581.58	1.9383	0.00017021	78.69	yes	NA	NA	NA	NA	NA	NA
423	ACGTFGIPCELR	W5P228	PREDICTED: multifunctional protein ADE2 isoform X1 [Ovis aries]	2	690.824	1.8055	0.0067002	65.495	yes	NA	NA	NA	NA	NA	NA
424	ACGVWMITALK	W5PGV9	PREDICTED: maestro heat-like repeat-containing protein family member 2B isoform X1 [Ovis aries]	2	625.325	2.6507	2.1096e-05	128.01	no	NA	NA	NA	NA	NA	NA
425	ACGVWMITALK	W5PGV9	PREDICTED: maestro heat-like repeat-containing protein family member 2B isoform X1 [Ovis aries]	3	417.219	3.768	0.010648	57.347	no	NA	NA	NA	NA	NA	NA
426	ACHQLHQEGK	W5PJJ7	PREDICTED: aflatoxin B1 aldehyde reductase member 2 isoform X1 [Ovis aries]	4	302.646	-2.6069	0.00016244	116.52	no	NA	NA	NA	NA	NA	NA
427	ACHQLHQEGK	W5PJJ7	PREDICTED: aflatoxin B1 aldehyde reductase member 2 isoform X1 [Ovis aries]	3	403.193	-2.438	7.3498e-08	159.34	no	NA	NA	NA	NA	NA	NA
428	ACHQLHQEGK	W5PJJ7	PREDICTED: aflatoxin B1 aldehyde reductase member 2 isoform X1 [Ovis aries]	2	604.285	-2.8312	0.00076196	120.06	no	NA	NA	NA	NA	NA	NA
429	ACIDSSEDGDLSK	W5P4M2	PREDICTED: LOW QUALITY PROTEIN: tripeptidyl-peptidase 2 isoform X1 [Ovis aries]	2	698.798	0	5.9548e-19	147.26	yes	NA	NA	NA	NA	NA	NA
430	ACIETPLGNVEECYR	W5PCF9	PREDICTED: coiled-coil domain-containing protein C16orf93 homolog isoform X1 [Ovis aries]	2	905.909	1.2715	3.3227e-20	166.04	yes	1.07311	0.805397	0.901824	1.04637	1.17216	1.00114
431	ACIETPLGNVEECYR	W5PCF9	PREDICTED: coiled-coil domain-containing protein C16orf93 homolog isoform X1 [Ovis aries]	3	604.275	1.4252	5.8415e-06	98.682	yes	NA	NA	NA	NA	NA	NA
432	ACIGDTLCQK	W5PBH2	PREDICTED: ubiquitin-like modifier-activating enzyme 6 [Ovis aries]	2	583.271	1.1274	6.9582e-05	143.96	yes	0.385829	1.39157	0.290393	1.66235	1.77597	0.493887
433	ACIMFGGHCK	W5PSV1	Beta-defensin (Fragment) OS=Ovis aries	3	394.174	1.3902	0.0013579	78.149	yes	NA	NA	NA	NA	NA	NA
434	ACIPYLK	W5P973	PREDICTED: hydroxysteroid dehydrogenase-like protein 2 [Ovis aries]	2	432.736	1.8424	0.016273	102.98	yes	1.2081	1.09773	1.16844	0.946741	0.379341	1.19965
435	ACIQPSR	W5NSC3	PREDICTED: anthrax toxin receptor-like isoform X1 [Ovis aries]	2	416.211	1.1276	0.030578	85.813	yes	1.02237	0.809821	0.935775	0.956185	0.894482	1.38137
436	ACLGGLPSNAYSAIR	W5PBB5	PREDICTED: cathepsin F isoform X1 [Ovis aries]	3	517.265	0.46887	7.69e-05	86.699	yes	NA	NA	NA	NA	NA	NA
437	ACLGGLPSNAYSAIR	W5PBB5	PREDICTED: cathepsin F isoform X1 [Ovis aries]	2	775.393	-0.18887	1.1542e-26	188.59	yes	0.942265	0.78457	0.931537	1.04261	1.32305	0.975967
438	ACLGGLPSNAYSAIR	W5PBB5	PREDICTED: cathepsin F isoform X1 [Ovis aries]	2	775.393	0	4.2962e-31	164.22	yes	NA	NA	NA	NA	NA	NA
439	ACLGGLPSNAYSAIR	W5PBB5	PREDICTED: cathepsin F isoform X1 [Ovis aries]	2	775.393	1.1028	2.5677e-14	134	yes	1.0897	0.766051	0.998262	0.900418	0.985311	1.26026
440	ACLGGLPSNAYSAIR	W5PBB5	PREDICTED: cathepsin F isoform X1 [Ovis aries]	3	517.265	1.6738	8.9201e-06	95.183	yes	1.0106	1.00459	0.864168	1.08815	1.10625	0.926241
441	ACLISLGYDVENDR	A5D7D1	Alpha-actinin-4 OS=Bos taurus	2	812.885	0.96492	7.2049e-12	132.08	yes	0.770806	2.23683	0.83173	0.643448	0.657018	0.860168
442	ACLSDEHCQSTTYCR	C9QNT9	TEPP protein OS=Bos taurus	3	629.919	0.90271	0.00014876	81.632	yes	NA	NA	NA	NA	NA	NA
443	ACLSDEHCQSTTYCR	C9QNT9	TEPP protein OS=Bos taurus	3	629.919	1.4264	4.9034e-17	150.22	yes	1.50288	0.685032	0.893794	0.759258	1.13685	1.02219
444	ACLYAGIK	W5QBP6	Glutamine synthetase OS=Ovis aries	2	448.239	2.5052	0.0011007	131.04	yes	0.846898	1.09197	0.850415	1.22709	0.956343	1.02729
445	ACLYAGIK	W5QBP6	Glutamine synthetase OS=Ovis aries	3	299.162	2.4329	0.0043802	81.297	yes	0.987103	1.1183	0.814327	1.16528	0.919449	0.995549
446	ACLYAGIK	W5QBP6	Glutamine synthetase OS=Ovis aries	2	448.239	1.2269	0.0011007	131.04	yes	NA	NA	NA	NA	NA	NA
447	ACLYAGIK	W5QBP6	Glutamine synthetase OS=Ovis aries	3	299.162	1.4393	0.011692	68.915	yes	0.884938	1.04719	0.90965	1.00002	1.00227	1.15594
448	ACNQLGQFLQHR	E1BMW2	AP-2 complex subunit alpha-1 [Bos taurus]	3	491.246	1.9319	0.038568	44.71	no	NA	NA	NA	NA	NA	NA
449	ACPFLPVK	W5PSA9	PREDICTED: vacuolar protein sorting-associated protein 13A isoform X1 [Ovis aries]	2	466.257	1.5802	0.03142	75.189	yes	NA	NA	NA	NA	NA	NA
450	ACPGAQCHFAFYGGK	W5PST6	PREDICTED: choline transporter-like protein 5 isoform X1 [Ovis aries]	3	557.578	1.5513	1.6286e-08	109	yes	NA	NA	NA	NA	NA	NA
451	ACPPKPFR	W5Q293	PREDICTED: dynein heavy chain 8, axonemal [Ovis aries]	2	486.758	0.64229	0.027129	95.352	no	NA	NA	NA	NA	NA	NA
452	ACPPKPFR	W5Q293	PREDICTED: dynein heavy chain 8, axonemal [Ovis aries]	3	324.841	0.75998	0.023092	65.252	no	NA	NA	NA	NA	NA	NA
453	ACSSVVK	W5P820	PREDICTED: WAP four-disulfide core domain protein 8 [Ovis aries]	2	375.694	1.4103	0.017265	97.798	yes	NA	NA	NA	NA	NA	NA
454	ACTILLR	Q3T0K2	T-complex protein 1 subunit gamma OS=Bos taurus	2	423.747	1.5281	0.016312	102.77	yes	0.745144	1.10503	0.587258	1.27342	1.43075	0.858394
455	ACTILLR	Q3T0K2	T-complex protein 1 subunit gamma OS=Bos taurus	2	423.747	1.9345	0.073152	72.875	yes	1.01849	1.16204	0.768405	1.06316	1.02031	0.967591
456	ACTILLR	Q3T0K2	T-complex protein 1 subunit gamma OS=Bos taurus	2	423.747	1.406	0.016095	103.91	yes	1.06808	1.1479	0.867476	0.945215	0.975515	0.995813
457	ACTPKPNGENAISAR	Q2KIY5	Putative phospholipase B-like 2 OS=Bos taurus	3	529.263	0.8725	1.1579e-05	97.073	no	NA	NA	NA	NA	NA	NA
458	ACTPMEGLTTSR	W5PXM1	PREDICTED: stabilizer of axonemal microtubules 1 isoform X1 [Ovis aries]	2	670.303	0.3963	0.00016568	85.066	no	NA	NA	NA	NA	NA	NA
459	ACTPMEGLTTSR	W5PXM1	PREDICTED: stabilizer of axonemal microtubules 1 isoform X1 [Ovis aries]	2	670.303	0.68538	0.031219	48.115	no	NA	NA	NA	NA	NA	NA
460	ACTPMEGLTTSR	W5PXM1	PREDICTED: stabilizer of axonemal microtubules 1 isoform X1 [Ovis aries]	3	447.204	0.99047	0.0044216	57.52	no	NA	NA	NA	NA	NA	NA
461	ACTPMEGLTTSR	W5PXM1	PREDICTED: stabilizer of axonemal microtubules 1 isoform X1 [Ovis aries]	2	662.305	1.2385	3.9626e-15	172.74	no	NA	NA	NA	NA	NA	NA
462	ACVGLPPQNHMLLEHK	Q2NL29	Inositol-3-phosphate synthase 1 OS=Bos taurus	4	461.738	1.7922	0.00062952	71.98	yes	0.801175	0.939174	0.685156	1.12425	1.52956	0.920684
463	ACVGLPPQNHMLLEHK	Q2NL29	Inositol-3-phosphate synthase 1 OS=Bos taurus	3	615.315	1.0048	0.00023898	77.24	yes	NA	NA	NA	NA	NA	NA
464	ACVGLPPQNHMLLEHK	Q2NL29	Inositol-3-phosphate synthase 1 OS=Bos taurus	4	461.738	1.5978	0.0012231	63.682	yes	0.830537	1.2115	0.580633	1.38427	1.31375	0.679317
465	ACVGLPPQNHMLLEHK	Q2NL29	Inositol-3-phosphate synthase 1 OS=Bos taurus	4	465.737	0.78746	0.00050783	67.326	yes	0.835965	1.07038	0.70949	1.19625	1.33613	0.851781
466	ACVGLPPQNHMLLEHK	Q2NL29	Inositol-3-phosphate synthase 1 OS=Bos taurus	3	620.647	0.67119	9.4098e-06	93.237	yes	0.741042	1.13169	0.649816	1.2834	1.42921	0.764843
467	ACVGLPPQNHMLLEHK	Q2NL29	Inositol-3-phosphate synthase 1 OS=Bos taurus	4	465.737	2.3295	0.025819	42.314	yes	NA	NA	NA	NA	NA	NA
468	ACVIQYWWK	W5PAD7	PREDICTED: IQ domain-containing protein F5-like isoform X1 [Ovis aries]	2	627.31	0.84933	2.986e-05	146.81	yes	1.21662	0.61026	0.856544	1.03591	0.918428	1.36224
469	ACVIQYWWK	W5PAD7	PREDICTED: IQ domain-containing protein F5-like isoform X1 [Ovis aries]	3	418.543	1.43	0.00029195	110.12	yes	NA	NA	NA	NA	NA	NA
470	ACVTDNFYYYDR	W5PQI7		2	793.833	0.43598	0.00020135	92.151	yes	NA	NA	NA	NA	NA	NA
471	ACYLSINPQKDETLETEK	W5NSM1	PREDICTED: alpha-centractin [Ovis aries]	3	713.681	1.5705	0.00011909	85.087	yes	0.558354	1.13586	0.418967	1.23196	2.01942	0.63544
472	ADAECYTAMK	W5NRD1	PREDICTED: erlin-2 isoform X1 [Ovis aries]	2	588.239	1.3088	0.0022247	77.744	yes	1.04894	0.89563	0.73295	1.06049	1.27158	0.990413
473	ADAECYTAMK	W5NRD1	PREDICTED: erlin-2 isoform X1 [Ovis aries]	2	580.242	1.6798	0.00053764	126.19	yes	NA	NA	NA	NA	NA	NA
474	ADAECYTAMK	W5NRD1	PREDICTED: erlin-2 isoform X1 [Ovis aries]	2	580.242	2.1818	0.00040246	129.89	yes	1.32362	0.764303	0.881324	0.973888	0.892589	1.16428
475	ADAETLR	W5PZM9	Annexin OS=Ovis aries	2	388.201	1.0405	0.023406	89.046	yes	NA	NA	NA	NA	NA	NA
476	ADAETLRK	W5PZM9	Annexin OS=Ovis aries	3	301.835	1.1569	0.037193	61.962	yes	NA	NA	NA	NA	NA	NA
477	ADAFHIFR	W5PZL0	PREDICTED: sodium/glucose cotransporter 1-like isoform X1 [Ovis aries]	3	326.171	1.1158	0.0048346	79.474	yes	1.07156	1.10323	0.77886	1.16449	1.02889	0.852965
478	ADALQAGASQFETSAAK	G3X752	Vesicle-associated membrane protein 3 OS=Bos taurus	3	555.941	2.4096	1.1398e-12	120.9	yes	NA	NA	NA	NA	NA	NA
479	ADALQAGASQFETSAAK	G3X752	Vesicle-associated membrane protein 3 OS=Bos taurus	2	833.408	2.5599	9.922e-72	244.52	yes	0.625189	1.30179	0.466473	1.3183	1.47889	0.809359
480	ADALQAGASQFETSAAK	G3X752	Vesicle-associated membrane protein 3 OS=Bos taurus	3	555.941	2.2783	3.6057e-19	141.86	yes	0.732247	1.13174	0.449992	1.39011	1.45659	0.83931
481	ADALQAGASQFETSAAK	G3X752	Vesicle-associated membrane protein 3 OS=Bos taurus	2	833.408	2.2404	1.0071e-84	248.46	yes	0.67994	1.21527	0.454168	1.38269	1.51483	0.753089
482	ADALQAGASQFETSAAK	G3X752	Vesicle-associated membrane protein 3 OS=Bos taurus	4	417.207	2.851	0.00053219	71.601	yes	NA	NA	NA	NA	NA	NA
483	ADALVGK	Q2UVX4	Complement C3 OS=Bos taurus	2	337.198	2.0795	0.027229	87.323	yes	0.532756	3.23231	0.484515	0.512738	0.599361	0.638323
484	ADAVTLDSGMVFEAGLDPYK	W5PFP1	lactotransferrin precursor [Ovis aries]	3	705.67	-0.21971	1.5585e-14	124.84	yes	0.521393	3.04076	0.47438	0.763598	0.727879	0.471988
485	ADAVTLDSGMVFEAGLDPYK	W5PFP1	lactotransferrin precursor [Ovis aries]	4	529.504	-0.59564	5.6098e-05	65.808	yes	NA	NA	NA	NA	NA	NA
486	ADAVTLDSGMVFEAGLDPYK	W5PFP1	lactotransferrin precursor [Ovis aries]	2	1058	-1.1372	3.0296e-20	139.81	yes	0.170857	4.28505	0.163874	0.535225	0.698758	0.146237
487	ADCASGIFLAAEK	W5P0Z7	PREDICTED: AP-1 complex subunit gamma-1 isoform X2 [Ovis aries]	3	451.555	1.0683	0.00082799	70.438	yes	NA	NA	NA	NA	NA	NA
488	ADCPHPIR	W5PBK1	PREDICTED: LOW QUALITY PROTEIN: trafficking protein particle complex subunit 11 isoform X1 [Ovis aries]	3	322.492	0.92575	0.0017962	93.162	yes	0.831187	0.983873	0.676627	1.19923	1.24319	1.06589
489	ADCPHPIR	W5PBK1	PREDICTED: LOW QUALITY PROTEIN: trafficking protein particle complex subunit 11 isoform X1 [Ovis aries]	2	483.235	0.61249	0.0074965	95.815	yes	0.762451	1.05197	0.495173	1.30927	1.55453	0.826608
490	ADCPHPIR	W5PBK1	PREDICTED: LOW QUALITY PROTEIN: trafficking protein particle complex subunit 11 isoform X1 [Ovis aries]	3	322.492	0.010303	0.028188	57.722	yes	NA	NA	NA	NA	NA	NA
491	ADCPYYAK	W5QBP4	PREDICTED: putative malate dehydrogenase 1B isoform X1 [Ovis aries]	2	494.216	1.0937	0.026291	76.679	yes	NA	NA	NA	NA	NA	NA
492	ADDEVIAK	W5NTQ1	PREDICTED: LETM1 domain-containing protein LETM2, mitochondrial isoform X4 [Ovis aries]	2	430.722	1.6753	0.026291	76.679	yes	0.908787	1.18155	0.859704	1.12806	0.997531	0.924363
493	ADDGRPFPQVIK	W5P1X9	Fructose-bisphosphate aldolase OS=Ovis aries	3	448.242	0.4631	0.00043529	76.326	yes	0.919427	0.98697	0.86543	1.09806	1.1249	1.00521
494	ADDGRPFPQVIK	W5P1X9	Fructose-bisphosphate aldolase OS=Ovis aries	4	336.433	0.96281	0.0016525	69.03	yes	0.839798	1.47944	0.844208	0.975115	0.868119	0.993317
495	ADDGRPFPQVIK	W5P1X9	Fructose-bisphosphate aldolase OS=Ovis aries	3	448.242	0.87454	0.00029368	77.124	yes	NA	NA	NA	NA	NA	NA
496	ADDGRPFPQVIK	W5P1X9	Fructose-bisphosphate aldolase OS=Ovis aries	3	448.242	1.2026	0.0068113	60.255	yes	NA	NA	NA	NA	NA	NA
497	ADDGRPFPQVIK	W5P1X9	Fructose-bisphosphate aldolase OS=Ovis aries	3	448.242	1.7278	0.07072	43.68	yes	NA	NA	NA	NA	NA	NA
498	ADDGRPFPQVIK	W5P1X9	Fructose-bisphosphate aldolase OS=Ovis aries	3	448.242	1.5296	0.0019982	67.519	yes	NA	NA	NA	NA	NA	NA
499	ADDGRPFPQVIK	W5P1X9	Fructose-bisphosphate aldolase OS=Ovis aries	3	448.242	0.3865	0.00023458	80.318	yes	1.09852	0.863209	1.12928	0.96061	0.942377	1.00601
500	ADDGRPFPQVIK	W5P1X9	Fructose-bisphosphate aldolase OS=Ovis aries	2	671.859	0.11434	3.6855e-10	149.23	yes	0.979577	0.920593	1.05385	0.976504	0.945989	1.12349
501	ADDGRPFPQVIK	W5P1X9	Fructose-bisphosphate aldolase OS=Ovis aries	4	336.433	0.38941	0.0019086	67.519	yes	0.963378	0.908066	0.924312	1.07597	1.01911	1.10917
502	ADDGRPFPQVIK	W5P1X9	Fructose-bisphosphate aldolase OS=Ovis aries	3	448.242	0.49016	0.00067283	74.987	yes	0.948244	1.19988	0.938911	0.979354	0.982446	0.951168
503	ADDKDSLPK	W5Q9X2	PREDICTED: uncharacterized protein LOC105615270 [Ovis aries]	3	330.17	3.2878	0.066445	48.284	yes	NA	NA	NA	NA	NA	NA
504	ADDYEQVK	W5NYE0	PREDICTED: V-type proton ATPase subunit d 1 isoform X1 [Ovis aries]	2	484.222	0.89707	0.0098551	90.15	yes	0.95749	1.12321	0.833124	0.972693	1.11299	1.00049
505	ADEAFEALR	W5NQ92	PREDICTED: transcription elongation factor B polypeptide 2 isoform X1, partial [Ovis aries]	2	511.251	1.7884	0.0016792	121.5	yes	0.956888	0.879439	0.932702	1.15199	1.0753	1.00368
506	ADEATFSK	W5PW84	PREDICTED: acylglycerol kinase, mitochondrial [Ovis aries]	2	434.706	0.83999	0.0098551	90.15	yes	1.00624	1.23456	0.785416	0.992642	1.05605	0.925095
507	ADEDPIMGFHQMFLLK	W5NZ10	PREDICTED: nuclear transport factor 2 [Ovis aries]	3	641.971	1.4927	0.00033847	78.69	yes	NA	NA	NA	NA	NA	NA
508	ADEDPIMGFHQMFLLK	W5NZ10	PREDICTED: nuclear transport factor 2 [Ovis aries]	3	636.639	1.108	7.9848e-06	95.067	yes	0.845135	0.978677	0.730816	1.17116	1.3663	0.907915
509	ADEDPIMGFHQMFLLK	W5NZ10	PREDICTED: nuclear transport factor 2 [Ovis aries]	3	636.639	0.14686	1.3856e-08	108.66	yes	NA	NA	NA	NA	NA	NA
510	ADEDPIMGFHQMFLLK	W5NZ10	PREDICTED: nuclear transport factor 2 [Ovis aries]	3	636.639	1.4434	1.1572e-06	103.83	yes	0.848656	1.07902	0.486991	1.14184	1.54387	0.899621
511	ADEDPIMGFHQMFLLK	W5NZ10	PREDICTED: nuclear transport factor 2 [Ovis aries]	3	631.308	0.43743	1.7013e-20	147.12	yes	0.771721	0.951958	0.550878	1.31148	1.56601	0.847961
512	ADEFEEIQTLIIDQAR	W5Q4P0	PREDICTED: LOW QUALITY PROTEIN: dynein heavy chain 2, axonemal isoform X1 [Ovis aries]	3	630.986	1.5225	5.6031e-19	136.81	no	NA	NA	NA	NA	NA	NA
513	ADEFEEIQTLIIDQAR	W5Q4P0	PREDICTED: LOW QUALITY PROTEIN: dynein heavy chain 2, axonemal isoform X1 [Ovis aries]	2	945.976	0	2.9925e-29	132.51	no	NA	NA	NA	NA	NA	NA
514	ADENYYK	Q32PK0	Tyrosine-protein kinase OS=Bos taurus	2	451.698	1.5085	0.044639	79.474	yes	0.639077	2.18545	0.573504	0.978966	0.991038	0.631969
515	ADETIANEQAMAAK	W5PYR8	PREDICTED: dynein heavy chain 7, axonemal isoform X1 [Ovis aries]	3	488.233	-0.014075	1.599e-08	110.38	yes	1.15677	0.786972	1.08143	0.937724	0.996438	1.04067
516	ADETIANEQAMAAK	W5PYR8	PREDICTED: dynein heavy chain 7, axonemal isoform X1 [Ovis aries]	2	731.846	0.019735	8.3366e-16	154.69	yes	1.06644	0.903342	1.07676	0.937541	0.917007	1.09891
517	ADFAQACQDAGVR	Q29RK2	Pyruvate carboxylase, mitochondrial OS=Bos taurus	2	704.817	0.088493	1.8774e-09	141.34	no	NA	NA	NA	NA	NA	NA
518	ADFAQACQDAGVR	Q29RK2	Pyruvate carboxylase, mitochondrial OS=Bos taurus	3	470.214	0.2816	0.0016083	63.185	no	NA	NA	NA	NA	NA	NA
519	ADFIATFLCQEK	W5PCP3	PREDICTED: probable ATP-dependent RNA helicase DDX4 isoform X2 [Ovis aries]	2	721.853	2.3711	0.0073411	64.224	yes	1.0098	1.0302	0.855085	1.24626	0.826963	1.03169
520	ADFPLLGPPTNYGLYEQLK	Q2TA11	uncharacterized protein C1orf158 homolog [Bos taurus]	3	712.705	2.0226	2.1894e-13	120.9	yes	1.96653	0.158676	1.8612	0.059947	0.0647525	1.8889
521	ADFPLLGPPTNYGLYEQLK	Q2TA11	uncharacterized protein C1orf158 homolog [Bos taurus]	4	534.781	2.0305	2.7714e-05	83.423	yes	1.84533	0.275132	1.46748	0.340063	0.305193	1.7668
522	ADFPLLGPPTNYGLYEQMK	W5PPT2	PREDICTED: uncharacterized protein C1orf158 homolog isoform X1 [Ovis aries]	3	718.691	0.88126	1.9309e-27	150.7	yes	0.268211	1.5302	0.288803	1.72836	1.93853	0.245892
523	ADFPTGIPECGTDALR	E1BLV6	PREDICTED: valine--tRNA ligase [Bos taurus]	2	860.404	2.2487	0.01716	58.712	yes	1.46431	0.880104	0.83274	0.912126	0.734388	1.17633
524	ADFTDVTK	P14639	Serum albumin OS=Ovis aries	2	448.722	1.4507	0.046159	70.908	no	NA	NA	NA	NA	NA	NA
525	ADGDSWVLSGTK	F1MVL2	Short-chain-specific acyl-CoA dehydrogenase, mitochondrial OS=Bos taurus	3	412.535	1.9802	8.6894e-05	86.911	no	NA	NA	NA	NA	NA	NA
526	ADGDSWVLSGTK	F1MVL2	Short-chain-specific acyl-CoA dehydrogenase, mitochondrial OS=Bos taurus	2	618.299	1.5119	1.1096e-08	136.24	no	NA	NA	NA	NA	NA	NA
527	ADGLVSLLTTSEDADEPR	W5PIM8	PREDICTED: LOW QUALITY PROTEIN: galactokinase isoform X1 [Ovis aries]	2	944.96	2.2142	1.9438e-107	269.59	yes	0.542324	1.12201	0.391593	1.39871	1.97017	0.575187
528	ADGLVSLLTTSEDADEPR	W5PIM8	PREDICTED: LOW QUALITY PROTEIN: galactokinase isoform X1 [Ovis aries]	3	630.309	2.0249	2.1044e-05	90.385	yes	1.29187	1.06971	0.723434	0.955928	1.02587	0.933184
529	ADGLVSLLTTSEDADEPR	W5PIM8	PREDICTED: LOW QUALITY PROTEIN: galactokinase isoform X1 [Ovis aries]	3	630.309	0.74869	5.0696e-13	124.68	yes	1.1158	1.13956	0.878066	0.881557	1.11841	0.866607
530	ADGLVSLLTTSEDADEPRR	W5PIM8	PREDICTED: LOW QUALITY PROTEIN: galactokinase isoform X1 [Ovis aries]	3	682.343	0.87497	4.3737e-14	132.14	yes	NA	NA	NA	NA	NA	NA
531	ADGSTINQNVK	W5PSQ7	PREDICTED: LOW QUALITY PROTEIN: uncharacterized protein LOC101114469 isoform X1 [Ovis aries]	3	382.863	2.1622	0.00038469	83.438	yes	0.665517	2.87072	0.519678	0.692237	0.602022	0.649828
532	ADGSTINQNVK	W5PSQ7	PREDICTED: LOW QUALITY PROTEIN: uncharacterized protein LOC101114469 isoform X1 [Ovis aries]	2	573.791	1.4562	3.5509e-17	181.31	yes	0.142039	4.97065	0.141176	0.101312	0.438659	0.206163
533	ADGSTQVIDTK	W5PB39	Dihydrolipoyl dehydrogenase OS=Ovis aries	2	567.785	0.74021	7.0431e-08	151.7	yes	1.01892	0.931503	0.786535	1.20978	1.10012	0.95314
534	ADGTAAAPPPR	E1BNY9	E3 ubiquitin-protein ligase HUWE1 [Bos taurus]	2	512.265	-0.020619	0.00073582	89.561	yes	0.599565	1.26334	0.612822	1.43201	1.29706	0.795199
535	ADGYVLEGK	G8JKY0	40S ribosomal protein S8 OS=Bos taurus	2	476.243	0.5957	0.0015534	113.93	yes	NA	NA	NA	NA	NA	NA
536	ADHDFVVQEDFMK	W5Q805	PREDICTED: 26S protease regulatory subunit 10B isoform X1 [Ovis aries]	3	532.905	2.1488	0.013273	47.774	yes	NA	NA	NA	NA	NA	NA
537	ADHDFVVQEDFMK	W5Q805	PREDICTED: 26S protease regulatory subunit 10B isoform X1 [Ovis aries]	4	395.932	2.0005	0.0057125	58.32	yes	0.953891	1.16009	0.771938	1.11138	1.207	0.795707
538	ADHDFVVQEDFMK	W5Q805	PREDICTED: 26S protease regulatory subunit 10B isoform X1 [Ovis aries]	3	527.573	1.9921	3.0209e-06	102.97	yes	0.698554	0.923402	0.53132	1.40363	1.60949	0.833604
539	ADHGEPIGR	W5PHW0	PREDICTED: heat shock protein HSP 90-beta [Ovis aries]	3	317.826	-2.1501	0.00069745	90.64	yes	0.782115	1.04292	0.835879	1.08517	1.30171	0.952201
540	ADHKVDEHMGER	W5QEH7	PREDICTED: uncharacterized protein C3orf30 homolog isoform X1 [Ovis aries]	5	288.732	-3.2031	0.01755	45.28	yes	0.483275	1.24334	0.257592	1.43968	2.20115	0.374966
541	ADHKVDEHMGER	W5QEH7	PREDICTED: uncharacterized protein C3orf30 homolog isoform X1 [Ovis aries]	3	480.549	-3.6001	0.00085495	71.879	yes	0.105151	1.02355	0.196219	1.74821	2.88071	0.0461625
542	ADHKVDEHMGER	W5QEH7	PREDICTED: uncharacterized protein C3orf30 homolog isoform X1 [Ovis aries]	4	356.665	-0.45012	3.411e-07	117.7	yes	0.31672	1.0933	0.309665	1.6187	2.3515	0.310114
543	ADHKVDEHMGER	W5QEH7	PREDICTED: uncharacterized protein C3orf30 homolog isoform X1 [Ovis aries]	3	475.218	0.0021287	3.0687e-05	99.927	yes	NA	NA	NA	NA	NA	NA
544	ADHVQSLAQLENLCK	A1A4I8	exportin-7 [Bos taurus]	3	589.961	0.65703	1.1532e-07	105.17	yes	NA	NA	NA	NA	NA	NA
545	ADIALLK	W5P3R3	Plasminogen OS=Ovis aries	2	372.237	2.2077	0.06103	75.109	yes	1.41717	0.573343	1.02625	0.633835	0.713919	1.63548
546	ADIALLK	W5P3R3	Plasminogen OS=Ovis aries	2	372.237	2.307	0.0495	77.282	yes	0.974974	0.790857	1.3217	0.71337	0.843723	1.35537
547	ADIANLADEFK	P20004	Aconitate hydratase, mitochondrial OS=Bos taurus	3	402.872	1.4066	0.0013678	73.632	no	NA	NA	NA	NA	NA	NA
548	ADIANLADEFK	P20004	Aconitate hydratase, mitochondrial OS=Bos taurus	2	603.804	1.1816	9.9334e-06	136.24	no	NA	NA	NA	NA	NA	NA
549	ADIANLADEFK	P20004	Aconitate hydratase, mitochondrial OS=Bos taurus	2	603.804	1.9246	2.5755e-07	147.26	no	NA	NA	NA	NA	NA	NA
550	ADIANLADEFK	P20004	Aconitate hydratase, mitochondrial OS=Bos taurus	3	402.872	2.1246	1.835e-05	103.44	no	NA	NA	NA	NA	NA	NA
551	ADIEEIK	W5P1C2	PREDICTED: nucleobindin-2 [Ovis aries]	2	409.219	1.2739	0.040597	81.296	yes	NA	NA	NA	NA	NA	NA
552	ADIGIAMGIAGSDVSK	W5PEY3	Sodium/potassium-transporting ATPase subunit alpha OS=Ovis aries	3	507.592	2.5336	8.206e-05	84.508	no	NA	NA	NA	NA	NA	NA
553	ADIGIAMGIAGSDVSK	W5PEY3	Sodium/potassium-transporting ATPase subunit alpha OS=Ovis aries	2	752.887	1.017	7.6386e-26	167.28	no	NA	NA	NA	NA	NA	NA
554	ADIGIAMGIAGSDVSK	W5PEY3	Sodium/potassium-transporting ATPase subunit alpha OS=Ovis aries	3	502.261	1.1804	1.6594e-08	110.84	no	NA	NA	NA	NA	NA	NA
555	ADIGIAMGIAGSDVSK	W5PEY3	Sodium/potassium-transporting ATPase subunit alpha OS=Ovis aries	3	502.261	2.3039	0.00013892	83.54	no	NA	NA	NA	NA	NA	NA
556	ADIHPMNLFFR	W5QC04	PREDICTED: patched domain-containing protein 3-like isoform X1 [Ovis aries]	2	680.845	1.9794	2.8091e-05	123.67	yes	0.67743	1.25834	0.526972	1.42482	1.52366	0.588768
557	ADIILWDYK	W5NYC9	PREDICTED: cilia- and flagella-associated protein 52 isoform X1 [Ovis aries]	3	379.538	1.0913	0.0018524	82.287	no	NA	NA	NA	NA	NA	NA
558	ADIILWDYK	W5NYC9	PREDICTED: cilia- and flagella-associated protein 52 isoform X1 [Ovis aries]	2	568.803	0.6904	0.0013783	102.52	no	NA	NA	NA	NA	NA	NA
559	ADILAYMK	H9TN93	Glutathione peroxidase OS=Ovis aries	2	462.747	2.0824	0.010755	89.355	yes	NA	NA	NA	NA	NA	NA
560	ADILAYMK	H9TN93	Glutathione peroxidase OS=Ovis aries	2	462.747	2.8279	0.0066096	99.442	yes	NA	NA	NA	NA	NA	NA
561	ADKEEMNR	W5Q5T7		3	331.487	0.42112	0.045445	57.59	yes	1.02914	1.21201	0.579913	1.04938	1.11587	1.0137
562	ADKEQNNSLNTEMQK	W5PTU9	PREDICTED: LOW QUALITY PROTEIN: fibrous sheath-interacting protein 2-like isoform X1 [Ovis aries]	3	589.272	0.73615	1.8779e-08	108.63	yes	1.42605	0.723156	0.969964	1.0062	0.843452	1.03118
563	ADKEQNNSLNTEMQK	W5PTU9	PREDICTED: LOW QUALITY PROTEIN: fibrous sheath-interacting protein 2-like isoform X1 [Ovis aries]	3	583.941	1.5742	4.9003e-15	140.22	yes	NA	NA	NA	NA	NA	NA
564	ADKIPDPTGTGK	W5PYR8	PREDICTED: dynein heavy chain 7, axonemal isoform X1 [Ovis aries]	3	400.547	1.1662	0.00086097	73.927	yes	NA	NA	NA	NA	NA	NA
565	ADKIPDPTGTGK	W5PYR8	PREDICTED: dynein heavy chain 7, axonemal isoform X1 [Ovis aries]	2	600.317	0.95916	0.0022823	80.96	yes	1.0908	0.800406	0.975173	0.91555	1.09623	1.12184
566	ADKLAEEHS	W5PEP7	ATP synthase subunit beta OS=Ovis aries	3	333.83	0.39598	0.029073	58.699	yes	NA	NA	NA	NA	NA	NA
567	ADKLAEEHS	W5PEP7	ATP synthase subunit beta OS=Ovis aries	3	333.83	0.90458	0.025239	59.908	yes	0.610673	0.943673	1.18527	1.05684	1.18729	1.01625
568	ADLAEEYSK	F1MC72	Ubiquitin-conjugating enzyme E2 L3 OS=Bos taurus	2	513.243	2.3561	0.001583	100.88	yes	0.989584	1.81779	0.674739	0.602351	0.943104	0.972437
569	ADLCETHCLDQVLQDLK	W5NZY2	PREDICTED: LOW QUALITY PROTEIN: IQ and AAA domain-containing protein 1-like isoform X1 [Ovis aries]	3	686.659	2.994	3.2333e-27	163.02	no	NA	NA	NA	NA	NA	NA
570	ADLCETHCLDQVLQDLK	W5NZY2	PREDICTED: LOW QUALITY PROTEIN: IQ and AAA domain-containing protein 1-like isoform X1 [Ovis aries]	4	515.246	3.1053	3.011e-08	107.82	no	NA	NA	NA	NA	NA	NA
571	ADLDHQR	W5PB37	PREDICTED: ras-related protein R-Ras2 isoform X2 [Ovis aries]	2	427.709	-1.9719	0.044651	79.469	yes	0.77009	1.13632	0.576673	1.35004	1.49967	0.667205
572	ADLENQVDLCSK	W5PYR8	PREDICTED: dynein heavy chain 7, axonemal isoform X1 [Ovis aries]	3	464.554	1.9408	0.0041743	60.364	yes	NA	NA	NA	NA	NA	NA
573	ADLENQVDLCSK	W5PYR8	PREDICTED: dynein heavy chain 7, axonemal isoform X1 [Ovis aries]	2	696.327	1.4532	2.6655e-08	125.97	yes	1.17581	0.874737	0.988628	0.943772	0.953671	1.06339
574	ADLGALELR	E1BKZ9	PREDICTED: sortilin isoform X3 [Bos taurus]	2	479.272	1.8325	0.020984	72.928	yes	0.793335	1.21722	0.529552	1.3291	1.44309	0.687702
575	ADLINNLGTIAK	Q76LV2	Heat shock protein HSP 90-alpha OS=Bos taurus	2	621.856	1.3336	1.1015e-08	136.33	yes	0.623577	1.22019	0.466389	1.35972	1.64803	0.682087
576	ADLINNLGTIAK	Q76LV2	Heat shock protein HSP 90-alpha OS=Bos taurus	3	414.907	1.7205	0.00046357	74.611	yes	0.657499	1.34926	0.426949	1.18521	1.68065	0.700434
577	ADLINNLGTIAK	Q76LV2	Heat shock protein HSP 90-alpha OS=Bos taurus	2	621.856	2.7763	5.9031e-10	146.96	yes	0.652869	1.41725	0.443698	1.20429	1.6269	0.654991
578	ADLINNLGTIAK	Q76LV2	Heat shock protein HSP 90-alpha OS=Bos taurus	3	414.907	2.763	0.00015456	79.492	yes	NA	NA	NA	NA	NA	NA
579	ADLLEAQALK	A5PJC5	MLYCD protein OS=Bos taurus	3	357.873	2.355	0.021835	53.597	no	NA	NA	NA	NA	NA	NA
580	ADLLEPEVFHLNPAK	W5P878	PREDICTED: carnitine O-palmitoyltransferase 2, mitochondrial [Ovis aries]	3	564.97	1.4946	2.0329e-05	90.689	no	NA	NA	NA	NA	NA	NA
581	ADLLEPEVFHLNPAK	W5P878	PREDICTED: carnitine O-palmitoyltransferase 2, mitochondrial [Ovis aries]	4	423.979	1.0205	0.00082318	70.889	no	NA	NA	NA	NA	NA	NA
582	ADLMEIEAQVAR	W5PDR8		2	673.343	1.13	9.1012e-05	99.669	yes	0.746298	1.26264	0.545305	1.35676	1.43143	0.657569
583	ADLNQGIGEPQSPSR	W5PK33	PREDICTED: LOW QUALITY PROTEIN: EF-hand domain-containing protein D2 [Ovis aries]	2	784.887	0.79297	0.00075633	80.361	yes	0.792685	2.76615	0.517616	0.589305	0.582707	0.751538
584	ADLSGMSGASDLFISK	D8X187	Serpin peptidase inhibitor clade B ovalbumin member 1 OS=Ovis aries	3	538.928	1.7737	6.6542e-23	150.05	yes	0.394353	3.92581	0.321647	0.389311	0.5938	0.375084
585	ADLSGMSGASDLFISK	D8X187	Serpin peptidase inhibitor clade B ovalbumin member 1 OS=Ovis aries	2	807.888	1.9778	8.8387e-06	100.6	yes	NA	NA	NA	NA	NA	NA
586	ADLSGMSGASDLFISK	D8X187	Serpin peptidase inhibitor clade B ovalbumin member 1 OS=Ovis aries	2	807.888	2.1517	1.0387e-12	123.92	yes	0.151741	4.98265	0.172284	0.157918	0.389035	0.14637
587	ADLSGMSGASDLFISK	D8X187	Serpin peptidase inhibitor clade B ovalbumin member 1 OS=Ovis aries	3	538.928	1.4119	1.8304e-13	129.38	yes	0.534812	3.47884	0.463645	0.412758	0.704825	0.405119
588	ADLSGMSGASDLFISK	D8X187	Serpin peptidase inhibitor clade B ovalbumin member 1 OS=Ovis aries	2	799.89	2.5717	3.5571e-38	192.32	yes	0.069181	5.31898	0.0949288	0.101387	0.336016	0.0795089
589	ADLSGMSGASDLFISK	D8X187	Serpin peptidase inhibitor clade B ovalbumin member 1 OS=Ovis aries	3	533.596	1.8329	1.0019e-22	150.05	yes	NA	4.55674	0.0321786	0.078668	0.301704	0.0307142
590	ADLSGMSGASDLFISK	D8X187	Serpin peptidase inhibitor clade B ovalbumin member 1 OS=Ovis aries	2	799.89	2.4326	1.8902e-12	127.32	yes	0.413434	4.15868	0.358133	0.297479	0.452055	0.32022
591	ADLTEYLSR	W5Q5G6	PREDICTED: cytochrome b-c1 complex subunit 1, mitochondrial [Ovis aries]	2	534.272	1.1363	6.7292e-07	159.34	yes	0.252734	1.67315	0.233144	1.78626	1.78376	0.270948
592	ADLVNNLGTIAK	W5PHW0	PREDICTED: heat shock protein HSP 90-beta [Ovis aries]	2	614.848	1.7658	5.2052e-20	178.84	yes	0.735201	1.17561	0.60383	1.20344	1.39591	0.886022
593	ADLYLEGK	W5PRZ6	PREDICTED: isoleucine--tRNA ligase, mitochondrial isoform X1 [Ovis aries]	3	303.496	2.4159	0.02213	60.436	yes	0.91202	1.08486	0.776502	1.09751	1.06084	1.06827
594	ADLYLEGK	W5PRZ6	PREDICTED: isoleucine--tRNA ligase, mitochondrial isoform X1 [Ovis aries]	2	454.74	2.4637	0.0056058	103.55	yes	0.828056	1.23387	0.754422	1.15243	1.02892	1.0023
595	ADMGGAATICSAIVSAAK	W5NZQ2	PREDICTED: cytosol aminopeptidase [Ovis aries]	3	570.611	1.1222	6.0872e-05	83.404	no	NA	NA	NA	NA	NA	NA
596	ADMGGAATICSAIVSAAK	W5NZQ2	PREDICTED: cytosol aminopeptidase [Ovis aries]	2	855.413	0.64454	1.194e-26	148.06	no	NA	NA	NA	NA	NA	NA
597	ADMGGAATICSAIVSAAK	W5NZQ2	PREDICTED: cytosol aminopeptidase [Ovis aries]	3	570.611	-0.26514	2.2024e-09	117.2	no	NA	NA	NA	NA	NA	NA
598	ADMGGAATICSAIVSAAK	W5NZQ2	PREDICTED: cytosol aminopeptidase [Ovis aries]	3	565.28	2.1959	5.0696e-13	124.68	no	NA	NA	NA	NA	NA	NA
599	ADMGGAATICSAIVSAAK	W5NZQ2	PREDICTED: cytosol aminopeptidase [Ovis aries]	2	847.416	1.4374	3.0847e-56	217.35	no	NA	NA	NA	NA	NA	NA
600	ADMGGAATICSAIVSAAK	W5NZQ2	PREDICTED: cytosol aminopeptidase [Ovis aries]	4	424.212	2.8982	0.024476	45.618	no	NA	NA	NA	NA	NA	NA
601	ADMNTFPNFTFEDPK	P02721	ATP synthase-coupling factor 6, mitochondrial OS=Bos taurus	2	895.391	3.263	0.00016029	85.046	yes	1.2494	0.929306	0.880322	0.980938	0.845459	1.11458
602	ADMNTFPNFTFEDPK	P02721	ATP synthase-coupling factor 6, mitochondrial OS=Bos taurus	3	597.263	3.1472	0.00055226	70.197	yes	NA	NA	NA	NA	NA	NA
603	ADMNTFPNFTFEDPK	P02721	ATP synthase-coupling factor 6, mitochondrial OS=Bos taurus	3	597.263	2.4855	0.00016294	76.82	yes	1.08844	1.07654	0.967304	0.977124	0.914913	0.975678
604	ADMNTFPNFTFEDPK	P02721	ATP synthase-coupling factor 6, mitochondrial OS=Bos taurus	2	887.393	0.37421	7.6064e-33	195.38	yes	1.34357	0.974376	0.872529	0.999176	0.830125	0.980229
605	ADMNTFPNFTFEDPK	P02721	ATP synthase-coupling factor 6, mitochondrial OS=Bos taurus	3	591.931	0.56932	0.00018117	79.346	yes	NA	NA	NA	NA	NA	NA
606	ADMNTFPNFTFEDPKFEVVEKPQS	P02721	ATP synthase-coupling factor 6, mitochondrial OS=Bos taurus	4	709.081	1.3411	1.0461e-14	117.61	yes	0.975954	0.962948	0.986638	1.04808	0.913515	1.11287
607	ADMNTFPNFTFEDPKFEVVEKPQS	P02721	ATP synthase-coupling factor 6, mitochondrial OS=Bos taurus	3	945.106	1.0622	8.2241e-06	71.678	yes	0.779327	0.951162	0.993225	1.13638	0.899205	1.2407
608	ADMNTFPNFTFEDPKFEVVEKPQS	P02721	ATP synthase-coupling factor 6, mitochondrial OS=Bos taurus	4	709.081	2.3431	9.6478e-09	85.376	yes	1.11265	0.910135	1.08994	0.887346	0.921688	1.07824
609	ADMNTFPNFTFEDPKFEVVEKPQS	P02721	ATP synthase-coupling factor 6, mitochondrial OS=Bos taurus	3	945.106	2.6819	2.4188e-08	83.317	yes	0.840056	0.972643	1.01324	1.08548	0.936088	1.15249
610	ADMNTFPNFTFEDPKFEVVEKPQS	P02721	ATP synthase-coupling factor 6, mitochondrial OS=Bos taurus	5	564.267	0.68989	4.58e-08	79.426	yes	0.82591	1.01825	1.02379	1.17981	0.88635	1.06588
611	ADMNTFPNFTFEDPKFEVVEKPQS	P02721	ATP synthase-coupling factor 6, mitochondrial OS=Bos taurus	3	939.774	0.78357	7.6926e-10	96.793	yes	0.751841	0.965495	0.995304	1.13481	1.04177	1.11078
612	ADMNTFPNFTFEDPKFEVVEKPQS	P02721	ATP synthase-coupling factor 6, mitochondrial OS=Bos taurus	4	705.082	0.57747	1.7303e-05	64.845	yes	0.941727	0.892235	1.0988	1.04082	0.926247	1.10017
613	ADMTIVDNEGK	W5PKB8	PREDICTED: ankyrin repeat and EF-hand domain-containing protein 1 isoform X1 [Ovis aries]	3	398.189	2.8058	6.2437e-06	108.7	yes	0.9948	1.00487	0.906894	0.984197	1.1047	1.00455
614	ADMVEIAGLNSDLQQEYAR	W5QH30	PREDICTED: cilia- and flagella-associated protein 57 isoform X1 [Ovis aries]	3	708.341	-0.25546	2.4982e-40	180.88	yes	1.22755	1.2148	0.936088	0.956699	0.709361	0.955495
615	ADMVEIAGLNSDLQQEYAR	W5QH30	PREDICTED: cilia- and flagella-associated protein 57 isoform X1 [Ovis aries]	3	708.341	0.78145	2.6091e-20	145.43	yes	0.908595	1.21652	0.849605	1.0378	1.06786	0.919614
616	ADNIEVFAQGHGIIQVDK	W5P4M2	PREDICTED: LOW QUALITY PROTEIN: tripeptidyl-peptidase 2 isoform X1 [Ovis aries]	3	652.006	0.78505	1.5883e-05	90.896	yes	0.913166	0.945833	0.93573	0.952279	1.1754	1.07759
617	ADNIEVFAQGHGIIQVDK	W5P4M2	PREDICTED: LOW QUALITY PROTEIN: tripeptidyl-peptidase 2 isoform X1 [Ovis aries]	3	652.006	-0.52041	5.3509e-41	189.11	yes	0.572273	1.08188	0.357236	1.47515	2.05957	0.453898
618	ADNKLDINLER	W5P5J9	PREDICTED: coiled-coil domain-containing protein 90B, mitochondrial isoform X1 [Ovis aries]	3	434.233	2.2586	0.013341	59.227	yes	0.930766	0.971716	0.954057	1.01951	0.938884	1.18507
619	ADPTDVELEIMK	W5QDN9	PREDICTED: cilia- and flagella-associated protein 44 isoform X4 [Ovis aries]	3	459.559	2.478	0.015524	47.429	no	NA	NA	NA	NA	NA	NA
620	ADPTDVELEIMK	W5QDN9	PREDICTED: cilia- and flagella-associated protein 44 isoform X4 [Ovis aries]	2	680.837	1.6354	6.7968e-06	107.99	no	NA	NA	NA	NA	NA	NA
621	ADPTMGR	W5NWI0	Fascin OS=Ovis aries	2	382.174	-2.1248	0.044092	63.287	yes	1.10521	0.757381	1.03949	0.933907	1.05958	1.10443
622	ADPTMGR	W5NWI0	Fascin OS=Ovis aries	2	382.174	-2.1621	0.066223	57.811	yes	NA	NA	NA	NA	NA	NA
623	ADPTMGR	W5NWI0	Fascin OS=Ovis aries	2	374.176	0.19549	0.017412	97.033	yes	1.07113	0.924479	0.894451	1.15785	0.781105	1.17099
624	ADPYTFPPPPTK	W5QEV6	PREDICTED: protein MAATS1 isoform X1 [Ovis aries]	2	665.838	1.1562	0.00015341	95.417	yes	1.00352	0.836695	0.874826	0.981055	1.22592	1.07799
625	ADQFANEWGR	W5PJR5	Serum amyloid A protein OS=Ovis aries	2	597.27	0.86606	0.00042244	129.34	yes	0.29834	4.47509	0.209906	0.271268	0.505631	0.239763
626	ADQIFWEHEK	W5NYN3	PREDICTED: coiled-coil domain-containing protein 173 [Ovis aries]	3	434.875	1.8209	0.00081426	84.479	yes	1.36367	1.06965	0.977412	0.812436	0.731193	1.04564
627	ADQIFWEHEK	W5NYN3	PREDICTED: coiled-coil domain-containing protein 173 [Ovis aries]	2	651.809	1.6752	0.00027691	133.32	yes	1.33739	0.823084	0.970507	0.839322	0.947323	1.08237
628	ADQIFWEHEKEK	W5NYN3	PREDICTED: coiled-coil domain-containing protein 173 [Ovis aries]	3	520.588	2.218	7.6899e-09	128.76	yes	0.648851	0.929565	1.17403	1.01873	1.06355	1.16527
629	ADQIFWEHEKEK	W5NYN3	PREDICTED: coiled-coil domain-containing protein 173 [Ovis aries]	4	390.693	2.069	0.0013375	70.889	yes	NA	NA	NA	NA	NA	NA
630	ADQLTEEQIAEFK	W5P5I7	PREDICTED: calmodulin [Ovis aries]	3	507.919	2.1629	6.1024e-05	83.692	yes	1.06245	0.989899	0.9398	0.793837	1.32654	0.887469
631	ADQLTEEQIAEFK	W5P5I7	PREDICTED: calmodulin [Ovis aries]	2	782.38	1.8846	0.0027606	71.98	yes	NA	NA	NA	NA	NA	NA
632	ADQWNVNYVETSAK	W5Q8A7	PREDICTED: ras-related protein Ral-A isoform X1 [Ovis aries]	3	542.258	0.69193	3.5315e-06	95.57	yes	0.934052	1.01337	0.882041	1.02821	1.09387	1.04846
633	ADQWNVNYVETSAK	W5Q8A7	PREDICTED: ras-related protein Ral-A isoform X1 [Ovis aries]	2	812.884	0.5028	1.3882e-93	264.85	yes	NA	NA	NA	NA	NA	NA
634	ADRPTVIR	W5P0B7	PREDICTED: low-density lipoprotein receptor-related protein 2 isoform X3 [Ovis aries]	3	309.851	0.43751	0.010285	75.825	yes	0.754918	1.11573	0.83662	1.45017	0.860056	0.982506
635	ADSHLYVEGSWSR	W5PBK4	PREDICTED: putative serine protease 46 [Ovis aries]	3	502.904	0.74434	0.00070752	71.558	yes	NA	NA	NA	NA	NA	NA
636	ADSINKPFAQR	W5Q6A8	PREDICTED: LOW QUALITY PROTEIN: sphingomyelin phosphodiesterase 4 isoform X1 [Ovis aries]	3	416.223	1.6295	0.012154	59.84	yes	NA	NA	NA	NA	NA	NA
637	ADSLTIEER	W5P199	PREDICTED: LOW QUALITY PROTEIN: septin-12 isoform X1 [Ovis aries]	2	517.262	1.6988	0.0045077	88.495	no	NA	NA	NA	NA	NA	NA
638	ADSMLTWEK	W5P371	PREDICTED: LOW QUALITY PROTEIN: coiled-coil domain-containing protein 105 [Ovis aries]	2	548.753	0.21139	0.075465	47.228	no	NA	NA	NA	NA	NA	NA
639	ADSMLTWEK	W5P371	PREDICTED: LOW QUALITY PROTEIN: coiled-coil domain-containing protein 105 [Ovis aries]	3	366.171	1.3145	0.0051214	66.568	no	NA	NA	NA	NA	NA	NA
640	ADSMLTWEK	W5P371	PREDICTED: LOW QUALITY PROTEIN: coiled-coil domain-containing protein 105 [Ovis aries]	2	540.755	1.4198	0.00047249	135.86	no	NA	NA	NA	NA	NA	NA
641	ADSMLTWEK	W5P371	PREDICTED: LOW QUALITY PROTEIN: coiled-coil domain-containing protein 105 [Ovis aries]	3	360.839	1.9542	0.00049662	95.502	no	NA	NA	NA	NA	NA	NA
642	ADSMLTWEKEELR	W5P371	PREDICTED: LOW QUALITY PROTEIN: coiled-coil domain-containing protein 105 [Ovis aries]	3	536.596	1.4037	7.1158e-05	86.405	yes	NA	NA	NA	NA	NA	NA
643	ADSMLTWEKEELR	W5P371	PREDICTED: LOW QUALITY PROTEIN: coiled-coil domain-containing protein 105 [Ovis aries]	3	541.928	1.5233	0.00037412	75.012	yes	0.798489	1.05666	0.972014	1.02632	1.08754	1.05897
644	ADSQSPDVK	W5PI88	PREDICTED: EF-hand calcium-binding domain-containing protein 5 isoform X1 [Ovis aries]	2	473.727	0.76244	0.011894	77.062	yes	1.13807	0.791883	1.07683	0.979976	0.728486	1.28475
645	ADSQSPDVK	W5PI88	PREDICTED: EF-hand calcium-binding domain-containing protein 5 isoform X1 [Ovis aries]	3	316.154	0.8797	0.0066061	68.847	yes	0.977109	0.922637	1.26048	0.88721	0.812783	1.13978
646	ADTASQSWK	W5P248	PREDICTED: LOW QUALITY PROTEIN: dynein heavy chain 17, axonemal isoform X1 [Ovis aries]	2	497.235	1.1713	0.0014213	111.73	yes	0.220905	1.73829	0.192666	1.80236	1.80656	0.239218
647	ADTLDPALLRPGR	F1MG70	26S protease regulatory subunit 6B OS=Bos taurus	3	465.597	1.8715	1.2806e-05	98.182	yes	0.805619	1.11789	0.589069	1.18489	1.55631	0.746219
648	ADTLTPEECQQFK	Q6Q137	Septin-7 OS=Bos taurus	3	522.908	1.6383	1.421e-09	129.34	yes	1.0843	1.04546	0.917514	0.916788	0.895554	1.14038
649	ADTLTPEECQQFK	Q6Q137	Septin-7 OS=Bos taurus	2	783.859	1.779	3.784e-47	221.86	yes	1.22019	0.874234	0.925854	0.848608	0.963635	1.16748
650	ADTLTPEECQQFKK	Q6Q137	Septin-7 OS=Bos taurus	3	565.607	2.2157	2.9154e-08	111.12	yes	0.386423	0.666087	1.33274	0.934717	1.21077	1.46926
651	ADTLTPPEVER	W5PMD2	PREDICTED: uncharacterized protein C17orf47 homolog [Ovis aries]	2	614.314	1.2605	0.04053	58.754	yes	NA	NA	NA	NA	NA	NA
652	ADTPNLGEGPEK	F1MHC2	syntaxin-binding protein 2 [Bos taurus]	2	614.296	0.42575	0.011035	62.357	no	NA	NA	NA	NA	NA	NA
653	ADTTSQSWK	E1BLB4	PREDICTED: dynein heavy chain 17, axonemal isoform X3 [Bos taurus]	2	512.241	0.73283	0.002381	94.465	yes	1.83939	0.354609	1.41694	0.346755	0.364482	1.67782
654	ADVEYETNVTALVEK	W5NUB4	PREDICTED: LOW QUALITY PROTEIN: coiled-coil domain-containing protein 183 isoform X1 [Ovis aries]	3	560.949	0.84652	1.2288e-05	91.355	yes	NA	NA	NA	NA	NA	NA
655	ADVFHAYLSLLK	W5NVQ4	PREDICTED: cullin-associated NEDD8-dissociated protein 1 [Ovis aries]	3	459.591	1.6197	0.00041054	75.088	yes	NA	NA	NA	NA	NA	NA
656	ADVGFAMGIAGTDVAK	D3K0R6	Plasma membrane calcium-transporting ATPase 4 OS=Bos taurus	3	508.257	1.2094	0.0037241	58.814	no	NA	NA	NA	NA	NA	NA
657	ADVGFAMGIAGTDVAK	D3K0R6	Plasma membrane calcium-transporting ATPase 4 OS=Bos taurus	2	761.882	1.1919	8.3846e-08	109.87	no	NA	NA	NA	NA	NA	NA
658	ADVICGK	W5PYR8	PREDICTED: dynein heavy chain 7, axonemal isoform X1 [Ovis aries]	2	381.694	1.4049	0.06103	75.109	yes	NA	NA	NA	NA	NA	NA
659	ADWAGNVIFR	W5QFN4	Succinyl-CoA:3-ketoacid-coenzyme A transferase OS=Ovis aries	3	383.533	1.2826	0.00021754	92.538	yes	0.790997	0.880702	0.861285	1.35084	1.074	1.04218
660	ADWAGNVIFR	W5QFN4	Succinyl-CoA:3-ketoacid-coenzyme A transferase OS=Ovis aries	2	574.796	1.3982	0.00034308	106.62	yes	0.960676	1.09758	0.785035	1.15486	1.06669	0.935158
661	ADWAGNVIFR	W5QFN4	Succinyl-CoA:3-ketoacid-coenzyme A transferase OS=Ovis aries	2	574.796	1.5243	0.014086	72.276	yes	NA	NA	NA	NA	NA	NA
662	ADWAGNVIFR	W5QFN4	Succinyl-CoA:3-ketoacid-coenzyme A transferase OS=Ovis aries	2	574.796	1.558	0.056951	59.265	yes	NA	NA	NA	NA	NA	NA
663	ADWAGNVIFR	W5QFN4	Succinyl-CoA:3-ketoacid-coenzyme A transferase OS=Ovis aries	2	574.796	4.0965	0.070863	57.39	yes	NA	NA	NA	NA	NA	NA
664	ADWAGNVIFR	W5QFN4	Succinyl-CoA:3-ketoacid-coenzyme A transferase OS=Ovis aries	2	574.796	1.5866	0.00032695	106.16	yes	0.942505	1.10628	0.742204	1.21631	1.08067	0.912029
665	ADWLDSIRPQK	W5QHH9	Rhomboid-like protein OS=Ovis aries	3	443.57	0	0.0032758	67.385	yes	NA	NA	NA	NA	NA	NA
666	ADWQAYK	A0A0N9FHX0	Mitochondrial TFAM OS=Capra hircus PE=2 SV=1	2	441.211	2.4088	0.040597	81.296	yes	1.98244	0.252849	1.29653	0.232157	0.269324	1.9667
667	ADWQAYKEEMSR	A0A0N9FHX0	Mitochondrial TFAM OS=Capra hircus PE=2 SV=1	3	510.561	1.1762	0.0099937	54.871	yes	NA	NA	NA	NA	NA	NA
668	ADWQAYKEEMSR	A0A0N9FHX0	Mitochondrial TFAM OS=Capra hircus PE=2 SV=1	3	505.23	1.103	2.7826e-07	118.08	yes	1.33724	0.216986	1.81833	0.131459	0.188772	2.30721
669	ADWQAYKEEMSR	A0A0N9FHX0	Mitochondrial TFAM OS=Capra hircus PE=2 SV=1	2	757.341	0	3.1381e-06	81.632	yes	NA	NA	NA	NA	NA	NA
670	ADWQVYK	W5NYJ3	PREDICTED: transcription factor A, mitochondrial [Ovis aries]	2	455.227	1.0413	0.040597	81.296	yes	0.254315	1.73363	0.238752	1.75023	1.7643	0.258776
671	ADWQVYKEEINR	W5NYJ3	PREDICTED: transcription factor A, mitochondrial [Ovis aries]	3	517.591	0.82396	0.00013613	87.083	yes	0.238897	1.50062	0.254761	1.8782	1.82066	0.306873
672	ADWQVYKEEINR	W5NYJ3	PREDICTED: transcription factor A, mitochondrial [Ovis aries]	2	775.884	0	5.6103e-06	77.776	yes	NA	NA	NA	NA	NA	NA
673	ADYAQLLEDMQNAFR	P31404	V-type proton ATPase catalytic subunit A OS=Bos taurus	3	600.946	2.4005	0.020135	45.458	yes	NA	NA	NA	NA	NA	NA
674	ADYAQLLEDMQNAFR	P31404	V-type proton ATPase catalytic subunit A OS=Bos taurus	3	595.614	0	4.8648e-17	109.1	yes	NA	NA	NA	NA	NA	NA
675	ADYAQLLEDMQNAFR	P31404	V-type proton ATPase catalytic subunit A OS=Bos taurus	2	892.917	0	0.0010105	64.537	yes	NA	NA	NA	NA	NA	NA
676	ADYLPWNQPR	W5PXM1	PREDICTED: stabilizer of axonemal microtubules 1 isoform X1 [Ovis aries]	2	630.312	-0.26783	0.0057991	79.07	no	NA	NA	NA	NA	NA	NA
677	ADYLPWNQPR	W5PXM1	PREDICTED: stabilizer of axonemal microtubules 1 isoform X1 [Ovis aries]	2	630.312	1.4461	0.00082734	95.483	no	NA	NA	NA	NA	NA	NA
678	ADYLPWNQPR	W5PXM1	PREDICTED: stabilizer of axonemal microtubules 1 isoform X1 [Ovis aries]	3	420.544	1.8518	0.0084425	61.78	no	NA	NA	NA	NA	NA	NA
679	ADYSIGR	W5Q1T8	PREDICTED: polycystic kidney disease 2-like 2 protein isoform X1 [Ovis aries]	2	391.196	1.2557	0.00046779	133.79	no	NA	NA	NA	NA	NA	NA
680	AEACGTLCR	W5QCC0	PREDICTED: ral GTPase-activating protein subunit beta isoform X5 [Ovis aries]	2	519.229	0.42966	0.0023528	94.692	yes	0.662169	1.2273	0.595178	1.3513	1.43881	0.725243
681	AEAEALYQTK	W5Q5U5		2	562.285	0.14459	3.1545e-10	163.12	no	NA	NA	NA	NA	NA	NA
682	AEAEALYQTK	W5Q5U5		3	375.193	1.4722	0.0017687	76.228	no	NA	NA	NA	NA	NA	NA
683	AEAEAQAEELSFPR	Q29RK2	Pyruvate carboxylase, mitochondrial OS=Bos taurus	3	516.583	1.7784	3.1332e-13	133.16	no	NA	NA	NA	NA	NA	NA
684	AEAEAQAEELSFPR	Q29RK2	Pyruvate carboxylase, mitochondrial OS=Bos taurus	2	774.37	1.4494	8.1944e-25	178.22	no	NA	NA	NA	NA	NA	NA
686	AEAGAGIGLR	W5NTS6	PREDICTED: dihydrolipoyllysine-residue succinyltransferase component of 2-oxoglutarate dehydrogenase complex, mitochondrial [Ovis aries]	3	305.507	1.318	0.019132	55.249	yes	NA	NA	NA	NA	NA	NA
687	AEAGAGIGLR	W5NTS6	PREDICTED: dihydrolipoyllysine-residue succinyltransferase component of 2-oxoglutarate dehydrogenase complex, mitochondrial [Ovis aries]	2	457.756	1.7822	0.061148	58.699	yes	0.797935	0.945646	0.996679	1.08164	1.25595	0.92215
688	AEALFDFTGNSK	W5QCL1	PREDICTED: neutrophil cytosol factor 4 isoform X1 [Ovis aries]	3	433.879	1.6646	0.00017185	77.597	yes	0.682857	2.95509	0.61171	0.556368	0.672073	0.521898
689	AEALSSTLR	W5PVE7	PREDICTED: LOW QUALITY PROTEIN: testis-specific serine kinase substrate isoform X1 [Ovis aries]	2	474.261	0.44542	0.0041733	89.029	yes	NA	NA	NA	NA	NA	NA
690	AEAMQEASEAVPSGMLSVLGQR	W5QCU5	PREDICTED: malonyl-CoA-acyl carrier protein transacylase, mitochondrial isoform X3 [Ovis aries]	3	754.368	-0.13175	3.2692e-23	134.86	yes	0.891846	1.36421	0.853711	1.04206	1.01054	0.837639
691	AEATAASTGR	Q0II86	Synaptosomal-associated protein 29 OS=Bos taurus	2	467.733	-1.3671	0.014363	72.096	yes	1.79311	0.49045	1.16821	0.618233	0.551426	1.37857
692	AECGSGPCCGK	W5NPV3	PREDICTED: disintegrin and metalloproteinase domain-containing protein 5-like isoform X1 [Ovis aries]	2	591.72	1.4615	3.4295e-05	105.03	yes	0.0648133	1.38814	0.0700459	2.14055	2.2244	0.112043
693	AECGSGPCCGK	W5NPV3	PREDICTED: disintegrin and metalloproteinase domain-containing protein 5-like isoform X1 [Ovis aries]	2	591.72	0.27645	1.4159e-05	132.32	yes	0.0770044	1.20991	0.169689	2.16686	2.29093	0.0855971
694	AECMLQQAER	F1MYX5	PREDICTED: plastin-2 isoform X1 [Bos taurus]	2	626.276	0.39636	0.0041158	73.841	yes	0.476033	3.40164	0.553658	0.562575	0.531666	0.474426
695	AECMLQQAER	F1MYX5	PREDICTED: plastin-2 isoform X1 [Bos taurus]	2	626.276	0.85117	0.022123	58.476	yes	0.544337	3.58448	0.492092	0.443739	0.484429	0.450923
696	AECMLQQAER	F1MYX5	PREDICTED: plastin-2 isoform X1 [Bos taurus]	2	618.279	0.069474	0.00050178	127.17	yes	0.286147	4.22353	0.372012	0.358395	0.393803	0.366117
697	AECTAEQCYK	W5PC82	Malic enzyme (Fragment) OS=Ovis aries	3	420.506	1.6819	0.0017687	76.228	yes	0.893163	1.05076	0.630146	1.25591	1.49016	0.679867
698	AECTAEQCYK	W5PC82	Malic enzyme (Fragment) OS=Ovis aries	2	630.255	1.4558	0.00066547	122.7	yes	0.384481	1.03247	0.257462	1.49983	2.3793	0.446458
699	AECTAEQCYK	W5PC82	Malic enzyme (Fragment) OS=Ovis aries	2	630.255	0.60785	0.00066547	122.7	yes	0.340821	0.976541	0.263794	1.69121	2.45709	0.270539
700	AEDCQEMFNLLR	W5PGV9	PREDICTED: maestro heat-like repeat-containing protein family member 2B isoform X1 [Ovis aries]	2	771.34	0.95179	0.0034173	62.694	no	NA	NA	NA	NA	NA	NA
701	AEDCQEMFNLLR	W5PGV9	PREDICTED: maestro heat-like repeat-containing protein family member 2B isoform X1 [Ovis aries]	2	771.34	2.1432	0.0010122	73.082	no	NA	NA	NA	NA	NA	NA
702	AEDCQEMFNLLR	W5PGV9	PREDICTED: maestro heat-like repeat-containing protein family member 2B isoform X1 [Ovis aries]	2	763.342	1.684	2.3527e-08	127.79	no	NA	NA	NA	NA	NA	NA
703	AEDCQEMFNLLR	W5PGV9	PREDICTED: maestro heat-like repeat-containing protein family member 2B isoform X1 [Ovis aries]	2	763.342	1.5991	1.0567e-27	199.96	no	NA	NA	NA	NA	NA	NA
704	AEDCQEMFNLLR	W5PGV9	PREDICTED: maestro heat-like repeat-containing protein family member 2B isoform X1 [Ovis aries]	3	509.231	1.7232	5.2357e-05	90.697	no	NA	NA	NA	NA	NA	NA
705	AEDLNTR	W5Q4H1	PREDICTED: transmembrane emp24 domain-containing protein 7 [Ovis aries]	2	409.704	1.729	0.019717	90.709	yes	1.0861	0.990934	0.806489	1.12891	0.912731	1.07484
706	AEDSCLGQEASVSPFR	W5PSY7		2	876.897	1.0963	3.9365e-19	145.8	yes	0.48809	1.28517	0.429633	1.80115	1.54724	0.448714
707	AEDSCLGQEASVSPFR	W5PSY7		3	584.933	1.2191	1.7469e-07	105.17	yes	NA	NA	NA	NA	NA	NA
708	AEDSCLGQEASVSPFR	W5PSY7		2	876.897	1.063	4.7425e-31	176.94	yes	0.326162	3.08251	0.329634	1.0342	0.951245	0.276256
709	AEEAAGQLR	W5Q5N7	PREDICTED: retinol dehydrogenase 14 [Ovis aries]	2	472.743	1.5005	3.817e-06	149.27	yes	0.853852	1.16112	0.754445	1.25656	1.11026	0.863773
710	AEEAAGQLR	W5Q5N7	PREDICTED: retinol dehydrogenase 14 [Ovis aries]	2	472.743	0.97876	0.0013699	110.88	yes	0.872928	1.07235	0.854421	1.1125	1.14259	0.945216
711	AEEAQTLK	W5PWU4	PREDICTED: dynein heavy chain 12, axonemal isoform X1 [Ovis aries]	2	445.235	1.1154	0.0047859	109.66	no	NA	NA	NA	NA	NA	NA
712	AEELECLQLK	W5PRS8	PREDICTED: putative spermatogenesis-associated protein 31D4 isoform X1 [Ovis aries]	2	616.813	2.7023	0.00053764	126.19	yes	1.30839	1.30863	0.749801	0.937822	0.848844	0.846504
713	AEELECLQLK	W5PRS8	PREDICTED: putative spermatogenesis-associated protein 31D4 isoform X1 [Ovis aries]	3	411.545	2.7019	0.00060655	86.898	yes	1.11332	1.3072	0.943912	0.914157	0.829048	0.892361
714	AEELYVGAK	W5P049	PREDICTED: EF-hand domain-containing family member C2 isoform X1 [Ovis aries]	3	327.175	1.9307	0.051299	46.462	no	NA	NA	NA	NA	NA	NA
715	AEELYVGAK	W5P049	PREDICTED: EF-hand domain-containing family member C2 isoform X1 [Ovis aries]	2	490.258	1.6248	0.0012964	109.66	no	NA	NA	NA	NA	NA	NA
716	AEEPAPAPK	W5NPR5	PREDICTED: glycosyl-phosphatidylinositol-anchored molecule-like protein isoform X1 [Ovis aries]	2	455.237	0.75581	0.0019357	98.044	yes	0.0686009	2.09992	0.0739355	1.88526	1.84427	0.0280168
717	AEEPAPAPK	W5NPR5	PREDICTED: glycosyl-phosphatidylinositol-anchored molecule-like protein isoform X1 [Ovis aries]	2	455.237	0.71565	0.0014874	101.65	yes	0.188251	1.16804	0.188451	2.07139	2.25514	0.128723
718	AEEPQQQNTASTNSPAK	W5QH54		3	600.95	-0.28389	3.1967e-08	106.28	yes	0.806162	0.574516	0.658317	0.574898	2.46182	0.92429
719	AEEPQVK	W5P528		2	400.711	0.050212	0.03636	83.206	yes	0.581612	1.30319	0.456477	1.50426	1.7215	0.432963
720	AEEQEPELTSTPNFVVEVTK	W5NZL1	PREDICTED: complement component 1 Q subcomponent-binding protein, mitochondrial [Ovis aries]	3	749.706	0.92921	3.5346e-10	113.63	yes	NA	NA	NA	NA	NA	NA
721	AEEQEPELTSTPNFVVEVTK	W5NZL1	PREDICTED: complement component 1 Q subcomponent-binding protein, mitochondrial [Ovis aries]	3	749.706	1.1755	8.735e-07	89.663	yes	1.03061	0.941892	0.950857	1.00982	1.05459	1.01222
722	AEESGSGNVQK	W5PBQ7	PREDICTED: mitochondrial carrier homolog 2 isoform X1 [Ovis aries]	2	553.26	1.1802	9.5726e-08	148.18	yes	1.34694	0.994549	0.932869	1.02373	0.704309	0.997602
723	AEESGSGNVQK	W5PBQ7	PREDICTED: mitochondrial carrier homolog 2 isoform X1 [Ovis aries]	3	369.176	0.82868	7.761e-05	94.692	yes	1.37049	0.796378	1.12187	0.820635	0.680014	1.21061
724	AEESGSGNVQK	W5PBQ7	PREDICTED: mitochondrial carrier homolog 2 isoform X1 [Ovis aries]	2	553.26	-0.073395	7.3615e-08	151.26	yes	1.45599	0.945926	0.82542	1.14179	0.732258	0.898614
725	AEEVHQFR	W5NW73	PREDICTED: androglobin [Ovis aries]	3	339.17	1.2883	0.0017962	93.162	yes	0.831685	1.0247	0.803871	1.0733	1.35544	0.911004
726	AEEVLSLEK	W5QHM7	PREDICTED: coiled-coil domain-containing protein 39 isoform X2 [Ovis aries]	3	339.854	1.763	0.00036633	115.71	yes	1.09241	0.960796	0.974023	0.935494	0.952416	1.08486
727	AEEVLSLEK	W5QHM7	PREDICTED: coiled-coil domain-containing protein 39 isoform X2 [Ovis aries]	2	509.277	1.532	0.0018629	119.53	yes	NA	NA	NA	NA	NA	NA
728	AEEVVSFVK	W5NZS7	PREDICTED: FUN14 domain-containing protein 2 [Ovis aries]	2	504.274	-1.7929	0.0010961	127.76	yes	1.1682	1.15569	0.891074	0.97029	0.90265	0.912098
729	AEEVVSFVK	W5NZS7	PREDICTED: FUN14 domain-containing protein 2 [Ovis aries]	3	336.518	-1.6561	0.00023319	105.1	yes	0.958009	1.10645	0.636351	1.21359	1.26713	0.818468
730	AEEVVTCITK	W5PFR1	PREDICTED: uncharacterized protein LOC101121181 isoform X2 [Ovis aries]	2	575.295	1.0472	3.1724e-05	145.91	yes	1.05817	0.901196	0.94776	1.04839	1.27746	0.767025
731	AEEVVTCITK	W5PFR1	PREDICTED: uncharacterized protein LOC101121181 isoform X2 [Ovis aries]	3	383.866	1.7171	0.013598	58.63	yes	NA	NA	NA	NA	NA	NA
732	AEEYALR	W5QGS2	PREDICTED: zinc finger MYND domain-containing protein 12 isoform X1 [Ovis aries]	2	426.217	1.2244	0.047191	78.324	yes	1.18542	0.941792	0.994171	0.927988	0.938838	1.01179
733	AEEYEFLTPMEEAPK	P19803	Rho GDP-dissociation inhibitor 1 OS=Bos taurus	2	892.408	0.91171	3.5656e-20	165.34	yes	0.557161	2.55434	0.36939	0.8649	1.17167	0.48253
734	AEFDGTELHQMR	W5QEU0	PREDICTED: LOW QUALITY PROTEIN: coiled-coil domain-containing protein 108 isoform X1 [Ovis aries]	3	478.554	2.0045	6.0988e-07	114.76	yes	1.03216	1.07476	0.865822	1.05539	1.01683	0.955038
735	AEFDPGQDTYQHPPK	P20004	Aconitate hydratase, mitochondrial OS=Bos taurus	3	577.265	1.1795	9.4006e-05	85.493	no	NA	NA	NA	NA	NA	NA
736	AEFDPGQDTYQHPPK	P20004	Aconitate hydratase, mitochondrial OS=Bos taurus	3	577.265	1.0882	1.6631e-12	126.25	no	NA	NA	NA	NA	NA	NA
737	AEFDPGQDTYQHPPK	P20004	Aconitate hydratase, mitochondrial OS=Bos taurus	4	433.201	1.3441	0.0079912	53.3	no	NA	NA	NA	NA	NA	NA
738	AEFEELCADLFER	W5PSK1	PREDICTED: hypoxia up-regulated protein 1 isoform X3 [Ovis aries]	2	814.867	1.5572	3.2405e-09	136.83	yes	1.13474	0.970575	0.751438	1.05141	1.00411	1.08772
739	AEFFEDVVPAVR	W5NS17	PREDICTED: enolase-phosphatase E1 isoform X2 [Ovis aries]	2	689.854	1.7274	2.3929e-08	127.56	yes	0.872685	1.0877	0.562409	1.27289	1.34396	0.860364
740	AEFFEDVVPAVR	W5NS17	PREDICTED: enolase-phosphatase E1 isoform X2 [Ovis aries]	2	689.854	2.8394	4.255e-05	102.97	yes	NA	NA	NA	NA	NA	NA
741	AEFFEDVVPAVR	W5NS17	PREDICTED: enolase-phosphatase E1 isoform X2 [Ovis aries]	3	460.238	3.4381	0.06223	40.475	yes	NA	NA	NA	NA	NA	NA
742	AEFIVGGK	Q32LI4	CSNK1A1 protein OS=Bos taurus	2	410.732	2.5664	0.0066096	99.442	yes	NA	NA	NA	NA	NA	NA
743	AEFNQVVLGDSAK	W5PCI8	PREDICTED: cilia- and flagella-associated protein 70 isoform X1 [Ovis aries]	3	459.905	1.8522	0.001305	66.004	yes	1.06782	0.907684	1.05665	1.01729	0.95821	0.992341
744	AEFNQVVLGDSAK	W5PCI8	PREDICTED: cilia- and flagella-associated protein 70 isoform X1 [Ovis aries]	2	689.354	1.6429	9.4323e-09	123.76	yes	1.08529	0.826048	1.14306	0.845826	0.988069	1.1117
745	AEFTSSSK	W5PIK1	PREDICTED: leucine zipper transcription factor-like protein 1 [Ovis aries]	2	428.706	2.0591	0.0098551	90.15	yes	0.854354	1.34166	0.700798	1.19449	0.843303	1.06539
746	AEGLWNLFLPLETDPEK	W5QB30	PREDICTED: acyl-CoA dehydrogenase family member 10 isoform X1 [Ovis aries]	3	658.007	3.3302	0.0018311	61.477	no	NA	NA	NA	NA	NA	NA
747	AEGRDDELRDEPPVLNLEELVTK	W5PTM1	PREDICTED: dynein intermediate chain 2, axonemal [Ovis aries]	4	660.09	1.3898	1.1672e-17	126.04	yes	0.820925	0.867416	1.04128	1.05666	1.2255	0.988216
748	AEGSDVANAVLDGADCIMLSGETAK	A5D984	Pyruvate kinase OS=Bos taurus	3	832.053	0.91794	2.3443e-18	115.55	yes	1.09668	1.03042	0.999876	0.869035	0.90159	1.10239
749	AEGSDVANAVLDGADCIMLSGETAK	A5D984	Pyruvate kinase OS=Bos taurus	3	832.053	3.072	2.9516e-56	185.71	yes	1.11608	1.04369	1.07192	0.919067	0.748921	1.10032
750	AEGSDVANAVLDGADCIMLSGETAK	A5D984	Pyruvate kinase OS=Bos taurus	4	624.291	1.5709	9.068e-18	105.61	yes	1.21683	0.994594	1.09956	0.713473	0.85753	1.11801
751	AEGSDVANAVLDGADCIMLSGETAK	A5D984	Pyruvate kinase OS=Bos taurus	3	832.053	0.85882	1.4199e-10	90.694	yes	1.33715	0.953371	0.982133	0.864728	0.830106	1.03251
752	AEGSDVANAVLDGADCIMLSGETAK	A5D984	Pyruvate kinase OS=Bos taurus	4	628.29	-0.80174	0.00029193	48.773	yes	NA	NA	NA	NA	NA	NA
753	AEGSDVANAVLDGADCIMLSGETAK	A5D984	Pyruvate kinase OS=Bos taurus	3	837.384	-0.9385	1.1099e-35	148.29	yes	1.04556	1.14196	1.05523	0.848587	0.85548	1.05318
754	AEGSDVANAVLDGADCIMLSGETAK	A5D984	Pyruvate kinase OS=Bos taurus	4	628.29	0.13992	2.481e-05	58.345	yes	1.16438	0.993394	0.979863	0.888406	0.915368	1.05859
755	AEGTVVMK	W5Q110	PREDICTED: growth arrest-specific protein 8 isoform X1 [Ovis aries]	2	425.721	0.75665	0.073091	49.85	yes	1.15244	0.844991	1.0344	0.953252	0.859697	1.15521
756	AEGTVVMK	W5Q110	PREDICTED: growth arrest-specific protein 8 isoform X1 [Ovis aries]	2	425.721	0.16623	0.029912	61.962	yes	1.08465	0.898648	0.991183	0.97336	0.921916	1.13024
757	AEGTVVMK	W5Q110	PREDICTED: growth arrest-specific protein 8 isoform X1 [Ovis aries]	2	417.723	2.2276	0.05326	68.846	yes	NA	NA	NA	NA	NA	NA
758	AEGYEVAHGGR	F1N719	Serine/threonine-protein phosphatase OS=Bos taurus	3	382.516	-0.024251	0.00048202	80.758	yes	1.04732	1.56036	0.630454	0.902778	1.22129	0.637797
759	AEGYSVNVEVK	W5P1K1		2	597.804	2.1911	0.00097633	88.101	no	NA	NA	NA	NA	NA	NA
760	AEGYWEELLDK	Q3SX24	F-box only protein 6 OS=Bos taurus	2	676.822	2.6627	3.267e-05	115.57	yes	NA	NA	NA	NA	NA	NA
761	AEHINIHLLR	W5QFN2	PREDICTED: hematopoietic lineage cell-specific protein [Ovis aries]	4	304.679	2.2045	0.019745	55.649	yes	NA	NA	NA	NA	NA	NA
762	AEIENIK	W5Q5U5		2	408.727	1.8072	0.044639	79.474	yes	NA	NA	NA	NA	NA	NA
763	AEIENVK	A4IFP2	KRT4 protein OS=Bos taurus	2	401.719	1.7782	0.018506	91.318	no	NA	NA	NA	NA	NA	NA
764	AEIENVK	A4IFP2	KRT4 protein OS=Bos taurus	3	268.148	1.9122	0.0062277	86.866	no	NA	NA	NA	NA	NA	NA
765	AEIENVKK	A4IFP2	KRT4 protein OS=Bos taurus	3	310.847	0.90092	0.017172	72.928	no	NA	NA	NA	NA	NA	NA
766	AEIITVSDGR	Q5E9A6	Vacuolar protein-sorting-associated protein 25 OS=Bos taurus	2	530.785	1.0767	0.0010694	91.215	yes	NA	NA	NA	NA	NA	NA
767	AEIMDAEGLGLK	W5PSJ3	PREDICTED: dynactin subunit 1 isoform X1 [Ovis aries]	2	623.821	2.7646	5.053e-06	110.92	yes	0.643608	1.2069	0.448634	1.26171	1.79816	0.640984
768	AEIQTLR	W5NZ59	PREDICTED: coiled-coil domain-containing protein 136 isoform X1 [Ovis aries]	2	415.74	1.4814	0.049422	77.318	no	NA	NA	NA	NA	NA	NA
769	AEISCIDNK	W5PT68	PREDICTED: LOW QUALITY PROTEIN: filamin-B isoform X1 [Ovis aries]	2	525.25	1.9057	0.0050893	87.568	no	NA	NA	NA	NA	NA	NA
770	AEISFEDR	W5P5A0	PREDICTED: LOW QUALITY PROTEIN: filamin-A isoform X1 [Ovis aries]	2	483.73	1.7943	0.0047813	109.71	yes	0.456418	3.58999	0.469588	0.457309	0.51217	0.514522
771	AEITFDDHK	W5PT68	PREDICTED: LOW QUALITY PROTEIN: filamin-B isoform X1 [Ovis aries]	3	359.173	1.4932	0.0012149	86.898	no	NA	NA	NA	NA	NA	NA
772	AEITYEEMR	W5QC33	PREDICTED: LOW QUALITY PROTEIN: uncharacterized protein C11orf42 homolog [Ovis aries]	2	571.263	1.6629	0.022421	72.275	yes	NA	NA	NA	NA	NA	NA
773	AEKDNAEIR	F1MWR8	T-complex protein 1 subunit eta OS=Bos taurus	2	523.267	0.50297	0.0040612	107.06	yes	0.616958	0.919158	0.553512	1.28699	1.73816	0.885223
774	AEKDNAEIR	F1MWR8	T-complex protein 1 subunit eta OS=Bos taurus	3	349.181	0.75047	0.056321	50.108	yes	0.548641	0.909717	0.495296	1.44842	1.72626	0.871672
775	AEKETVDPTYLWVGPNEK	W5PRG3	PREDICTED: zona pellucida-binding protein 2 isoform X1 [Ovis aries]	3	692.681	1.994	1.7931e-05	92.474	yes	0.902028	0.869045	1.07655	0.811503	1.06499	1.27588
776	AEKQEATINFLK	A6QPW2	MGC157332 protein OS=Bos taurus	3	464.589	1.9306	1.0533e-08	124.07	yes	0.506407	0.105527	2.8259	0.113238	0.157393	2.29154
777	AELASIYR	G3MXG2	coiled-coil domain-containing protein 166 [Bos taurus]	2	461.753	0.64491	0.01136	88.819	yes	NA	NA	NA	NA	NA	NA
778	AELAVFHR	W5NWN2	Alpha-mannosidase OS=Ovis aries	2	471.761	1.3576	0.0066431	99.305	no	NA	NA	NA	NA	NA	NA
779	AELAVFHR	W5NWN2	Alpha-mannosidase OS=Ovis aries	3	314.843	1.2054	0.0034781	84.916	no	NA	NA	NA	NA	NA	NA
780	AELAVFHR	W5NWN2	Alpha-mannosidase OS=Ovis aries	3	314.843	1.0996	0.0044067	81.191	no	NA	NA	NA	NA	NA	NA
781	AELDELK	W5PUM8	PREDICTED: huntingtin-interacting protein 1 isoform X1 [Ovis aries]	2	409.219	2.4368	0.018112	93.374	no	NA	NA	NA	NA	NA	NA
782	AELDELK	W5PUM8	PREDICTED: huntingtin-interacting protein 1 isoform X1 [Ovis aries]	3	273.148	2.5236	0.04737	55.504	no	NA	NA	NA	NA	NA	NA
783	AELDELKK	W5PUM8	PREDICTED: huntingtin-interacting protein 1 isoform X1 [Ovis aries]	3	315.847	3.9513	0.029651	64.654	no	NA	NA	NA	NA	NA	NA
784	AELDPSLDFMDSLEHDIPK	W5PE16	PREDICTED: radial spoke head protein 9 homolog isoform X1 [Ovis aries]	3	724.677	2.0342	7.8304e-28	157.11	yes	1.34997	0.906796	0.9885	0.790606	0.920921	1.04321
785	AELDPSLDFMDSLEHDIPK	W5PE16	PREDICTED: radial spoke head protein 9 homolog isoform X1 [Ovis aries]	4	543.76	2.251	3.1646e-09	112.82	yes	NA	NA	NA	NA	NA	NA
786	AELEASR	W5P9S1	PREDICTED: LOW QUALITY PROTEIN: spectrin beta chain, non-erythrocytic 4 isoform X1 [Ovis aries]	2	388.201	0.45737	0.018285	92.47	yes	0.527356	3.85294	0.325112	0.370246	0.477439	0.446904
787	AELEIPVIR	W5PAY5	PREDICTED: Fc receptor-like protein 3 isoform X1 [Ovis aries]	3	347.21	0	0.0044427	65.224	yes	NA	NA	NA	NA	NA	NA
788	AELFCIHQK	F1N7G5	cilia- and flagella-associated protein 53 [Bos taurus]	3	382.531	2.4706	0.00054746	93.649	yes	NA	NA	NA	NA	NA	NA
789	AELFCIHQK	F1N7G5	cilia- and flagella-associated protein 53 [Bos taurus]	2	573.292	1.7885	0.0012964	109.66	yes	NA	NA	NA	NA	NA	NA
790	AELLADYLQK	W5QBP4	PREDICTED: putative malate dehydrogenase 1B isoform X1 [Ovis aries]	3	388.548	2.9361	0.00046937	88.495	yes	NA	NA	NA	NA	NA	NA
791	AELLADYLQK	W5QBP4	PREDICTED: putative malate dehydrogenase 1B isoform X1 [Ovis aries]	2	582.319	2.6355	0.00053764	126.19	yes	1.03943	1.01078	1.05027	0.94153	0.921031	1.03697
792	AELLADYLQK	W5QBP4	PREDICTED: putative malate dehydrogenase 1B isoform X1 [Ovis aries]	3	388.548	3.9358	0.00015186	98.048	yes	1.08425	0.816691	1.05366	0.940403	0.866098	1.2389
793	AELLADYLQK	W5QBP4	PREDICTED: putative malate dehydrogenase 1B isoform X1 [Ovis aries]	2	582.319	3.2298	3.3419e-10	162.38	yes	1.11226	0.836147	1.08969	0.879058	0.924948	1.15789
794	AELLAQEK	W5PDQ2	PREDICTED: cilia- and flagella-associated protein 45 isoform X2 [Ovis aries]	3	301.171	2.973	0.001127	106.04	no	NA	NA	NA	NA	NA	NA
795	AELLAQEK	W5PDQ2	PREDICTED: cilia- and flagella-associated protein 45 isoform X2 [Ovis aries]	2	451.253	2.408	0.013532	86.898	no	NA	NA	NA	NA	NA	NA
796	AELLAQEK	W5PDQ2	PREDICTED: cilia- and flagella-associated protein 45 isoform X2 [Ovis aries]	3	301.171	2.5483	0.0043803	81.296	no	NA	NA	NA	NA	NA	NA
797	AELLEILK	W5PPM0	PREDICTED: PRAME family member 9/15-like [Ovis aries]	2	464.789	1.0402	0.0051577	105.52	yes	0.610826	1.45056	0.553337	1.17923	1.52691	0.679141
798	AELLEQYR	W5PDR8		2	511.269	0.18619	0.0052255	105.1	no	NA	NA	NA	NA	NA	NA
799	AELLEQYR	W5PDR8		2	511.269	1.0503	0.01681	83.998	no	NA	NA	NA	NA	NA	NA
800	AELLIENDSLER	W5QBW2	PREDICTED: dynein regulatory complex protein 1 [Ovis aries]	2	701.365	2.3323	1.4636e-11	159.75	yes	1.08467	0.941409	0.97328	0.979446	0.925793	1.0954
801	AELLIENDSLER	W5QBW2	PREDICTED: dynein regulatory complex protein 1 [Ovis aries]	3	467.912	2.4625	2.5131e-05	98.105	yes	1.03477	0.999468	1.02087	0.897325	0.971316	1.07625
802	AELLQCFR	W5Q9Y4	PREDICTED: serine/threonine-protein phosphatase 2A 65 kDa regulatory subunit A alpha isoform-like isoform X1 [Ovis aries]	2	518.766	3.0083	0.0071015	97.431	yes	0.814515	1.08768	0.66645	1.1197	1.38499	0.926666
803	AELLQDLCR	W5PAI5	PREDICTED: vimentin-type intermediate filament-associated coiled-coil protein isoform X1 [Ovis aries]	2	559.287	1.089	0.017954	74.306	yes	NA	NA	NA	NA	NA	NA
804	AELNEFLTR	Q3T169	40S ribosomal protein S3 OS=Bos taurus	2	546.788	2.287	0.0021615	96.229	yes	1.2827	1.14892	0.694602	1.0369	0.835411	1.00147
805	AELPDNLK	W5PWS5		2	450.245	2.5881	0.0060705	101.65	no	NA	NA	NA	NA	NA	NA
806	AELPDNLK	W5PWS5		3	300.499	2.1448	0.0035648	84.568	no	NA	NA	NA	NA	NA	NA
807	AELSTDKDFR	W5QE80	PREDICTED: protein pitchfork isoform X1 [Ovis aries]	3	394.531	0.98448	0.0069271	68.626	yes	0.625351	1.3255	0.504986	1.57438	1.39728	0.5725
808	AELTPFCCR	W5P8X4	Beta-defensin (Fragment) OS=Ovis aries PE=3 SV=1	2	577.26	1.2425	0.0012739	109.29	yes	0.795888	0.956231	1.00031	1.08067	1.11283	1.05408
809	AELVNQIK	E1B7X2	PREDICTED: uncharacterized protein LOC616410 [Bos taurus]	2	457.769	2.026	0.0040476	117.89	yes	NA	NA	NA	NA	NA	NA
810	AELVNQIK	E1B7X2	PREDICTED: uncharacterized protein LOC616410 [Bos taurus]	3	305.515	2.1226	0.0017448	94.114	yes	1.45867	0.641792	1.23132	0.762122	0.683569	1.22252
811	AEMEAAVSSCK	W5NS43	PREDICTED: methylmalonate-semialdehyde dehydrogenase [acylating], mitochondrial isoform X1 [Ovis aries]	3	400.174	0.4424	0.0055769	59.198	yes	NA	NA	NA	NA	NA	NA
812	AEMEAAVSSCK	W5NS43	PREDICTED: methylmalonate-semialdehyde dehydrogenase [acylating], mitochondrial isoform X1 [Ovis aries]	2	591.76	2.3441	7.421e-18	187.85	yes	1.15689	0.82065	0.809264	0.935821	1.12719	1.15018
813	AEMEAAVSSCK	W5NS43	PREDICTED: methylmalonate-semialdehyde dehydrogenase [acylating], mitochondrial isoform X1 [Ovis aries]	3	394.842	2.52	0.002486	68.355	yes	1.27547	0.846002	0.935286	0.934755	0.953008	1.05547
814	AEMEILPK	W5PYR8	PREDICTED: dynein heavy chain 7, axonemal isoform X1 [Ovis aries]	2	465.752	1.0049	0.0075732	95.502	yes	NA	NA	NA	NA	NA	NA
815	AEMEILPK	W5PYR8	PREDICTED: dynein heavy chain 7, axonemal isoform X1 [Ovis aries]	3	310.837	1.8019	0.064182	45.68	yes	1.30663	0.993396	0.808719	0.905674	0.963545	1.02204
816	AEMEILPKPWR	W5PYR8	PREDICTED: dynein heavy chain 7, axonemal isoform X1 [Ovis aries]	3	457.248	1.874	0.0001578	91.549	yes	1.08272	0.997104	0.943231	0.971036	0.909845	1.09606
817	AEMEILPKPWR	W5PYR8	PREDICTED: dynein heavy chain 7, axonemal isoform X1 [Ovis aries]	2	685.368	1.8606	0.00095245	97.452	yes	0.953572	1.06517	0.938163	0.948648	1.03396	1.06049
818	AEMEILPKPWR	W5PYR8	PREDICTED: dynein heavy chain 7, axonemal isoform X1 [Ovis aries]	3	462.58	1.4099	0.028123	48.284	yes	0.88979	1.13944	0.964714	1.14005	0.828755	1.03725
819	AEMELGLGK	W5P655	PREDICTED: hexokinase-1 isoform X3 [Ovis aries]	3	321.832	2.351	0.015095	56.432	no	NA	NA	NA	NA	NA	NA
820	AEMELGLGK	W5P655	PREDICTED: hexokinase-1 isoform X3 [Ovis aries]	2	482.244	2.0655	0.0107	68.657	no	NA	NA	NA	NA	NA	NA
821	AEMELGLGK	W5P655	PREDICTED: hexokinase-1 isoform X3 [Ovis aries]	2	474.247	0.88337	0.0011834	107.79	no	NA	NA	NA	NA	NA	NA
822	AEMELGLGK	W5P655	PREDICTED: hexokinase-1 isoform X3 [Ovis aries]	3	316.5	1.381	0.005923	70.256	no	NA	NA	NA	NA	NA	NA
823	AEMPVPTDAK	W5PHD0	PREDICTED: disintegrin and metalloproteinase domain-containing protein 20-like [Ovis aries]	2	537.76	0.54285	0.0055691	71.153	yes	0.0619455	1.71171	0.12018	2.01679	2.02988	0.0594843
824	AEMPVPTDAK	W5PHD0	PREDICTED: disintegrin and metalloproteinase domain-containing protein 20-like [Ovis aries]	2	537.76	1.6828	0.0057987	70.728	yes	0.289239	1.47258	0.296777	1.89172	1.74557	0.304125
825	AEMPVPTDAK	W5PHD0	PREDICTED: disintegrin and metalloproteinase domain-containing protein 20-like [Ovis aries]	2	529.763	0.8686	0.00049066	110.84	yes	0.240226	1.57818	0.229609	1.91647	1.85226	0.183261
826	AEMVVNQEELK	W5PA43	PREDICTED: cilia- and flagella-associated protein 43 isoform X1 [Ovis aries]	2	653.321	0.48155	8.4196e-05	98.368	no	NA	NA	NA	NA	NA	NA
827	AEMVVNQEELK	W5PA43	PREDICTED: cilia- and flagella-associated protein 43 isoform X1 [Ovis aries]	2	645.324	1.1317	3.213e-05	114.72	no	NA	NA	NA	NA	NA	NA
828	AENFFILR	W5P824	Actin-related protein 2/3 complex subunit 4 OS=Ovis aries	2	505.277	2.6635	0.0062998	100.71	yes	0.527166	2.86305	0.46228	0.794696	0.789969	0.562837
829	AENQCADFVSFYGGLAETAER	A5PJC5	MLYCD protein OS=Bos taurus	3	779.015	2.5187	0.00070415	58.373	yes	0.68508	1.33415	0.645098	1.2942	1.39811	0.64336
830	AENSSLNLIGK	F1MZU2	vesicle-fusing ATPase [Bos taurus]	3	382.544	2.4755	0.012037	56.205	yes	0.858977	0.993584	0.791557	1.24313	1.14588	0.966879
831	AEPALLAAQEALDTLNK	W5P248	PREDICTED: LOW QUALITY PROTEIN: dynein heavy chain 17, axonemal isoform X1 [Ovis aries]	3	589.988	1.5599	2.3026e-19	143.88	no	NA	NA	NA	NA	NA	NA
832	AEPALLAAQEALDTLNK	W5P248	PREDICTED: LOW QUALITY PROTEIN: dynein heavy chain 17, axonemal isoform X1 [Ovis aries]	2	884.478	1.8622	4.7666e-71	239.75	no	NA	NA	NA	NA	NA	NA
833	AEPALLAAQEALDTLNK	W5P248	PREDICTED: LOW QUALITY PROTEIN: dynein heavy chain 17, axonemal isoform X1 [Ovis aries]	4	442.743	1.952	0.00071813	67.646	no	NA	NA	NA	NA	NA	NA
834	AEPALLAAQEALDTLNK	W5P248	PREDICTED: LOW QUALITY PROTEIN: dynein heavy chain 17, axonemal isoform X1 [Ovis aries]	3	589.988	1.1736	6.5e-24	155.63	no	NA	NA	NA	NA	NA	NA
835	AEPAWEAVR	W5PLN7	Alpha-mannosidase (Fragment) OS=Ovis aries PE=3 SV=1	2	514.762	0.3057	0.013857	76.17	yes	NA	NA	NA	NA	NA	NA
836	AEPDKIEAFR	W5PG09	Phosphoglycerate kinase OS=Ovis aries	2	588.306	2.419	0.0054295	90.05	yes	0.92491	1.06133	0.843448	1.05466	1.28184	0.833806
837	AEPDKIEAFR	W5PG09	Phosphoglycerate kinase OS=Ovis aries	3	392.54	1.3378	0.040872	51.286	yes	NA	NA	NA	NA	NA	NA
838	AEPDKIEAFR	W5PG09	Phosphoglycerate kinase OS=Ovis aries	3	392.54	1.3757	0.042968	50.484	yes	0.566266	1.0798	0.668484	1.17337	1.82058	0.691489
839	AEPDKIEAFR	W5PG09	Phosphoglycerate kinase OS=Ovis aries	2	588.306	0.8992	0.0033615	93.345	yes	0.714667	1.00745	0.474585	1.35825	1.77147	0.673578
840	AEPDKIEAFR	W5PG09	Phosphoglycerate kinase OS=Ovis aries	3	392.54	1.5053	0.046968	49.06	yes	0.781302	1.24033	0.642299	1.13898	1.43293	0.764152
841	AEPLAPWSQVEGMEDWEK	Q3ZCH5	Zinc-alpha-2-glycoprotein OS=Bos taurus	3	701.323	1.5344	3.1275e-05	89.374	yes	NA	NA	NA	NA	NA	NA
842	AEPLIQSGADGDVFK	W5P5Y6	PREDICTED: LOW QUALITY PROTEIN: doublecortin domain-containing protein 2C isoform X1 [Ovis aries]	3	516.263	2.7066	1.5531e-08	109.48	no	NA	NA	NA	NA	NA	NA
843	AEPLIQSGADGDVFK	W5P5Y6	PREDICTED: LOW QUALITY PROTEIN: doublecortin domain-containing protein 2C isoform X1 [Ovis aries]	2	773.891	2.722	1.5182e-25	176.49	no	NA	NA	NA	NA	NA	NA
844	AEPPDSLR	W5PYJ8	PREDICTED: LOW QUALITY PROTEIN: maestro heat-like repeat-containing protein family member 1 isoform X1, partial [Ovis aries]	2	442.727	1.7793	0.0015217	129.29	yes	0.691171	1.16243	0.65593	1.22617	1.41309	0.851211
845	AEPPDSLR	W5PYJ8	PREDICTED: LOW QUALITY PROTEIN: maestro heat-like repeat-containing protein family member 1 isoform X1, partial [Ovis aries]	2	442.727	1.2894	0.0054915	104.01	yes	0.567273	1.24124	0.54895	1.15658	1.74318	0.742778
846	AEQFYCGDTEGK	W5PZR4	PREDICTED: 2-oxoglutarate dehydrogenase, mitochondrial isoform X3 [Ovis aries]	2	702.79	1.5903	2.8341e-36	210.14	no	NA	NA	NA	NA	NA	NA
847	AEQFYCGDTEGK	W5PZR4	PREDICTED: 2-oxoglutarate dehydrogenase, mitochondrial isoform X3 [Ovis aries]	3	468.863	1.3159	1.9502e-05	99.844	no	NA	NA	NA	NA	NA	NA
848	AEQGPYSR	W5PXY5	PREDICTED: spermatogenesis-associated protein 33 [Ovis aries]	2	454.217	1.3662	0.0022385	126.31	yes	0.973233	0.920822	0.670962	1.28076	1.32382	0.830402
849	AEQIANK	W5PKB8	PREDICTED: ankyrin repeat and EF-hand domain-containing protein 1 isoform X1 [Ovis aries]	2	387.211	0.81466	0.071127	69.598	no	NA	NA	NA	NA	NA	NA
850	AEQINQAAGEASAVLAK	W5PRD7	PREDICTED: stomatin-like protein 2, mitochondrial [Ovis aries]	3	557.628	2.3844	2.0398e-06	103.87	yes	1.04479	0.996021	1.10145	0.946427	0.766329	1.14499
851	AEQINQAAGEASAVLAK	W5PRD7	PREDICTED: stomatin-like protein 2, mitochondrial [Ovis aries]	3	557.628	2.5549	7.8705e-05	87.676	yes	1.37125	0.893685	1.10975	0.7601	0.856135	1.00907
852	AEQLIGGLGGEK	W5PYR8	PREDICTED: dynein heavy chain 7, axonemal isoform X1 [Ovis aries]	2	586.32	1.8649	3.5723e-08	120.7	yes	1.14853	0.875745	1.01903	0.937321	0.850147	1.16923
853	AEQLIGGLGGEK	W5PYR8	PREDICTED: dynein heavy chain 7, axonemal isoform X1 [Ovis aries]	3	391.215	1.8953	0.0010527	69.314	yes	1.03756	0.921137	1.04803	0.941467	0.963386	1.08842
854	AEQVDPNFYSK	W5PSA6	PREDICTED: regulator of microtubule dynamics protein 1 isoform X1 [Ovis aries]	2	649.307	1.7009	2.8284e-08	157.56	yes	1.26997	0.74185	0.959937	0.967602	0.853633	1.207
855	AEQVPESSDSLFTYLIER	W5Q4P0	PREDICTED: LOW QUALITY PROTEIN: dynein heavy chain 2, axonemal isoform X1 [Ovis aries]	3	695.344	0.39366	1.5469e-13	130.73	no	NA	NA	NA	NA	NA	NA
856	AEQVPESSDSLFTYLIER	W5Q4P0	PREDICTED: LOW QUALITY PROTEIN: dynein heavy chain 2, axonemal isoform X1 [Ovis aries]	3	695.344	1.7564	4.426e-19	136.68	no	NA	NA	NA	NA	NA	NA
857	AEQVPESSDSLFTYLIER	W5Q4P0	PREDICTED: LOW QUALITY PROTEIN: dynein heavy chain 2, axonemal isoform X1 [Ovis aries]	2	1042.51	1.8885	5.7697e-78	242.94	no	NA	NA	NA	NA	NA	NA
858	AESFFQTK	P80227	Acylamino-acid-releasing enzyme OS=Bos taurus	2	479.237	0.55384	0.0069504	98.048	yes	0.484117	1.0565	0.297876	1.61	2.07095	0.480555
859	AESLQQEAEVLR	W5PSJ3	PREDICTED: dynactin subunit 1 isoform X1 [Ovis aries]	2	686.857	1.3958	6.4485e-06	108.58	yes	NA	NA	NA	NA	NA	NA
860	AESMLQQADK	W5Q6H1	PREDICTED: plastin-3 isoform X1 [Ovis aries]	2	560.769	0	0.00015251	103.46	yes	NA	NA	NA	NA	NA	NA
861	AESSDMFMDSIK	W5NUU4	PREDICTED: leucine-rich repeat-containing protein 18 [Ovis aries]	3	454.197	1.9412	8.1203e-07	113.22	yes	1.20513	0.931256	0.897138	1.02167	0.992833	0.951969
862	AESSDMFMDSIK	W5NUU4	PREDICTED: leucine-rich repeat-containing protein 18 [Ovis aries]	2	680.792	1.7367	3.3142e-11	157.56	yes	1.24662	0.795257	1.00519	0.881351	0.980096	1.09149
863	AESSLGPWGVTSGSSTAALK	W5PCI8	PREDICTED: cilia- and flagella-associated protein 70 isoform X1 [Ovis aries]	3	635.99	2.5023	2.4898e-07	96.391	yes	NA	NA	NA	NA	NA	NA
864	AESVREPEK	W5PC99	PREDICTED: calcium-binding tyrosine phosphorylation-regulated protein isoform X1 [Ovis aries]	3	348.849	1.3673	0.0006035	99.815	yes	0.130705	1.77788	0.178055	1.78094	1.99404	0.138376
865	AESVREPEK	W5PC99	PREDICTED: calcium-binding tyrosine phosphorylation-regulated protein isoform X1 [Ovis aries]	2	522.77	0.94452	0.027238	83.499	yes	0.278554	1.66004	0.33978	1.69411	1.73914	0.288381
866	AESYYNK	W5Q4K8	PREDICTED: putative uncharacterized protein ZNRD1-AS1 homolog [Ovis aries]	2	437.701	0.94686	0.017515	96.492	yes	1.35252	0.924391	0.940687	0.861905	1.00786	0.912637
867	AETEANLMQK	W5NWM3	PREDICTED: coiled-coil domain-containing protein 40 isoform X1 [Ovis aries]	2	575.774	0.84215	0.0021144	78.548	no	NA	NA	NA	NA	NA	NA
868	AETHTLWYDWMR	W5Q8Q2	PREDICTED: probable Xaa-Pro aminopeptidase 3 isoform X1 [Ovis aries]	3	536.914	2.0816	4.4093e-05	92.247	yes	NA	NA	NA	NA	NA	NA
869	AETPLQFLVAIQK	W5QBZ0	PREDICTED: regulator of G-protein signaling protein-like isoform X1 [Ovis aries]	2	729.422	1.987	0.0030518	71.879	yes	NA	NA	NA	NA	NA	NA
870	AETPLQFLVAIQK	W5QBZ0	PREDICTED: regulator of G-protein signaling protein-like isoform X1 [Ovis aries]	3	486.617	1.6317	9.5293e-06	96.745	yes	NA	NA	NA	NA	NA	NA
871	AETPVPTDAK	W5PHD0	PREDICTED: disintegrin and metalloproteinase domain-containing protein 20-like [Ovis aries]	2	514.767	0.66405	0.024188	65.695	yes	NA	NA	NA	NA	NA	NA
872	AETPVPTDAK	W5PHD0	PREDICTED: disintegrin and metalloproteinase domain-containing protein 20-like [Ovis aries]	2	514.767	1.0775	1.6305e-05	146.71	yes	0.119027	1.64288	0.168638	2.00166	1.95902	0.108771
873	AETPVPTDAK	W5PHD0	PREDICTED: disintegrin and metalloproteinase domain-containing protein 20-like [Ovis aries]	3	343.513	1.4986	0.00046937	88.495	yes	0.192295	1.54723	0.260974	1.7724	1.84593	0.381175
874	AETPVPTDAK	W5PHD0	PREDICTED: disintegrin and metalloproteinase domain-containing protein 20-like [Ovis aries]	2	514.767	1.1866	0.00030566	105.13	yes	0.259181	4.16026	0.242076	0.442707	0.610308	0.285465
875	AETTCHCQCAGMDWTGAR	W5NW78	PREDICTED: resistin isoform X1 [Ovis aries]	3	709.941	1.1154	1.2007e-08	107.63	yes	0.219429	4.90543	0.101189	0.203805	0.302771	0.267374
876	AETTCHCQCAGMDWTGAR	W5NW78	PREDICTED: resistin isoform X1 [Ovis aries]	3	709.941	1.3029	1.0207e-08	109.38	yes	0.310758	4.45505	0.29277	0.281579	0.406704	0.253143
877	AETTCHCQCAGMDWTGAR	W5NW78	PREDICTED: resistin isoform X1 [Ovis aries]	3	709.941	0.98775	0.0016318	58.864	yes	0.8353	2.21222	0.820417	0.655328	0.617625	0.859112
878	AETTCHCQCAGMDWTGAR	W5NW78	PREDICTED: resistin isoform X1 [Ovis aries]	3	704.61	1.5288	3.2822e-19	139.46	yes	0.629968	3.21511	0.466153	0.528839	0.558556	0.601375
879	AEVAAEFLNDR	Q0P5I7	Ubiquitin-like modifier activating enzyme 3 OS=Bos taurus	3	412.207	2.0952	0.019439	50.116	yes	NA	NA	NA	NA	NA	NA
880	AEVCIENNK	W5PT68	PREDICTED: LOW QUALITY PROTEIN: filamin-B isoform X1 [Ovis aries]	2	538.756	0.50788	0.00079654	130.98	no	NA	NA	NA	NA	NA	NA
881	AEVEAIMEQLK	Q2T9U2	Outer dense fiber protein 2 OS=Bos taurus	2	638.826	1.6065	8.6776e-06	125.82	yes	1.06999	0.887673	0.997156	1.04279	0.979785	1.0226
882	AEVEAIMEQLK	Q2T9U2	Outer dense fiber protein 2 OS=Bos taurus	3	426.22	2.4389	0.0012871	70.942	yes	1.12194	0.910303	0.916554	1.02431	1.0076	1.01929
883	AEVEAIMEQLK	Q2T9U2	Outer dense fiber protein 2 OS=Bos taurus	2	638.826	2.2883	0.0045792	66.56	yes	0.955778	1.06723	0.989171	0.955074	0.958928	1.07382
884	AEVEAIMEQLK	Q2T9U2	Outer dense fiber protein 2 OS=Bos taurus	3	426.22	3.0905	0.021684	46.955	yes	NA	NA	NA	NA	NA	NA
885	AEVEAIMEQLK	Q2T9U2	Outer dense fiber protein 2 OS=Bos taurus	3	426.22	2.3038	0.0012871	70.942	yes	NA	NA	NA	NA	NA	NA
886	AEVEAIMEQLK	Q2T9U2	Outer dense fiber protein 2 OS=Bos taurus	2	638.826	2.5778	2.2933e-06	140.14	yes	NA	NA	NA	NA	NA	NA
887	AEVEAIMEQLK	Q2T9U2	Outer dense fiber protein 2 OS=Bos taurus	4	319.917	2.2127	0.0012444	69.672	yes	0.96023	1.23433	0.883078	0.996434	1.09839	0.827537
888	AEVEAIMEQLK	Q2T9U2	Outer dense fiber protein 2 OS=Bos taurus	3	426.22	1.7142	9.5955e-05	90.05	yes	0.977464	1.11996	1.06037	0.97465	0.859809	1.00775
889	AEVEAIMEQLK	Q2T9U2	Outer dense fiber protein 2 OS=Bos taurus	2	638.826	1.9873	0.00018771	90.793	yes	0.987361	0.902149	0.979099	1.03691	0.920466	1.17402
890	AEVEAIMEQLK	Q2T9U2	Outer dense fiber protein 2 OS=Bos taurus	3	426.22	2.3981	0.00011717	89.171	yes	1.07038	0.921279	0.944219	0.986871	1.05509	1.02217
891	AEVEAIMEQLK	Q2T9U2	Outer dense fiber protein 2 OS=Bos taurus	3	420.888	1.4027	0.00052196	79.659	yes	1.13878	0.859041	0.977654	0.980643	1.02179	1.02209
892	AEVEAIMEQLK	Q2T9U2	Outer dense fiber protein 2 OS=Bos taurus	2	630.829	1.0163	2.6194e-06	144.57	yes	1.07152	0.915356	0.947875	1.06712	0.929862	1.06826
893	AEVEAIMEQLK	Q2T9U2	Outer dense fiber protein 2 OS=Bos taurus	3	420.888	2.4228	6.212e-06	108.47	yes	1.08688	0.871839	0.903188	1.0399	0.892882	1.20531
894	AEVEAIMEQLK	Q2T9U2	Outer dense fiber protein 2 OS=Bos taurus	2	630.829	2.0619	8.6249e-12	168.02	yes	1.01335	0.87908	1.01853	1.01462	0.957134	1.11729
895	AEVEAIMEQLK	Q2T9U2	Outer dense fiber protein 2 OS=Bos taurus	2	630.829	3.3846	1.2552e-05	133.32	yes	1.03847	0.957832	0.937505	1.00692	1.01056	1.04871
896	AEVEAIMEQLK	Q2T9U2	Outer dense fiber protein 2 OS=Bos taurus	3	420.888	0	4.2664e-08	100.88	yes	NA	NA	NA	NA	NA	NA
897	AEVEAIMEQLK	Q2T9U2	Outer dense fiber protein 2 OS=Bos taurus	3	420.888	0	4.5283e-08	97.813	yes	NA	NA	NA	NA	NA	NA
898	AEVEAIMEQLK	Q2T9U2	Outer dense fiber protein 2 OS=Bos taurus	3	420.888	0	0.0016452	61.344	yes	NA	NA	NA	NA	NA	NA
899	AEVEAIMEQLK	Q2T9U2	Outer dense fiber protein 2 OS=Bos taurus	3	420.888	0	0.0014848	62.466	yes	NA	NA	NA	NA	NA	NA
900	AEVEAIMEQLK	Q2T9U2	Outer dense fiber protein 2 OS=Bos taurus	3	420.888	0	0.0016452	61.344	yes	NA	NA	NA	NA	NA	NA
901	AEVEAIMEQLK	Q2T9U2	Outer dense fiber protein 2 OS=Bos taurus	3	420.888	0	4.5343e-08	97.734	yes	NA	NA	NA	NA	NA	NA
902	AEVEAIMEQLK	Q2T9U2	Outer dense fiber protein 2 OS=Bos taurus	3	420.888	0	0.010897	53.211	yes	NA	NA	NA	NA	NA	NA
903	AEVEAIMEQLK	Q2T9U2	Outer dense fiber protein 2 OS=Bos taurus	3	420.888	2.9151	0.00052196	79.659	yes	NA	NA	NA	NA	NA	NA
904	AEVEAIMEQLK	Q2T9U2	Outer dense fiber protein 2 OS=Bos taurus	2	630.829	2.4265	1.2552e-05	133.32	yes	1.11112	0.93171	0.868953	1.04955	1.00586	1.03281
905	AEVEAIMEQLK	Q2T9U2	Outer dense fiber protein 2 OS=Bos taurus	3	420.888	2.7583	0.045704	44.612	yes	0.996025	1.44515	0.859537	1.00904	0.873747	0.816499
906	AEVEAIMEQLK	Q2T9U2	Outer dense fiber protein 2 OS=Bos taurus	3	420.888	3.7031	0.0057887	61.344	yes	0.963692	0.996779	1.05308	0.981126	0.958964	1.04636
907	AEVEAIMEQLK	Q2T9U2	Outer dense fiber protein 2 OS=Bos taurus	3	420.888	0.84803	0.00052196	79.659	yes	NA	NA	NA	NA	NA	NA
908	AEVEAIMEQLK	Q2T9U2	Outer dense fiber protein 2 OS=Bos taurus	3	420.888	2.9147	0.015644	53.237	yes	1.2416	0.946316	0.839247	0.831909	1.2772	0.863725
909	AEVEQHK	W5PD14	PREDICTED: cilia- and flagella-associated protein 58 [Ovis aries]	2	420.714	-0.28984	0.018404	91.853	yes	1.16052	0.854437	0.894651	0.950521	0.961357	1.17851
910	AEVEVADELLESLAK	Q0P5I8	Golgi to ER traffic protein 4 homolog OS=Bos taurus	3	539.286	3.1312	4.0593e-05	89.26	yes	0.386842	1.52365	0.380293	1.7075	1.6527	0.349016
911	AEVITCDVLLVCIGR	W5PB39	Dihydrolipoyl dehydrogenase OS=Ovis aries	2	859.452	2.81	9.2712e-16	147.1	yes	1.03936	1.07084	0.815335	1.07515	0.996466	1.00285
912	AEVQYCQHLVDQCR	W5P3C9	Kinesin-like protein OS=Ovis aries	3	602.607	1.8532	3.4405e-06	95.822	yes	0.992696	0.982182	0.911649	1.06399	0.995416	1.05406
913	AEVSQPR	W5PVT6	PREDICTED: ubiquitin-like modifier-activating enzyme 1 isoform X1 [Ovis aries]	2	393.709	0.025872	0.04411	79.713	yes	0.559556	1.29226	0.377197	1.35214	1.95794	0.460906
914	AEVSSGSAR	W5PNV3	adenylate kinase isoenzyme 1 [Ovis aries]	2	432.215	-1.7115	0.043178	63.076	yes	0.969496	0.676011	0.873108	1.31389	1.27514	0.89235
915	AEVSSGSAR	W5PNV3	adenylate kinase isoenzyme 1 [Ovis aries]	2	432.215	-0.37765	0.0016096	114.86	yes	0.912162	0.860766	0.997914	1.05075	1.08566	1.09274
916	AEVVPMYGVHK	W5PL52	PREDICTED: growth hormone-inducible transmembrane protein [Ovis aries]	3	410.55	1.2081	0.0019379	70.942	yes	NA	NA	NA	NA	NA	NA
917	AEWDTDQWK	W5PM04	PREDICTED: leucine-rich repeat-containing protein 37A-like isoform X2 [Ovis aries]	2	589.759	2.3344	0.00079654	130.98	no	NA	NA	NA	NA	NA	NA
918	AEWDTDQWK	W5PM04	PREDICTED: leucine-rich repeat-containing protein 37A-like isoform X2 [Ovis aries]	3	393.509	2.6519	0.00025969	107.69	no	NA	NA	NA	NA	NA	NA
919	AEWDTDQWK	W5PM04	PREDICTED: leucine-rich repeat-containing protein 37A-like isoform X2 [Ovis aries]	2	589.759	1.6218	0.001583	100.88	no	NA	NA	NA	NA	NA	NA
920	AEWDTDQWK	W5PM04	PREDICTED: leucine-rich repeat-containing protein 37A-like isoform X2 [Ovis aries]	2	589.759	1.301	0.00047249	135.86	no	NA	NA	NA	NA	NA	NA
921	AEWDTDQWK	W5PM04	PREDICTED: leucine-rich repeat-containing protein 37A-like isoform X2 [Ovis aries]	3	393.509	1.6371	0.00041209	98.582	no	NA	NA	NA	NA	NA	NA
922	AEWDTDQWK	W5PM04	PREDICTED: leucine-rich repeat-containing protein 37A-like isoform X2 [Ovis aries]	2	589.759	1.636	0.001071	128.03	no	NA	NA	NA	NA	NA	NA
923	AEWDTDQWK	W5PM04	PREDICTED: leucine-rich repeat-containing protein 37A-like isoform X2 [Ovis aries]	3	393.509	2.0096	0.00025811	107.57	no	NA	NA	NA	NA	NA	NA
924	AEWDTDQWK	W5PM04	PREDICTED: leucine-rich repeat-containing protein 37A-like isoform X2 [Ovis aries]	2	589.759	3.4316	0.0030458	90.827	no	NA	NA	NA	NA	NA	NA
925	AEWDTDQWK	W5PM04	PREDICTED: leucine-rich repeat-containing protein 37A-like isoform X2 [Ovis aries]	2	589.759	3.3763	0.0014451	112.13	no	NA	NA	NA	NA	NA	NA
926	AEWDTDQWK	W5PM04	PREDICTED: leucine-rich repeat-containing protein 37A-like isoform X2 [Ovis aries]	2	589.759	0	0.0023865	90.05	no	NA	NA	NA	NA	NA	NA
927	AEWDTDQWK	W5PM04	PREDICTED: leucine-rich repeat-containing protein 37A-like isoform X2 [Ovis aries]	2	589.759	0	0.005752	100.88	no	NA	NA	NA	NA	NA	NA
928	AEWDTDQWK	W5PM04	PREDICTED: leucine-rich repeat-containing protein 37A-like isoform X2 [Ovis aries]	2	589.759	0	0.0031885	79.201	no	NA	NA	NA	NA	NA	NA
929	AEWDTDQWK	W5PM04	PREDICTED: leucine-rich repeat-containing protein 37A-like isoform X2 [Ovis aries]	2	589.759	0.82092	0.0013783	102.52	no	NA	NA	NA	NA	NA	NA
930	AEWQIANK	W5NQ25	PREDICTED: tektin-1 [Ovis aries]	2	480.251	-0.12704	0.0059676	102.07	no	NA	NA	NA	NA	NA	NA
931	AEWQIANK	W5NQ25	PREDICTED: tektin-1 [Ovis aries]	3	320.503	0.43537	0.017422	62.546	no	NA	NA	NA	NA	NA	NA
932	AFAAGADIK	W5NQC6	PREDICTED: enoyl-CoA hydratase, mitochondrial isoform X1 [Ovis aries]	2	432.235	0.27204	0.0014136	111.61	yes	NA	NA	NA	NA	NA	NA
933	AFAAGADIK	W5NQC6	PREDICTED: enoyl-CoA hydratase, mitochondrial isoform X1 [Ovis aries]	3	288.492	0.53893	0.0003796	121.05	yes	NA	NA	NA	NA	NA	NA
934	AFAASSTPDR	W5PYR8	PREDICTED: dynein heavy chain 7, axonemal isoform X1 [Ovis aries]	2	511.749	1.3377	0.00034308	106.62	yes	1.28124	0.846359	0.88194	0.937018	1.04535	1.00809
935	AFAASSTPDRK	W5PYR8	PREDICTED: dynein heavy chain 7, axonemal isoform X1 [Ovis aries]	3	384.2	0.92353	0.054464	47.894	yes	NA	NA	NA	NA	NA	NA
936	AFADALEVIPMALAENSGMNPIQTMTEVR	W5PXX7	PREDICTED: T-complex protein 1 subunit epsilon [Ovis aries]	3	1045.84	2.1374	8.2681e-10	73.676	yes	1.49276	0.718592	0.729433	0.862182	1.57079	0.626236
937	AFADALEVIPMALAENSGMNPIQTMTEVR	W5PXX7	PREDICTED: T-complex protein 1 subunit epsilon [Ovis aries]	3	1040.51	2.5277	9.1535e-75	196.14	yes	0.802003	1.19158	0.411617	1.41296	1.25943	0.92241
938	AFADAMEVIPSTLAENAGLNPISTVTELR	W5PHP4	T-complex protein 1 subunit delta OS=Ovis aries	3	1016.18	1.9599	1.743e-34	135.34	no	NA	NA	NA	NA	NA	NA
939	AFADSNCCAPLIFVLSPGADPMAALLK	W5PYR8	PREDICTED: dynein heavy chain 7, axonemal isoform X1 [Ovis aries]	3	955.804	2.7701	4.4948e-06	61.488	yes	0.978363	0.84239	0.992257	1.06608	1.07587	1.04503
940	AFADSNCCAPLIFVLSPGADPMAALLK	W5PYR8	PREDICTED: dynein heavy chain 7, axonemal isoform X1 [Ovis aries]	4	713.106	3.4808	2.9671e-05	55.986	yes	1.10019	0.821998	1.15705	0.935767	0.906892	1.0781
941	AFADSNCCAPLIFVLSPGADPMAALLK	W5PYR8	PREDICTED: dynein heavy chain 7, axonemal isoform X1 [Ovis aries]	3	950.473	3.8526	5.5686e-10	83.312	yes	0.793672	0.772186	1.16136	1.30242	0.985948	0.984405
942	AFALEVIK	Q2KIV7	Pyrophosphatase (Inorganic) 2 OS=Bos taurus	2	445.771	1.9102	0.0025588	124.98	no	NA	NA	NA	NA	NA	NA
943	AFALEVIK	Q2KIV7	Pyrophosphatase (Inorganic) 2 OS=Bos taurus	3	297.516	1.7	0.0012811	102.71	no	NA	NA	NA	NA	NA	NA
944	AFAMIIDK	W5QE14	PREDICTED: poly(rC)-binding protein 1 [Ovis aries]	2	454.749	4.362	0.056117	68.016	no	NA	NA	NA	NA	NA	NA
945	AFANMLLNDIASK	W5PWU4	PREDICTED: dynein heavy chain 12, axonemal isoform X1 [Ovis aries]	2	712.366	3.0015	1.4045e-05	97.45	yes	0.98368	0.804844	1.50481	0.781076	0.802324	1.12327
946	AFANMLLNDIASK	W5PWU4	PREDICTED: dynein heavy chain 12, axonemal isoform X1 [Ovis aries]	3	469.915	1.0329	2.2412e-09	122.39	yes	1.06757	0.931101	0.885799	1.04344	1.07415	0.997947
947	AFANMLLNDIASK	W5PWU4	PREDICTED: dynein heavy chain 12, axonemal isoform X1 [Ovis aries]	2	704.369	0.68472	7.1866e-21	184.76	yes	1.0277	0.988748	0.855894	0.981968	0.969411	1.17628
948	AFAPETGR	W5NYC9	PREDICTED: cilia- and flagella-associated protein 52 isoform X1 [Ovis aries]	2	424.717	1.2566	0.050569	69.628	no	NA	NA	NA	NA	NA	NA
949	AFAPETGR	W5NYC9	PREDICTED: cilia- and flagella-associated protein 52 isoform X1 [Ovis aries]	2	424.717	0.82058	0.052903	68.95	no	NA	NA	NA	NA	NA	NA
950	AFAPFSGPK	W5P2V3	PREDICTED: xaa-Pro dipeptidase [Ovis aries]	2	461.245	1.7872	0.0034701	90.15	no	NA	NA	NA	NA	NA	NA
951	AFCSCSLCPGSSACWR	W5QHL8	PREDICTED: spermatogenesis-associated protein 3 isoform X2 [Ovis aries]	2	953.379	1.1914	2.3309e-38	196.22	yes	0.667583	1.34571	0.705089	1.37903	1.04963	0.85295
952	AFCSCSLCPGSSACWR	W5QHL8	PREDICTED: spermatogenesis-associated protein 3 isoform X2 [Ovis aries]	3	635.921	1.0656	0.0048036	56.973	yes	NA	NA	NA	NA	NA	NA
953	AFCYDGGCQDIDAHCESIFGK	W5NUY3	PREDICTED: disintegrin and metalloproteinase domain-containing protein 32 isoform X1 [Ovis aries]	3	817.333	1.2581	1.5643e-56	195.56	yes	0.49847	1.17662	0.405964	1.48778	1.94159	0.489573
954	AFCYDGGCQDIDAHCESIFGK	W5NUY3	PREDICTED: disintegrin and metalloproteinase domain-containing protein 32 isoform X1 [Ovis aries]	4	613.252	1.3725	1.5494e-21	146.13	yes	0.600209	1.13493	0.579019	1.4458	1.65525	0.584782
955	AFDCPETEYPVK	W5P4B3	PREDICTED: nardilysin isoform X2 [Ovis aries]	3	485.887	2.0784	0.00057248	73.632	yes	NA	NA	NA	NA	NA	NA
956	AFDLGATGVMTDYPTK	W5PS81	PREDICTED: glycerophosphodiester phosphodiesterase domain-containing protein 1 isoform X1 [Ovis aries]	2	843.906	0.060295	0.00012438	90.561	yes	1.00299	0.957337	0.917406	1.11551	0.971903	1.03486
957	AFDLLVDR	Q02373	NADH dehydrogenase [ubiquinone] 1 beta subcomplex subunit 10 OS=Bos taurus	2	474.761	2.7622	0.054603	68.456	no	NA	NA	NA	NA	NA	NA
958	AFDLLVDRPVTLVR	Q02373	NADH dehydrogenase [ubiquinone] 1 beta subcomplex subunit 10 OS=Bos taurus	3	538.651	1.9785	0.0001302	81.789	no	NA	NA	NA	NA	NA	NA
959	AFDLLVDRPVTLVR	Q02373	NADH dehydrogenase [ubiquinone] 1 beta subcomplex subunit 10 OS=Bos taurus	2	807.472	2.0439	9.7805e-32	198.85	no	NA	NA	NA	NA	NA	NA
960	AFDQGADAIYEHINEGK	W5P6B2	PREDICTED: cytochrome b-c1 complex subunit 9 [Ovis aries]	3	626.627	2.0572	0.0068016	52.814	yes	NA	NA	NA	NA	NA	NA
961	AFDQGADAIYEHINEGK	W5P6B2	PREDICTED: cytochrome b-c1 complex subunit 9 [Ovis aries]	3	626.627	1.8608	1.0009e-32	180.02	yes	0.935278	0.975675	0.867318	1.18901	1.14093	0.891786
962	AFDQGADAIYEHINEGK	W5P6B2	PREDICTED: cytochrome b-c1 complex subunit 9 [Ovis aries]	4	470.222	2.2598	9.3967e-06	99.044	yes	0.839574	0.897852	0.951588	1.16832	1.01895	1.12372
963	AFDQGADAIYEHINEGK	W5P6B2	PREDICTED: cytochrome b-c1 complex subunit 9 [Ovis aries]	3	626.627	2.4286	0.0021404	60.938	yes	NA	NA	NA	NA	NA	NA
964	AFDSGIIPMEFVNK	Q2TCH3	ATP-citrate synthase OS=Ovis aries	3	528.597	1.5244	0.00087548	65.173	yes	0.671436	1.26447	0.675746	1.26438	1.3876	0.736371
965	AFDSGIIPMEFVNK	Q2TCH3	ATP-citrate synthase OS=Ovis aries	3	523.266	1.0271	0.0014248	64.104	yes	0.635873	1.25322	0.491023	1.31648	1.618	0.685399
966	AFDSGIIPMEFVNK	Q2TCH3	ATP-citrate synthase OS=Ovis aries	2	784.395	0.70484	2.8622e-19	162.37	yes	0.360381	1.35491	0.266294	1.64382	1.99112	0.383477
967	AFDSGIIPMEFVNK	Q2TCH3	ATP-citrate synthase OS=Ovis aries	2	784.395	2.1	2.0873e-51	220.99	yes	0.322836	1.32431	0.2862	1.66407	2.06753	0.335053
968	AFDSGIIPMEFVNK	Q2TCH3	ATP-citrate synthase OS=Ovis aries	3	523.266	2.0785	2.2962e-08	106.47	yes	0.35783	1.25966	0.378452	1.65897	1.84517	0.499904
969	AFECETLDNNEIVASIR	W5PTU5	PREDICTED: LOW QUALITY PROTEIN: sperm acrosome membrane-associated protein 1 [Ovis aries]	3	660.983	1.2367	8.7938e-41	202.63	yes	1.09969	1.06181	1.14231	0.808978	0.91116	0.976055
970	AFECETLDNNEIVASIR	W5PTU5	PREDICTED: LOW QUALITY PROTEIN: sperm acrosome membrane-associated protein 1 [Ovis aries]	2	990.97	1.3342	1.2418e-157	305.43	yes	1.07563	0.814119	1.18102	0.866343	0.836445	1.22645
971	AFECETLDNNEIVASIR	W5PTU5	PREDICTED: LOW QUALITY PROTEIN: sperm acrosome membrane-associated protein 1 [Ovis aries]	3	660.983	1.7314	3.2635e-19	142.39	yes	NA	NA	NA	NA	NA	NA
972	AFECETLDNNEIVASIR	W5PTU5	PREDICTED: LOW QUALITY PROTEIN: sperm acrosome membrane-associated protein 1 [Ovis aries]	2	990.97	1.0013	2.4873e-100	260.96	yes	1.18891	0.792018	1.12014	0.917433	0.844129	1.13737
973	AFECETLDNNEIVASIR	W5PTU5	PREDICTED: LOW QUALITY PROTEIN: sperm acrosome membrane-associated protein 1 [Ovis aries]	3	660.983	0.80056	3.4987e-28	174.18	yes	1.53386	1.13584	1.14294	0.647509	0.806367	0.73348
974	AFEEAEK	Q3ZBT1	Transitional endoplasmic reticulum ATPase OS=Bos taurus	2	412.195	0.88274	0.018112	93.374	yes	0.936389	0.905284	0.708615	1.1763	1.41932	0.854094
975	AFEEAEK	Q3ZBT1	Transitional endoplasmic reticulum ATPase OS=Bos taurus	3	275.133	0.72276	0.0040174	92.822	yes	0.944223	0.999412	0.6929	1.12928	1.3092	0.924981
976	AFEEEQKR	W5NT01	PREDICTED: cilia- and flagella-associated protein 74 isoform X1 [Ovis aries]	3	346.173	1.7467	0.010077	78.516	no	NA	NA	NA	NA	NA	NA
977	AFEEWNK	P00349	6-phosphogluconate dehydrogenase, decarboxylating OS=Ovis aries	2	462.217	0.73556	0.014104	109.01	no	NA	NA	NA	NA	NA	NA
978	AFEFLNHSVTLLEK	W5Q9W9	PREDICTED: coiled-coil domain-containing protein 159 isoform X4 [Ovis aries]	3	549.963	1.4938	3.1339e-06	96.673	yes	NA	NA	NA	NA	NA	NA
979	AFEGQVQTGTR	P47843	Solute carrier family 2, facilitated glucose transporter member 3 OS=Ovis aries	2	597.299	0.75263	0.065039	54.309	yes	1.33684	0.831648	0.975347	0.853908	0.973467	1.02879
980	AFEGQVQTGTR	P47843	Solute carrier family 2, facilitated glucose transporter member 3 OS=Ovis aries	2	597.299	0.73184	1.0664e-11	166.24	yes	1.16421	0.801253	0.917435	0.938378	1.08283	1.09589
981	AFEGQVQTGTR	P47843	Solute carrier family 2, facilitated glucose transporter member 3 OS=Ovis aries	2	597.299	0	1.4162e-07	105.66	yes	NA	NA	NA	NA	NA	NA
982	AFEGQVQTGTR	P47843	Solute carrier family 2, facilitated glucose transporter member 3 OS=Ovis aries	2	597.299	1.0127	2.8187e-05	108.5	yes	1.02063	0.824808	0.953188	0.921864	1.10069	1.17882
983	AFEHPGFVMR	W5PYR8	PREDICTED: dynein heavy chain 7, axonemal isoform X1 [Ovis aries]	3	397.531	2.4036	0.00050023	88.136	yes	1.05708	0.745215	0.944665	0.984152	1.07387	1.19502
984	AFEHPGFVMR	W5PYR8	PREDICTED: dynein heavy chain 7, axonemal isoform X1 [Ovis aries]	3	397.531	1.5787	0.00080264	84.615	yes	1.1396	1.15352	0.809822	0.905272	0.857434	1.13435
985	AFEHPGFVMR	W5PYR8	PREDICTED: dynein heavy chain 7, axonemal isoform X1 [Ovis aries]	3	402.862	0.93027	0.027756	46.819	yes	1.0328	0.924363	0.939221	1.01188	0.991184	1.10055
986	AFEMAGYIK	W5P5W8	Profilin OS=Ovis aries	2	515.257	2.0436	0.0014597	123.86	yes	1.27907	0.780065	0.959495	0.861232	0.933537	1.18661
987	AFEMAGYIK	W5P5W8	Profilin OS=Ovis aries	3	343.841	2.9912	0.0076509	66.692	yes	1.30531	0.871371	1.02532	0.827442	0.845223	1.12534
988	AFENDVDALCNLR	W5PDK7	PREDICTED: propionyl-CoA carboxylase beta chain, mitochondrial [Ovis aries]	3	512.909	0.96775	6.4941e-12	150.14	yes	0.92433	0.950391	1.09336	0.976218	1.07636	0.979344
989	AFEVEHDFK	W5PD61	PREDICTED: WD repeat-containing protein 64 [Ovis aries]	2	561.267	1.0285	0.00147	123.75	yes	0.995607	0.813016	0.88204	1.0435	1.22453	1.04131
990	AFFAGSQR	F1N6Y1	neutral alpha-glucosidase AB [Bos taurus]	2	442.225	1.9402	0.04748	70.525	yes	0.947952	1.22599	0.763468	0.910227	1.17367	0.978693
991	AFGFSHLEALLDDSK	Q3T0Y1	Ubiquitin thioesterase OS=Bos taurus	3	550.611	1.1099	6.5082e-13	130.61	yes	1.1655	0.831947	1.03939	0.959821	0.901539	1.1018
992	AFGGQSLK	W5Q216	Succinate dehydrogenase (quinone) (Fragment) OS=Ovis aries	2	404.222	2.1545	0.019101	81.972	yes	0.824924	0.869179	1.04987	1.08965	1.06754	1.09883
993	AFGGQSLK	W5Q216	Succinate dehydrogenase (quinone) (Fragment) OS=Ovis aries	3	269.817	1.8916	0.0012811	102.71	yes	0.894453	1.05336	1.04423	1.06332	0.939051	1.00559
994	AFGPGLQGGSAGSPAR	W5P5A0	PREDICTED: LOW QUALITY PROTEIN: filamin-A isoform X1 [Ovis aries]	2	715.363	1.7217	0.00091002	79.652	yes	0.66326	2.69016	0.609462	0.647553	0.62404	0.765527
995	AFGYYGPLR	G1DFT3	Splicing factor OS=Capra hircus	2	522.269	0.92922	0.01193	77.046	yes	NA	NA	NA	NA	NA	NA
996	AFHFYLTK	W5Q4D9	NAD(P)(+)--arginine ADP-ribosyltransferase OS=Ovis aries	3	342.852	2.8876	0.0030099	86.794	no	NA	NA	NA	NA	NA	NA
997	AFHNEAQVNPER	W5P375	PREDICTED: T-complex protein 1 subunit alpha [Ovis aries]	3	471.229	1.4176	4.0169e-15	162.68	yes	0.935313	0.927725	0.717859	1.07597	1.28854	1.0546
998	AFHNEAQVNPER	W5P375	PREDICTED: T-complex protein 1 subunit alpha [Ovis aries]	3	471.229	1.101	2.4734e-11	148.18	yes	1.16262	0.856532	1.01152	0.994209	0.947417	1.02771
999	AFHNEAQVNPER	W5P375	PREDICTED: T-complex protein 1 subunit alpha [Ovis aries]	2	706.339	0.91078	2.3982e-12	161.21	yes	NA	NA	NA	NA	NA	NA
1000	AFHNEAQVNPER	W5P375	PREDICTED: T-complex protein 1 subunit alpha [Ovis aries]	4	353.673	1.1635	0.0074466	57.164	yes	NA	NA	NA	NA	NA	NA
1001	AFHNEAQVNPER	W5P375	PREDICTED: T-complex protein 1 subunit alpha [Ovis aries]	3	471.229	1.844	1.9865e-05	99.732	yes	NA	NA	NA	NA	NA	NA
1002	AFIEPPPFDLSK	W5PYR8	PREDICTED: dynein heavy chain 7, axonemal isoform X1 [Ovis aries]	3	454.243	0.55215	0.0016303	64.121	yes	NA	NA	NA	NA	NA	NA
1003	AFIEPPPFDLSK	W5PYR8	PREDICTED: dynein heavy chain 7, axonemal isoform X1 [Ovis aries]	2	680.861	0	3.1797e-09	114.72	yes	NA	NA	NA	NA	NA	NA
1004	AFIESAR	E1BM25	PREDICTED: cilia- and flagella-associated protein 46 [Bos taurus]	2	397.214	1.2033	0.015878	105.04	yes	NA	NA	NA	NA	NA	NA
1005	AFINLEAAGVGGK	W5PVR9	PREDICTED: endoplasmic reticulum metallopeptidase 1 isoform X1 [Ovis aries]	2	623.843	1.0707	1.8118e-06	109.83	yes	NA	NA	NA	NA	NA	NA
1006	AFIQSMGISSSTNK	W5QC04	PREDICTED: patched domain-containing protein 3-like isoform X1 [Ovis aries]	2	735.866	1.2048	8.3366e-16	154.69	yes	1.00561	0.985372	0.716661	1.08037	1.46375	0.748243
1007	AFIQSMGISSSTNK	W5QC04	PREDICTED: patched domain-containing protein 3-like isoform X1 [Ovis aries]	3	490.913	1.1704	3.4681e-09	117.41	yes	0.870878	1.21169	0.6167	1.21948	1.32477	0.756484
1008	AFIQSMGISSSTNK	W5QC04	PREDICTED: patched domain-containing protein 3-like isoform X1 [Ovis aries]	3	496.245	1.7208	0.00074772	67.102	yes	NA	NA	NA	NA	NA	NA
1009	AFITNIPFDVK	W5P1D8	PREDICTED: heterogeneous nuclear ribonucleoprotein M isoform X12 [Ovis aries]	2	632.85	0.78198	0.013533	66.004	yes	NA	NA	NA	NA	NA	NA
1010	AFITNIPFDVK	W5P1D8	PREDICTED: heterogeneous nuclear ribonucleoprotein M isoform X12 [Ovis aries]	3	422.236	0.52032	0.0019379	70.942	yes	NA	NA	NA	NA	NA	NA
1011	AFKPYQGNPTFDPEFIR	E1BLB4	PREDICTED: dynein heavy chain 17, axonemal isoform X3 [Bos taurus]	3	676.339	1.2139	1.573e-19	145.91	yes	1.11263	0.796059	1.02145	0.923418	0.95932	1.18712
1012	AFKPYQGNPTFDPEFIR	E1BLB4	PREDICTED: dynein heavy chain 17, axonemal isoform X3 [Bos taurus]	3	676.339	1.7781	6.0233e-19	141.6	yes	1.14771	0.899393	1.03384	0.941432	0.906998	1.07062
1013	AFLDALQNQAEAGSK	W5NW44	PREDICTED: heat shock protein 75 kDa, mitochondrial isoform X1 [Ovis aries]	3	521.598	2.5462	1.526e-15	143.93	yes	1.40301	0.810829	0.899659	0.764496	1.0152	1.1068
1014	AFLEEFGAEPELAVSAPGR	G1K1R6	Galactokinase OS=Bos taurus	3	664.002	1.3821	1.0134e-13	127.61	yes	0.552163	1.07783	0.426167	1.17982	2.19586	0.56816
1015	AFLEEFGAEPELAVSAPGR	G1K1R6	Galactokinase OS=Bos taurus	2	995.499	1.6439	2.7232e-66	228.3	yes	0.435736	1.04504	0.317025	1.61165	2.21039	0.380161
1016	AFLEENKLDYIIR	F1N719	Serine/threonine-protein phosphatase OS=Bos taurus	3	541.963	1.2398	0.00012692	80.632	yes	0.789238	1.1615	0.671309	1.08794	1.47101	0.819
1017	AFLGPLSQLQVADFEEIR	W5Q8Z1	PREDICTED: LOW QUALITY PROTEIN: dynein heavy chain domain-containing protein 1 isoform X1 [Ovis aries]	3	678.362	2.3012	0.0002008	75.548	no	NA	NA	NA	NA	NA	NA
1018	AFLHLGQNNFTEAHR	W5P5Q0	PREDICTED: LOW QUALITY PROTEIN: trafficking protein particle complex subunit 12 isoform X1 [Ovis aries]	4	439.473	2.0439	0.014168	48.527	yes	NA	NA	NA	NA	NA	NA
1019	AFLIEEQK	W5PDB9	PREDICTED: 60S ribosomal protein L34 [Ovis aries]	2	489.269	2.4061	0.003722	120.15	yes	NA	NA	NA	NA	NA	NA
1020	AFLMQHDASNK	W5P994	Lon protease homolog, mitochondrial OS=Ovis aries	3	421.205	1.5056	6.2725e-06	108.9	yes	1.08838	1.10033	0.762343	1.07638	1.10039	0.872177
1021	AFLMQHDASNK	W5P994	Lon protease homolog, mitochondrial OS=Ovis aries	3	426.536	2.1897	0.0012871	70.942	yes	1.02159	1.28563	0.915215	0.863719	1.02191	0.891938
1022	AFLPHNFR	W5NVM0	PREDICTED: disintegrin and metalloproteinase domain-containing protein 2 isoform X1 [Ovis aries]	3	334.515	1.6659	0.009245	72.138	no	NA	NA	NA	NA	NA	NA
1023	AFLPHNFR	W5NVM0	PREDICTED: disintegrin and metalloproteinase domain-containing protein 2 isoform X1 [Ovis aries]	3	334.515	1.1536	0.00089169	117.93	no	NA	NA	NA	NA	NA	NA
1024	AFLPSSGEK	W5PDB3	PREDICTED: UPF0602 protein C4orf47 homolog [Ovis aries]	2	468.245	1.4929	0.0019352	98.048	yes	1.16371	0.753397	1.04631	0.926257	1.02548	1.08484
1025	AFLPSSGEK	W5PDB3	PREDICTED: UPF0602 protein C4orf47 homolog [Ovis aries]	2	468.245	0.75141	0.0010876	106.2	yes	1.10687	0.796235	1.01369	0.867287	1.00918	1.20674
1026	AFLQGGQEASDIALLLR	W5PSJ3	PREDICTED: dynactin subunit 1 isoform X1 [Ovis aries]	2	901.494	1.8381	1.3801e-58	223.06	yes	0.591012	1.18633	0.398296	1.41095	1.85189	0.561514
1027	AFLSEPIGEK	W5Q946	PREDICTED: barrier-to-autointegration factor-like protein [Ovis aries]	3	364.197	-0.32798	0.027404	50.194	yes	NA	NA	NA	NA	NA	NA
1028	AFLTFDPQDIEIGMTATK	W5Q4B0	PREDICTED: tetratricopeptide repeat protein 39B-like [Ovis aries]	3	671.999	3.1774	1.5292e-06	102.69	yes	NA	NA	NA	NA	NA	NA
1029	AFLTLAEDILR	W5QAY5	ras-related protein Rab-10 [Ovis aries]	2	631.361	2.3918	1.9703e-05	128.88	yes	0.960974	0.952135	1.001	0.89211	0.933307	1.26047
1030	AFLTLAEDILR	W5QAY5	ras-related protein Rab-10 [Ovis aries]	3	421.243	2.4171	0.019852	49.777	yes	NA	NA	NA	NA	NA	NA
1031	AFLTLAEDILR	W5QAY5	ras-related protein Rab-10 [Ovis aries]	2	631.361	1.3747	2.7362e-05	124.12	yes	NA	NA	NA	NA	NA	NA
1032	AFLYEQEK	W5Q613	PREDICTED: ras GTPase-activating-like protein IQGAP2 isoform X2 [Ovis aries]	2	514.258	0.64051	0.0042429	115.71	yes	NA	NA	NA	NA	NA	NA
1033	AFNDACLVYDGR	W5NX33	PREDICTED: cilia- and flagella-associated protein 61 isoform X2 [Ovis aries]	2	700.817	0.57423	1.0933e-10	148.52	no	NA	NA	NA	NA	NA	NA
1034	AFNIFDR	W5PNN6	PREDICTED: NADH dehydrogenase [ubiquinone] 1 alpha subcomplex assembly factor 5 isoform X1 [Ovis aries]	2	441.727	2.2292	0.0462	78.77	yes	0.702232	1.26596	0.674125	1.32683	1.32475	0.706104
1035	AFNPNSSEYTR	W5PKN0		2	643.294	0.89863	3.4975e-05	119.21	no	NA	NA	NA	NA	NA	NA
1036	AFNSNNEQR	W5NSV2	PREDICTED: brefeldin A-inhibited guanine nucleotide-exchange protein 1 [Ovis aries]	2	540.247	0.8792	6.9339e-10	162.64	yes	0.502213	1.26382	0.389452	1.48642	1.5042	0.853891
1037	AFNVVFEK	W5P248	PREDICTED: LOW QUALITY PROTEIN: dynein heavy chain 17, axonemal isoform X1 [Ovis aries]	3	318.508	2.1505	0.045331	50.04	no	NA	NA	NA	NA	NA	NA
1038	AFNVVFEK	W5P248	PREDICTED: LOW QUALITY PROTEIN: dynein heavy chain 17, axonemal isoform X1 [Ovis aries]	2	477.258	2.0633	0.0060705	101.65	no	NA	NA	NA	NA	NA	NA
1039	AFPANAACFLGFEVAMK	Q3SZA4	Solute carrier family 25 (Carnitine/acylcarnitine translocase), member 20 OS=Bos taurus	3	620.632	1.4564	0.00044632	67.646	no	NA	NA	NA	NA	NA	NA
1040	AFPCWDEPAIK	W5PFV5	PREDICTED: puromycin-sensitive aminopeptidase isoform X1 [Ovis aries]	2	667.316	2.0226	3.0315e-05	111.86	yes	NA	NA	NA	NA	NA	NA
1041	AFPCWDEPAIK	W5PFV5	PREDICTED: puromycin-sensitive aminopeptidase isoform X1 [Ovis aries]	3	445.213	2.3362	0.0090886	58.63	yes	NA	NA	NA	NA	NA	NA
1042	AFPHYFSK	W5PUP9	PREDICTED: cytochrome b-c1 complex subunit 8 isoform X1 [Ovis aries]	3	332.836	1.9039	0.0083934	73.26	yes	1.03603	0.942879	0.886916	1.00002	1.149	0.985155
1043	AFPHYFSK	W5PUP9	PREDICTED: cytochrome b-c1 complex subunit 8 isoform X1 [Ovis aries]	2	498.751	1.5107	0.0045809	111.95	yes	1.0739	0.932294	0.92566	0.988233	1.04958	1.03033
1044	AFPMTMDEK	E1BIN5	cullin-3 [Bos taurus]	2	543.236	1.835	0.032757	57.55	yes	0.759734	1.01932	0.588128	1.18466	1.62232	0.825839
1045	AFPMTMDEK	E1BIN5	cullin-3 [Bos taurus]	2	535.238	1.497	0.0010491	128.27	yes	0.637189	0.979252	0.540145	1.30754	1.70511	0.830764
1046	AFPNPFPDYEAAAER	A6QPG6	LANCL2 protein OS=Bos taurus	2	847.894	2	0.0054757	65.949	yes	NA	NA	NA	NA	NA	NA
1047	AFPNPYADYNK	W5QD23	PREDICTED: lanC-like protein 1 [Ovis aries]	2	650.304	1.026	4.3283e-08	155.47	yes	1.00012	1.1781	0.808866	0.855904	1.13867	1.01834
1048	AFQDAYNFFNK	W5PQR6	PREDICTED: EF-hand calcium-binding domain-containing protein 3 isoform X1 [Ovis aries]	3	455.547	2.0889	9.7873e-05	91.701	yes	NA	NA	NA	NA	NA	NA
1049	AFQDAYNFFNK	W5PQR6	PREDICTED: EF-hand calcium-binding domain-containing protein 3 isoform X1 [Ovis aries]	2	682.817	1.4409	4.3734e-25	202.05	yes	1.06289	0.874384	0.990252	1.05387	0.957859	1.06075
1050	AFQITANVLTNDVVAPENFK	W5PGV9	PREDICTED: maestro heat-like repeat-containing protein family member 2B isoform X1 [Ovis aries]	3	731.051	1.5904	3.8141e-14	119.5	yes	NA	NA	NA	NA	NA	NA
1051	AFQPYGLMGGEPGAR	F1ME97	5-oxoprolinase OS=Bos taurus	2	775.875	2.4175	0.0033338	71.286	yes	NA	NA	NA	NA	NA	NA
1052	AFQPYGLMGGEPGAR	F1ME97	5-oxoprolinase OS=Bos taurus	3	517.586	2.7653	0.0097431	49.595	yes	NA	NA	NA	NA	NA	NA
1053	AFQQHDPR	W5NVZ5	PREDICTED: dynein heavy chain 10, axonemal isoform X1 [Ovis aries]	3	333.498	-0.61791	0.064182	45.68	no	NA	NA	NA	NA	NA	NA
1054	AFQTQCPSAEEVR	W5P550	PREDICTED: LOW QUALITY PROTEIN: dynein heavy chain 1, axonemal isoform X1 [Ovis aries]	2	761.851	0.71798	1.0759e-27	191.51	no	NA	NA	NA	NA	NA	NA
1055	AFQTQCPSAEEVR	W5P550	PREDICTED: LOW QUALITY PROTEIN: dynein heavy chain 1, axonemal isoform X1 [Ovis aries]	3	508.237	0.96807	0.0042057	59.796	no	NA	NA	NA	NA	NA	NA
1056	AFSDPFVEAEK	W5PVL5	PREDICTED: heat shock 70 kDa protein 4 isoform X1 [Ovis aries]	2	620.298	2.1574	8.8229e-08	149.23	yes	0.669176	1.2865	0.411381	1.31696	1.59071	0.725272
1057	AFSDPFVEAEK	W5PVL5	PREDICTED: heat shock 70 kDa protein 4 isoform X1 [Ovis aries]	3	413.868	2.5996	0.015676	53.211	yes	NA	NA	NA	NA	NA	NA
1058	AFSELQEELK	W5PYR6	Tetraspanin OS=Ovis aries	2	597.306	0.90699	0.00037782	130.56	no	NA	NA	NA	NA	NA	NA
1059	AFSELQEELK	W5PYR6	Tetraspanin OS=Ovis aries	3	398.54	1.4263	0.0013229	78.556	no	NA	NA	NA	NA	NA	NA
1060	AFSELQEELK	W5PYR6	Tetraspanin OS=Ovis aries	2	597.306	1.6051	0.00024361	134.98	no	NA	NA	NA	NA	NA	NA
1061	AFSELQEELK	W5PYR6	Tetraspanin OS=Ovis aries	3	398.54	2.3755	0.00010507	101.97	no	NA	NA	NA	NA	NA	NA
1062	AFSELQEELK	W5PYR6	Tetraspanin OS=Ovis aries	2	597.306	1.3449	0.00078667	119.39	no	NA	NA	NA	NA	NA	NA
1063	AFSGSGNR	W5Q860	PREDICTED: ubiquitin fusion degradation protein 1 homolog isoform X1 [Ovis aries]	2	398.191	2.1588	0.0081197	93.267	yes	0.758293	1.14784	0.642247	1.1156	1.57624	0.759776
1064	AFSQEVFK	W5QDN9	PREDICTED: cilia- and flagella-associated protein 44 isoform X4 [Ovis aries]	2	478.248	1.6603	0.013125	87.258	no	NA	NA	NA	NA	NA	NA
1065	AFSSGYLIGEVLHK	W5PNX0		3	507.608	0.83628	2.237e-06	99.161	yes	NA	NA	NA	NA	NA	NA
1066	AFTELQAK	W5Q7Q9	PREDICTED: prefoldin subunit 1 [Ovis aries]	2	454.248	0.73625	0.0051577	105.52	yes	0.919261	1.28191	0.731314	0.996273	1.20322	0.868021
1067	AFTEMMPSFFEENILGR	W5QGU5	PREDICTED: LOW QUALITY PROTEIN: dynein heavy chain 6, axonemal [Ovis aries]	3	678.982	1.2569	3.3825e-05	89.358	yes	NA	NA	NA	NA	NA	NA
1068	AFTGEGQK	W5QB13	PREDICTED: NSFL1 cofactor p47 isoform X2 [Ovis aries]	2	419.209	0.68613	0.0049733	107.57	yes	0.581168	1.05082	0.378281	1.39158	1.96466	0.633489
1069	AFTGYLGTDQSK	W5PE27	S-formylglutathione hydrolase OS=Ovis aries	2	644.314	3.1948	6.4747e-11	153.81	yes	0.645441	1.27928	0.470349	1.31451	1.61981	0.670613
1070	AFVDFLSDEIK	W5NZL1	PREDICTED: complement component 1 Q subcomponent-binding protein, mitochondrial [Ovis aries]	2	642.33	2.0198	7.9966e-06	138.45	yes	1.3554	0.960241	1.06344	0.891299	0.810419	0.919193
1071	AFVDFLSDEIK	W5NZL1	PREDICTED: complement component 1 Q subcomponent-binding protein, mitochondrial [Ovis aries]	3	428.555	2.4577	0.00017641	89.171	yes	1.09799	0.897611	1.19358	0.983423	0.854705	0.972686
1072	AFVDFLSDEIKEEK	W5NZL1	PREDICTED: complement component 1 Q subcomponent-binding protein, mitochondrial [Ovis aries]	3	557.282	1.0777	5.5724e-16	148.57	yes	0.669535	1.06969	1.24344	0.970584	0.936733	1.11002
1073	AFVDFLSDEIKEEK	W5NZL1	PREDICTED: complement component 1 Q subcomponent-binding protein, mitochondrial [Ovis aries]	3	557.282	2.257	1.9304e-15	147.12	yes	0.8935	0.888623	1.11399	1.06491	0.960524	1.07846
1074	AFVDSGAQMTIMNQVCAER	W5Q629	PREDICTED: protein DDI1 homolog 1 [Ovis aries]	3	709.992	0.72162	2.754e-35	170.16	yes	1.09982	0.953515	0.959983	0.937579	0.942506	1.1066
1075	AFVEAQNK	W5PNX6	PREDICTED: prolyl endopeptidase isoform X2 [Ovis aries]	2	453.738	1.3547	0.003722	120.15	yes	0.652153	1.07743	0.472463	1.32897	1.62961	0.839373
1076	AFVEAQNK	W5PNX6	PREDICTED: prolyl endopeptidase isoform X2 [Ovis aries]	2	453.738	1.5104	0.003722	120.15	yes	0.675486	1.01842	0.522618	1.28488	1.67954	0.819059
1077	AFVEQHAATDLESTPR	W5NUE1	PREDICTED: neutrophil cytosol factor 2 isoform X1 [Ovis aries]	3	591.292	1.1365	4.7106e-06	101.3	yes	0.951004	1.72214	0.798818	0.735896	0.825702	0.96644
1078	AFVHWYVGEGMEEGEFSEAR	F6RP72	Tubulin alpha chain OS=Bos taurus	3	782.676	1.2603	0.00015309	62.617	no	NA	NA	NA	NA	NA	NA
1079	AFVHWYVGEGMEEGEFSEAR	F6RP72	Tubulin alpha chain OS=Bos taurus	3	782.676	1.9729	1.6248e-08	104.45	no	NA	NA	NA	NA	NA	NA
1080	AFVHWYVGEGMEEGEFSEAR	F6RP72	Tubulin alpha chain OS=Bos taurus	2	1173.51	1.016	8.7963e-10	110.45	no	NA	NA	NA	NA	NA	NA
1081	AFVHWYVGEGMEEGEFSEAR	F6RP72	Tubulin alpha chain OS=Bos taurus	3	782.676	2.0082	8.3446e-08	100.82	no	NA	NA	NA	NA	NA	NA
1082	AFVHWYVGEGMEEGEFSEAR	F6RP72	Tubulin alpha chain OS=Bos taurus	3	777.344	1.5462	9.7254e-39	174.68	no	NA	NA	NA	NA	NA	NA
1083	AFVHWYVGEGMEEGEFSEAR	F6RP72	Tubulin alpha chain OS=Bos taurus	3	777.344	1.4529	6.6785e-38	169.67	no	NA	NA	NA	NA	NA	NA
1084	AFVHWYVGEGMEEGEFSEAR	F6RP72	Tubulin alpha chain OS=Bos taurus	4	583.26	1.5831	6.8731e-07	90.422	no	NA	NA	NA	NA	NA	NA
1085	AFVPGGPSPGR	Q2KIY5	Putative phospholipase B-like 2 OS=Bos taurus	2	521.277	0.90993	0.0036075	76.332	no	NA	NA	NA	NA	NA	NA
1086	AFVPLLK	W5Q3K2	PREDICTED: uncharacterized protein CXorf65 homolog [Ovis aries]	2	394.257	2.6613	0.021505	89.903	yes	1.2077	0.854207	0.869397	0.960236	0.940196	1.16826
1087	AFVTDWDK	W5NZ21	PREDICTED: LOW QUALITY PROTEIN: ATPase family AAA domain-containing protein 3A isoform X1 [Ovis aries]	2	491.237	0.50501	0.0080263	93.649	yes	NA	NA	NA	NA	NA	NA
1088	AFYFEQAGVGLSSDESFR	W5PKT4	PREDICTED: radial spoke head protein 6 homolog A isoform X1 [Ovis aries]	3	670.646	1.4968	7.3465e-05	85.203	yes	1.03805	1.3682	0.931735	0.86996	0.893997	0.898065
1089	AFYPEEISSMVLTK	W5PGB2	PREDICTED: heat shock 70 kDa protein 1-like [Ovis aries]	3	544.273	0.77171	2.8054e-06	93.649	no	NA	NA	NA	NA	NA	NA
1090	AFYPEEISSMVLTK	W5PGB2	PREDICTED: heat shock 70 kDa protein 1-like [Ovis aries]	2	815.905	-0.29415	0.00014849	80.387	no	NA	NA	NA	NA	NA	NA
1091	AFYPEEISSMVLTK	W5PGB2	PREDICTED: heat shock 70 kDa protein 1-like [Ovis aries]	3	544.273	1.9603	0.010163	48.369	no	NA	NA	NA	NA	NA	NA
1092	AFYPEEISSMVLTK	W5PGB2	PREDICTED: heat shock 70 kDa protein 1-like [Ovis aries]	2	815.905	1.4834	0.000726	73.834	no	NA	NA	NA	NA	NA	NA
1093	AFYPEEISSMVLTK	W5PGB2	PREDICTED: heat shock 70 kDa protein 1-like [Ovis aries]	3	538.941	1.0887	2.0539e-06	99.669	no	NA	NA	NA	NA	NA	NA
1094	AFYPEEISSMVLTK	W5PGB2	PREDICTED: heat shock 70 kDa protein 1-like [Ovis aries]	2	807.908	0.88731	4.7486e-25	183	no	NA	NA	NA	NA	NA	NA
1095	AFYPEEISSMVLTK	W5PGB2	PREDICTED: heat shock 70 kDa protein 1-like [Ovis aries]	3	538.941	1.1975	5.3443e-05	85.271	no	NA	NA	NA	NA	NA	NA
1096	AFYVVHK	W5PWZ7	Serine/threonine-protein phosphatase OS=Ovis aries	3	288.497	0.86195	0.029851	62.338	yes	NA	NA	NA	NA	NA	NA
1097	AFYVVHK	W5PWZ7	Serine/threonine-protein phosphatase OS=Ovis aries	3	288.497	1.5456	0.030725	61.997	yes	NA	NA	NA	NA	NA	NA
1098	AGAAASESLFISNHAY	W5P1X9	Fructose-bisphosphate aldolase OS=Ovis aries	2	804.886	1.1799	2.1353e-38	196.84	yes	0.971426	1.04456	1.11282	0.893414	1.0777	0.900081
1099	AGAGSATLSMAYAGAR	W5PW05	PREDICTED: malate dehydrogenase, mitochondrial isoform X1 [Ovis aries]	2	735.854	1.8096	2.8686e-08	110.14	yes	1.01398	1.02285	0.923105	0.99128	1.13081	0.91798
1100	AGAGSATLSMAYAGAR	W5PW05	PREDICTED: malate dehydrogenase, mitochondrial isoform X1 [Ovis aries]	2	727.856	0.85908	3.0004e-31	181.58	yes	1.01935	0.97187	0.733246	1.19639	1.14047	0.93867
1101	AGAGSATLSMAYAGAR	W5PW05	PREDICTED: malate dehydrogenase, mitochondrial isoform X1 [Ovis aries]	2	727.856	0.99747	5.4171e-70	237.1	yes	1.04087	1.01362	0.869438	1.07977	1.07668	0.919632
1102	AGAGSATLSMAYAGAR	W5PW05	PREDICTED: malate dehydrogenase, mitochondrial isoform X1 [Ovis aries]	2	727.856	1.028	5.7063e-26	169.37	yes	0.978328	1.06874	0.849464	1.03473	1.14169	0.92705
1103	AGAGSATLSMAYAGAR	W5PW05	PREDICTED: malate dehydrogenase, mitochondrial isoform X1 [Ovis aries]	2	727.856	1.3611	5.4261e-22	147.83	yes	1.01733	0.982024	0.916697	1.11358	1.10005	0.870317
1104	AGAIAPCEVTVPAQNTGLGPEK	W5PQC5	60S acidic ribosomal protein P0 OS=Ovis aries	3	727.372	2.1765	3.9493e-13	110.56	yes	1.26528	1.31085	0.69954	1.08191	0.731464	0.910961
1105	AGAIQCR	W5Q358	PREDICTED: zonadhesin isoform X1 [Ovis aries]	2	388.198	0.98703	0.03618	83.287	yes	0.195897	1.70636	0.194182	1.88921	1.75514	0.259207
1106	AGAIQCR	W5Q358	PREDICTED: zonadhesin isoform X1 [Ovis aries]	2	388.198	0.24536	0.017649	95.793	yes	NA	NA	NA	NA	NA	NA
1107	AGATGPPPSGR	W5PSU9	PREDICTED: LOW QUALITY PROTEIN: uncharacterized protein KIAA1683 homolog isoform X1 [Ovis aries]	2	484.251	-1.2074	3.2625e-05	120.86	yes	1.26615	0.720879	0.97324	0.950282	0.828477	1.26098
1108	AGATGPPPSGR	W5PSU9	PREDICTED: LOW QUALITY PROTEIN: uncharacterized protein KIAA1683 homolog isoform X1 [Ovis aries]	3	323.17	-1.6514	0.018017	51.286	yes	NA	NA	NA	NA	NA	NA
1109	AGATGPPPSGR	W5PSU9	PREDICTED: LOW QUALITY PROTEIN: uncharacterized protein KIAA1683 homolog isoform X1 [Ovis aries]	2	484.251	-0.72961	0.0013533	85.813	yes	1.19236	0.60872	1.18827	0.894394	0.909317	1.20694
1110	AGATGPPPSGR	W5PSU9	PREDICTED: LOW QUALITY PROTEIN: uncharacterized protein KIAA1683 homolog isoform X1 [Ovis aries]	2	484.251	0	2.0842e-07	91.043	yes	NA	NA	NA	NA	NA	NA
1111	AGATGPPPSGR	W5PSU9	PREDICTED: LOW QUALITY PROTEIN: uncharacterized protein KIAA1683 homolog isoform X1 [Ovis aries]	2	484.251	-1.8221	3.2625e-05	120.86	yes	1.11769	0.808036	1.03321	0.980717	0.899769	1.16058
1112	AGATGPPPSGR	W5PSU9	PREDICTED: LOW QUALITY PROTEIN: uncharacterized protein KIAA1683 homolog isoform X1 [Ovis aries]	2	484.251	0	2.1467e-07	89.032	yes	NA	NA	NA	NA	NA	NA
1113	AGAVPGLGDQK	W5PQL6	PREDICTED: Alstrom syndrome protein 1 isoform X9 [Ovis aries]	2	506.775	0.58577	2.5588e-05	125.23	yes	1.21615	0.81999	0.793244	1.09863	1.08672	0.985267
1114	AGCPVCR	W5QE65	PREDICTED: LOW QUALITY PROTEIN: ceramide kinase isoform X1 [Ovis aries]	2	410.184	0.48056	0.042241	80.555	yes	0.959306	0.994992	0.842783	1.08396	1.21455	0.904418
1115	AGDFGAAFVER	F1ME97	5-oxoprolinase OS=Bos taurus	2	570.278	1.0175	0.00018775	100.04	no	NA	NA	NA	NA	NA	NA
1116	AGDFGAAFVER	F1ME97	5-oxoprolinase OS=Bos taurus	2	570.278	1.4877	0.0067309	73.082	no	NA	NA	NA	NA	NA	NA
1117	AGDLASLKK	W5PKB8	PREDICTED: ankyrin repeat and EF-hand domain-containing protein 1 isoform X1 [Ovis aries]	3	301.515	2.6304	0.070117	50.108	no	NA	NA	NA	NA	NA	NA
1118	AGDLGVDLTSK	Q2TBV3	Electron transfer flavoprotein subunit beta OS=Bos taurus	3	359.193	3.1237	0.0001973	88.596	yes	NA	NA	NA	NA	NA	NA
1119	AGDNILAVLK	W5PVR9	PREDICTED: endoplasmic reticulum metallopeptidase 1 isoform X1 [Ovis aries]	2	507.303	0	0.00012365	94.767	yes	NA	NA	NA	NA	NA	NA
1120	AGDTVIPLYIPQCGECK	W5Q2F4	PREDICTED: alcohol dehydrogenase class-3 isoform X1 [Ovis aries]	3	640.978	0.68468	3.4589e-05	90.348	yes	0.796597	1.26908	0.768018	1.20124	1.33053	0.634533
1121	AGEEGSMLWK	W5NW73	PREDICTED: androglobin [Ovis aries]	2	554.261	1.5133	0.00063253	114.89	yes	1.04824	0.83401	0.85719	1.08107	1.18863	0.990864
1122	AGEIIEIINK	W5PIB4	PREDICTED: nucleoside diphosphate kinase 7 isoform X2 [Ovis aries]	3	367.217	2.4483	0.0041218	69.275	yes	1.07873	1.02562	0.781558	1.10423	1.13045	0.87942
1123	AGEIIEIINK	W5PIB4	PREDICTED: nucleoside diphosphate kinase 7 isoform X2 [Ovis aries]	2	550.322	1.6585	0.00041578	108.7	yes	1.15785	0.84051	0.887564	1.06	0.986751	1.06733
1124	AGELPEVPEPIFPTEVVEEHAK	W5Q8E7	PREDICTED: LOW QUALITY PROTEIN: enolase-like protein ENO4 isoform X1 [Ovis aries]	3	806.413	2.3583	7.9318e-11	100.95	yes	1.09407	0.889934	1.00674	0.986188	1.04765	0.97542
1125	AGELPEVPEPIFPTEVVEEHAK	W5Q8E7	PREDICTED: LOW QUALITY PROTEIN: enolase-like protein ENO4 isoform X1 [Ovis aries]	3	806.413	1.0274	2.9381e-11	103.71	yes	NA	NA	NA	NA	NA	NA
1126	AGELPTCESLK	W5PVY5	Phosphoglycerate mutase (Fragment) OS=Ovis aries	2	602.798	2.173	2.7295e-05	124.12	yes	0.747043	0.956547	0.492091	1.27965	1.86163	0.663033
1127	AGELPTCESLK	W5PVY5	Phosphoglycerate mutase (Fragment) OS=Ovis aries	3	402.201	2.3567	0.0001973	88.596	yes	0.84555	1.00776	0.538439	1.32387	1.53863	0.745761
1128	AGELPTCESLK	W5PVY5	Phosphoglycerate mutase (Fragment) OS=Ovis aries	2	602.798	1.7885	2.2451e-05	127.17	yes	0.819331	1.04796	0.605616	1.19971	1.61437	0.713017
1129	AGELPTCESLK	W5PVY5	Phosphoglycerate mutase (Fragment) OS=Ovis aries	2	602.798	1.9907	3.2157e-05	114.76	yes	0.450385	3.80391	0.345874	0.27664	0.457798	0.665395
1130	AGELPTCESLK	W5PVY5	Phosphoglycerate mutase (Fragment) OS=Ovis aries	2	602.798	0.35812	2.5079e-05	125.54	yes	0.779482	1.12555	0.633492	1.25187	1.36838	0.84123
1131	AGELPTCESLKDTIAR	W5PVY5	Phosphoglycerate mutase (Fragment) OS=Ovis aries	3	587.633	0.24553	7.1032e-05	89.484	yes	0.35644	0.878926	0.543145	1.52512	1.97129	0.725077
1132	AGELPTCESLKDTIAR	W5PVY5	Phosphoglycerate mutase (Fragment) OS=Ovis aries	3	587.633	1.546	0.00015003	86.367	yes	0.404044	0.861566	0.546231	1.46427	2.01553	0.70836
1133	AGESVVLYSK	Q95327	Beta-mannosidase OS=Capra hircus	2	526.785	1.4687	0.00219	88.338	yes	0.7054	0.621244	0.527763	1.47652	1.94978	0.719301
1134	AGETPYNIDCSHQK	W5PZ99	PREDICTED: kinase D-interacting substrate of 220 kDa isoform X4 [Ovis aries]	3	540.575	2.1504	0.0012981	65.374	yes	NA	NA	NA	NA	NA	NA
1135	AGEWAVK	W5PZJ8	PREDICTED: isoaspartyl peptidase/L-asparaginase [Ovis aries]	2	380.703	0.824	0.045433	79.116	no	NA	NA	NA	NA	NA	NA
1136	AGEWAVK	W5PZJ8	PREDICTED: isoaspartyl peptidase/L-asparaginase [Ovis aries]	3	254.138	0.51312	0.047532	55.441	no	NA	NA	NA	NA	NA	NA
1137	AGEWAVK	W5PZJ8	PREDICTED: isoaspartyl peptidase/L-asparaginase [Ovis aries]	2	380.703	1.509	0.045433	79.116	no	NA	NA	NA	NA	NA	NA
1138	AGFAGDDAPR	P63258	Actin, cytoplasmic 2 OS=Bos taurus	2	488.728	1.366	0.00043844	128.91	no	NA	NA	NA	NA	NA	NA
1139	AGFAGDDAPR	P63258	Actin, cytoplasmic 2 OS=Bos taurus	3	326.154	0.98588	0.00011413	111.61	no	NA	NA	NA	NA	NA	NA
1140	AGFAGDDAPR	P63258	Actin, cytoplasmic 2 OS=Bos taurus	2	488.728	1.1189	0.0018654	89.171	no	NA	NA	NA	NA	NA	NA
1141	AGFAGDQIPK	W5NSM1	PREDICTED: alpha-centractin [Ovis aries]	2	502.264	2.1184	0.0020893	88.596	no	NA	NA	NA	NA	NA	NA
1142	AGFAGDQIPK	W5NSM1	PREDICTED: alpha-centractin [Ovis aries]	3	335.178	2.1952	0.043759	46.462	no	NA	NA	NA	NA	NA	NA
1143	AGFAGDQIPK	W5NSM1	PREDICTED: alpha-centractin [Ovis aries]	3	335.178	1.9735	0.049789	45.368	no	NA	NA	NA	NA	NA	NA
1144	AGFCETFVYGGCK	P04815	Spleen trypsin inhibitor I OS=Bos taurus PE=1 SV=2	3	499.216	1.1376	0.0020948	62.528	yes	NA	NA	NA	NA	NA	NA
1145	AGFFFTK	W5NUD5	PREDICTED: regulator of G-protein signaling 22 isoform X1 [Ovis aries]	2	409.216	1.6348	0.016807	100.19	yes	1.09376	0.962815	0.881874	1.02007	1.02247	1.01902
1146	AGFFGTVVEYGAER	Q2NL21	DnaJ homolog subfamily C member 11 OS=Bos taurus	3	501.581	2.092	8.4094e-12	126.32	yes	1.02754	0.968729	1.05673	0.988702	0.921101	1.03719
1147	AGFLDLK	F1MDH3	talin-1 [Bos taurus]	2	382.221	2.3066	0.0495	77.282	yes	NA	NA	NA	NA	NA	NA
1148	AGFSQSGIK	W5PLA6	PREDICTED: peptidyl-prolyl cis-trans isomerase-like 6 isoform X1 [Ovis aries]	2	447.738	2.4548	0.0083191	82.417	yes	NA	NA	NA	NA	NA	NA
1149	AGFTLTK	W5PIB4	PREDICTED: nucleoside diphosphate kinase 7 isoform X2 [Ovis aries]	2	369.213	1.3951	0.03334	84.568	yes	NA	NA	NA	NA	NA	NA
1150	AGFTLTK	W5PIB4	PREDICTED: nucleoside diphosphate kinase 7 isoform X2 [Ovis aries]	2	369.213	1.3088	0.050459	77.058	yes	1.05064	1.06521	0.911319	0.924297	1.05898	0.989553
1151	AGFVIEAEDK	W5PEH9	PREDICTED: thioredoxin domain-containing protein 3 isoform X1 [Ovis aries]	2	539.774	-0.10839	0.00040246	129.89	yes	1.53617	0.781402	1.02355	0.81648	0.80055	1.04184
1152	AGGAGVPAFYTPTAYGTLVQEGGAPIR	W5QFN4	Succinyl-CoA:3-ketoacid-coenzyme A transferase OS=Ovis aries	3	874.45	1.495	2.0006e-28	133.41	yes	1.13247	0.964637	0.787712	1.09019	1.04634	0.978647
1153	AGGAGVPAFYTPTAYGTLVQEGGAPIR	W5QFN4	Succinyl-CoA:3-ketoacid-coenzyme A transferase OS=Ovis aries	4	656.089	1.5019	1.7489e-18	109.68	yes	1.05899	1.54631	0.721622	0.839512	1.07007	0.763494
1154	AGGAGVPAFYTPTAYGTLVQEGGAPIR	W5QFN4	Succinyl-CoA:3-ketoacid-coenzyme A transferase OS=Ovis aries	2	1311.17	1.1184	2.1504e-22	129.66	yes	1.04104	0.981462	0.764114	1.17844	1.15906	0.875877
1155	AGGAGVPAFYTPTAYGTLVQEGGAPIR	W5QFN4	Succinyl-CoA:3-ketoacid-coenzyme A transferase OS=Ovis aries	3	874.45	1.609	3.2927e-19	117.4	yes	1.06857	0.917979	1.02715	0.906846	1.16595	0.9135
1156	AGGAGVPAFYTPTAYGTLVQEGGAPIR	W5QFN4	Succinyl-CoA:3-ketoacid-coenzyme A transferase OS=Ovis aries	3	874.45	1.1646	1.9865e-45	166.01	yes	0.99934	0.87724	0.790066	1.04812	1.27941	1.00583
1157	AGGAGVPAFYTPTAYGTLVQEGGAPIR	W5QFN4	Succinyl-CoA:3-ketoacid-coenzyme A transferase OS=Ovis aries	3	874.45	2.1648	5.1581e-05	49.745	yes	NA	NA	NA	NA	NA	NA
1158	AGGAGVPAFYTPTAYGTLVQEGGAPIR	W5QFN4	Succinyl-CoA:3-ketoacid-coenzyme A transferase OS=Ovis aries	3	874.45	2.0826	2.2302e-07	69.639	yes	NA	NA	NA	NA	NA	NA
1159	AGGAGVPAFYTPTAYGTLVQEGGAPIR	W5QFN4	Succinyl-CoA:3-ketoacid-coenzyme A transferase OS=Ovis aries	3	874.45	2.5024	3.8106e-07	64.256	yes	NA	NA	NA	NA	NA	NA
1160	AGGAGVPAFYTPTAYGTLVQEGGAPIR	W5QFN4	Succinyl-CoA:3-ketoacid-coenzyme A transferase OS=Ovis aries	3	874.45	2.9573	0.00051157	48.286	yes	NA	NA	NA	NA	NA	NA
1161	AGGAGVPAFYTSTGYGTLVQEGGAPIK	W5PGM1	Succinyl-CoA:3-ketoacid-coenzyme A transferase OS=Ovis aries	4	643.079	1.6967	1.6795e-14	99.93	yes	1.18125	0.899194	0.959593	1.03737	1.00829	0.914306
1162	AGGAGVPAFYTSTGYGTLVQEGGAPIK	W5PGM1	Succinyl-CoA:3-ketoacid-coenzyme A transferase OS=Ovis aries	3	857.103	1.7914	7.1072e-29	142.45	yes	1.34877	0.724836	1.0585	0.810306	0.853083	1.20451
1163	AGGAGVPAFYTSTGYGTLVQEGGAPIK	W5PGM1	Succinyl-CoA:3-ketoacid-coenzyme A transferase OS=Ovis aries	4	643.079	2.8077	6.7346e-10	82.267	yes	1.07589	1.44302	0.93366	0.787161	0.824472	0.935798
1164	AGGAGVPAFYTSTGYGTLVQEGGAPIK	W5PGM1	Succinyl-CoA:3-ketoacid-coenzyme A transferase OS=Ovis aries	3	857.103	3.0335	2.3714e-36	154.65	yes	1.25721	0.863424	1.2144	0.812168	0.725056	1.12774
1165	AGGFLMK	Q3T0P6	Phosphoglycerate kinase 1 OS=Bos taurus	2	362.197	1.4991	0.038453	82.263	no	NA	NA	NA	NA	NA	NA
1166	AGGGAHIEPR	W5PVD7	PREDICTED: NADH dehydrogenase [ubiquinone] 1 beta subcomplex subunit 2, mitochondrial [Ovis aries]	3	322.17	-1.726	0.028145	49.742	yes	NA	NA	NA	NA	NA	NA
1167	AGGGAHIEPR	W5PVD7	PREDICTED: NADH dehydrogenase [ubiquinone] 1 beta subcomplex subunit 2, mitochondrial [Ovis aries]	2	482.752	-0.9625	0.0022694	88.134	yes	0.901384	1.10184	0.966199	1.06588	0.923256	1.04145
1168	AGGGAHIEPR	W5PVD7	PREDICTED: NADH dehydrogenase [ubiquinone] 1 beta subcomplex subunit 2, mitochondrial [Ovis aries]	3	322.17	-1.3082	0.00032725	90.15	yes	1.0202	0.86731	0.93044	0.87947	0.834293	1.46829
1169	AGGGGGSSGAGGGSGCGTGSSR	E1BEI2	PREDICTED: signal peptidase complex subunit 2 [Bos taurus]	3	566.568	-2.6012	6.4862e-31	149.44	yes	1.3109	0.929656	1.16561	0.603704	0.471299	1.51883
1170	AGGGGGSSGAGGGSGCGTGSSR	E1BEI2	PREDICTED: signal peptidase complex subunit 2 [Bos taurus]	2	849.348	-2.1668	1.2844e-16	122.34	yes	0.847133	1.2223	0.743089	1.26014	0.996163	0.931173
1171	AGGGPAPR	W5Q9D3	PREDICTED: LOW QUALITY PROTEIN: immunoglobulin-like and fibronectin type III domain-containing protein 1 isoform X1 [Ovis aries]	2	341.685	-2.6052	0.0057352	103.02	yes	1.16115	1.78775	0.914625	0.657309	0.574865	0.904307
1172	AGGIPLLAR	W5Q2A0	PREDICTED: armadillo repeat-containing protein 4 isoform X1 [Ovis aries]	2	434.274	1.8404	0.0081312	82.716	yes	1.03722	1.39617	0.949823	0.790977	0.778225	1.04759
1173	AGGMASSLPPGSMIR	W5PSY7		3	477.908	1.3635	0.0012069	65.956	yes	NA	NA	NA	NA	NA	NA
1174	AGGMASSLPPGSMIR	W5PSY7		2	716.358	1.4793	1.4063e-12	132.08	yes	0.527466	1.19361	0.391538	1.51708	1.99304	0.377264
1175	AGGMASSLPPGSMIR	W5PSY7		3	477.908	1.5603	0.036691	44.311	yes	NA	NA	NA	NA	NA	NA
1176	AGGMATTGK	W5PFR8	Fructose-1,6-bisphosphatase 1 OS=Ovis aries	2	405.195	-0.62753	0.075811	47.187	yes	0.585099	0.982673	0.29504	1.54678	2.18086	0.409545
1177	AGGMATTGK	W5PFR8	Fructose-1,6-bisphosphatase 1 OS=Ovis aries	3	270.466	-0.45932	0.019092	53.404	yes	0.676007	0.932672	0.621999	1.33146	1.90167	0.536197
1178	AGGMATTGK	W5PFR8	Fructose-1,6-bisphosphatase 1 OS=Ovis aries	2	397.197	0.73235	0.0018419	118.71	yes	0.547816	1.00326	0.353433	1.51024	2.142	0.443253
1179	AGGMATTGK	W5PFR8	Fructose-1,6-bisphosphatase 1 OS=Ovis aries	3	265.134	0.66513	0.033143	51.193	yes	0.710039	0.949273	0.615203	1.33693	1.70373	0.684828
1180	AGGPSTPLSPTR	W5Q9T3	PREDICTED: lamin-B1 [Ovis aries]	2	570.804	1.0804	0.046318	53.448	yes	0.775113	2.94491	0.572814	0.535361	0.472607	0.699194
1181	AGGRDPLEPGGR	F1MKX4	Proteasome activator complex subunit 4 OS=Bos taurus	3	394.539	0.59945	0.00017951	84.102	yes	NA	NA	NA	NA	NA	NA
1182	AGGSAALSPSK	F1MMU4	PREDICTED: histone H1x [Bos taurus]	2	473.254	1.6214	2.9333e-05	110.31	yes	0.354967	4.02005	0.366714	0.425375	0.452028	0.380864
1183	AGGSASAMLQPLLDNQVGFK	W5P500	Proteasome subunit beta type OS=Ovis aries	3	668.679	2.4968	3.3961e-20	133.78	yes	0.713341	1.19685	0.557955	1.23525	1.63235	0.664246
1184	AGGSASAMLQPLLDNQVGFK	W5P500	Proteasome subunit beta type OS=Ovis aries	3	668.679	-0.80217	3.8721e-11	118.72	yes	NA	NA	NA	NA	NA	NA
1185	AGGSASAMLQPLLDNQVGFK	W5P500	Proteasome subunit beta type OS=Ovis aries	4	501.761	0.1082	4.112e-05	73.138	yes	0.684974	1.09457	0.562545	1.3492	1.55158	0.757135
1186	AGGSASAMLQPLLDNQVGFK	W5P500	Proteasome subunit beta type OS=Ovis aries	3	674.01	1.0535	9.8051e-07	87.676	yes	NA	NA	NA	NA	NA	NA
1187	AGGTASIVAAMTR	W5PIU9	PREDICTED: LOW QUALITY PROTEIN: armadillo repeat-containing protein 6 [Ovis aries]	2	603.319	1.5294	9.0487e-05	90.476	yes	NA	NA	NA	NA	NA	NA
1188	AGGTASIVAAMTR	W5PIU9	PREDICTED: LOW QUALITY PROTEIN: armadillo repeat-containing protein 6 [Ovis aries]	3	402.548	1.7276	0.001326	65.809	yes	NA	NA	NA	NA	NA	NA
1189	AGGVFTPGAAFSR	W5P0V6	PREDICTED: LOW QUALITY PROTEIN: saccharopine dehydrogenase-like oxidoreductase [Ovis aries]	2	619.32	0.47313	6.9727e-09	128.35	yes	0.952102	1.19204	0.891365	1.09603	0.8741	0.99436
1190	AGGVFTPGAAFSR	W5P0V6	PREDICTED: LOW QUALITY PROTEIN: saccharopine dehydrogenase-like oxidoreductase [Ovis aries]	3	413.216	0.92255	0.0022725	62.298	yes	1.37767	0.929503	0.893543	0.828807	0.799775	1.1707
1191	AGGVFTPGAAFSR	W5P0V6	PREDICTED: LOW QUALITY PROTEIN: saccharopine dehydrogenase-like oxidoreductase [Ovis aries]	2	619.32	2.2572	1.2474e-06	112.82	yes	0.958075	1.03768	1.0002	1.07395	1.02553	0.904568
1192	AGGVFTPGAAFSR	W5P0V6	PREDICTED: LOW QUALITY PROTEIN: saccharopine dehydrogenase-like oxidoreductase [Ovis aries]	2	619.32	1.8569	0.028534	57.095	yes	0.771845	2.32598	0.732529	0.616771	0.623772	0.929107
1193	AGGVQTVGDSGAFQLGAQFLK	W5NSF0	PREDICTED: putative aspartate aminotransferase, cytoplasmic 2 [Ovis aries]	3	684.357	1.9216	8.5073e-21	139.74	no	NA	NA	NA	NA	NA	NA
1194	AGHGAGKPTAK	W5PNX6	PREDICTED: prolyl endopeptidase isoform X2 [Ovis aries]	4	249.391	-3.0774	0.0008684	78.342	yes	0.618332	0.994179	0.418173	1.40631	1.69153	0.871476
1195	AGHIIPMQGPALTTTESR	Q9MYM4	Lysosomal alpha-glucosidase OS=Bos taurus	3	627.328	2.639	3.3471e-09	117.18	yes	1.24646	0.873548	0.94304	0.859316	0.921152	1.15648
1196	AGIAHLYGIAGTTNVTGDQVK	W5PFR8	Fructose-1,6-bisphosphatase 1 OS=Ovis aries	3	696.036	1.6319	4.5721e-38	166.52	yes	0.809905	1.01258	0.634577	1.07061	1.74863	0.723698
1197	AGIAHLYGIAGTTNVTGDQVK	W5PFR8	Fructose-1,6-bisphosphatase 1 OS=Ovis aries	4	522.279	2.1083	9.6081e-08	98.062	yes	0.912027	0.656247	0.853546	1.00206	1.53169	1.04442
1198	AGIALNDNFVK	W5P448	PREDICTED: glyceraldehyde-3-phosphate dehydrogenase, testis-specific isoform X1 [Ovis aries]	3	387.88	1.4273	7.5009e-06	117.7	no	NA	NA	NA	NA	NA	NA
1199	AGIALNDNFVK	W5P448	PREDICTED: glyceraldehyde-3-phosphate dehydrogenase, testis-specific isoform X1 [Ovis aries]	2	581.317	0.81351	3.3079e-05	120.57	no	NA	NA	NA	NA	NA	NA
1200	AGIALNDNFVK	W5P448	PREDICTED: glyceraldehyde-3-phosphate dehydrogenase, testis-specific isoform X1 [Ovis aries]	2	581.317	2.1176	2.6383e-05	124.12	no	NA	NA	NA	NA	NA	NA
1201	AGIALNDNFVK	W5P448	PREDICTED: glyceraldehyde-3-phosphate dehydrogenase, testis-specific isoform X1 [Ovis aries]	3	387.88	3.5576	0.0013958	73.499	no	NA	NA	NA	NA	NA	NA
1202	AGIALNDNFVK	W5P448	PREDICTED: glyceraldehyde-3-phosphate dehydrogenase, testis-specific isoform X1 [Ovis aries]	3	387.88	3.0388	0.011794	56.404	no	NA	NA	NA	NA	NA	NA
1203	AGIALNDNFVK	W5P448	PREDICTED: glyceraldehyde-3-phosphate dehydrogenase, testis-specific isoform X1 [Ovis aries]	2	581.317	2.1168	0.00056239	90.614	no	NA	NA	NA	NA	NA	NA
1204	AGIALNDNFVK	W5P448	PREDICTED: glyceraldehyde-3-phosphate dehydrogenase, testis-specific isoform X1 [Ovis aries]	3	387.88	2.6557	0.067345	40.727	no	NA	NA	NA	NA	NA	NA
1205	AGIALNDNFVK	W5P448	PREDICTED: glyceraldehyde-3-phosphate dehydrogenase, testis-specific isoform X1 [Ovis aries]	3	387.88	3.1338	0.010648	57.347	no	NA	NA	NA	NA	NA	NA
1206	AGIALNDNFVK	W5P448	PREDICTED: glyceraldehyde-3-phosphate dehydrogenase, testis-specific isoform X1 [Ovis aries]	3	387.88	4.3846	0.0035532	63.32	no	NA	NA	NA	NA	NA	NA
1207	AGIALNDNFVK	W5P448	PREDICTED: glyceraldehyde-3-phosphate dehydrogenase, testis-specific isoform X1 [Ovis aries]	2	581.317	3.7673	1.6994e-05	130.56	no	NA	NA	NA	NA	NA	NA
1208	AGIALNDNFVK	W5P448	PREDICTED: glyceraldehyde-3-phosphate dehydrogenase, testis-specific isoform X1 [Ovis aries]	3	387.88	0	2.145e-05	81.017	no	NA	NA	NA	NA	NA	NA
1209	AGIALNDNFVK	W5P448	PREDICTED: glyceraldehyde-3-phosphate dehydrogenase, testis-specific isoform X1 [Ovis aries]	2	581.317	0	9.4017e-05	80.69	no	NA	NA	NA	NA	NA	NA
1210	AGIALNDNFVK	W5P448	PREDICTED: glyceraldehyde-3-phosphate dehydrogenase, testis-specific isoform X1 [Ovis aries]	2	581.317	0	7.9929e-05	81.565	no	NA	NA	NA	NA	NA	NA
1211	AGIALNDNFVK	W5P448	PREDICTED: glyceraldehyde-3-phosphate dehydrogenase, testis-specific isoform X1 [Ovis aries]	3	387.88	2.4926	0.00081753	76.228	no	NA	NA	NA	NA	NA	NA
1212	AGIALNDNFVK	W5P448	PREDICTED: glyceraldehyde-3-phosphate dehydrogenase, testis-specific isoform X1 [Ovis aries]	2	581.317	2.0623	3.3091e-05	116.24	no	NA	NA	NA	NA	NA	NA
1213	AGIALNDNFVK	W5P448	PREDICTED: glyceraldehyde-3-phosphate dehydrogenase, testis-specific isoform X1 [Ovis aries]	3	387.88	1.5375	0.0016456	72.321	no	NA	NA	NA	NA	NA	NA
1214	AGIFQSAK	W5PXG3		3	274.489	0.63637	0.0048403	79.451	yes	1.0325	0.919425	0.927268	1.04856	0.888347	1.1839
1215	AGIFQSAK	W5PXG3		2	411.229	0.41609	0.0080263	93.649	yes	0.861766	1.00955	1.05458	1.05213	0.944908	1.07707
1216	AGIFQSAK	W5PXG3		2	411.229	1.8604	0.03492	74.173	yes	0.804282	1.56133	0.884888	0.97869	0.849612	0.921201
1217	AGIFQSAK	W5PXG3		2	411.229	0	0.023342	74.464	yes	NA	NA	NA	NA	NA	NA
1218	AGIIASAR	Q3SYU2	Elongation factor 2 OS=Bos taurus	2	379.73	1.3192	0.0052171	105.14	yes	1.08549	1.58643	0.883387	0.964678	0.620628	0.859386
1219	AGIISTVEVLK	W5PFV5	PREDICTED: puromycin-sensitive aminopeptidase isoform X1 [Ovis aries]	2	565.345	2.5564	2.9656e-05	122.7	yes	NA	NA	NA	NA	NA	NA
1220	AGIISTVEVLK	W5PFV5	PREDICTED: puromycin-sensitive aminopeptidase isoform X1 [Ovis aries]	3	377.232	3.5116	7.761e-05	94.692	yes	0.807274	1.04543	0.641094	1.33163	1.5131	0.661475
1221	AGIPKEEVK	Q29RZ0	Acetyl-CoA acetyltransferase, mitochondrial OS=Bos taurus	3	324.19	1.9815	0.0025892	83.948	yes	0.344488	1.02045	0.939001	1.28909	1.58907	0.817895
1222	AGIPVYAWK	W5PIJ2	Adenosylhomocysteinase (Fragment) OS=Ovis aries PE=3 SV=1	3	335.524	0.54014	0.0035699	75.109	yes	1.00412	1.247	0.627123	1.11923	1.36452	0.638012
1223	AGIPVYAWK	W5PIJ2	Adenosylhomocysteinase (Fragment) OS=Ovis aries PE=3 SV=1	2	502.782	0.49644	0.0013239	110.12	yes	NA	NA	NA	NA	NA	NA
1224	AGIVQEDVQPPGLK	F1MDB2	PREDICTED: small integral membrane protein 20 [Bos taurus]	3	484.268	2.453	0.0012352	66.004	yes	NA	NA	NA	NA	NA	NA
1225	AGKGEVTFEDVK	W5P1S3	PREDICTED: calcium-binding mitochondrial carrier protein Aralar2 isoform X2 [Ovis aries]	3	427.222	2.2537	0.0010448	72.891	yes	NA	NA	NA	NA	NA	NA
1226	AGKPVICATQMLESMIK	A5D984	Pyruvate kinase OS=Bos taurus	3	626.328	2.1995	1.03e-18	137.45	yes	1.15525	1.01855	0.902692	1.00647	0.922714	0.994326
1227	AGKPVICATQMLESMIK	A5D984	Pyruvate kinase OS=Bos taurus	4	469.998	2.1958	0.00012616	87.429	yes	1.18927	1.05492	0.87386	0.982639	0.894035	1.00528
1228	AGKPVICATQMLESMIK	A5D984	Pyruvate kinase OS=Bos taurus	3	626.328	1.3567	4.6397e-19	142.94	yes	1.03795	1.0731	1.00428	0.873022	0.828821	1.18282
1229	AGKPVICATQMLESMIK	A5D984	Pyruvate kinase OS=Bos taurus	4	469.998	1.34	7.7288e-13	127.83	yes	1.05459	0.957816	0.997492	1.01511	0.865617	1.10938
1230	AGKPVICATQMLESMIK	A5D984	Pyruvate kinase OS=Bos taurus	3	626.328	3.5935	1.18e-05	100.04	yes	1.08144	1.00825	1.1164	0.811016	0.805441	1.17746
1231	AGKPVICATQMLESMIK	A5D984	Pyruvate kinase OS=Bos taurus	3	626.328	4.2089	0.00074442	72.315	yes	NA	NA	NA	NA	NA	NA
1232	AGKPVICATQMLESMIK	A5D984	Pyruvate kinase OS=Bos taurus	3	626.328	1.6127	4.0481e-08	108.97	yes	0.530741	3.10969	0.574618	0.343275	0.506545	0.935127
1233	AGKPVICATQMLESMIK	A5D984	Pyruvate kinase OS=Bos taurus	3	631.66	3.1768	0.00014326	84.653	yes	1.00487	0.939431	1.06583	0.864872	0.976159	1.14884
1234	AGKPVICATQMLESMIK	A5D984	Pyruvate kinase OS=Bos taurus	3	631.66	2.1859	2.1853e-05	91.317	yes	0.971055	0.935231	1.11576	0.933881	0.854509	1.18956
1235	AGKPVICATQMLESMIK	A5D984	Pyruvate kinase OS=Bos taurus	3	631.66	1.3494	0.00013022	85.362	yes	NA	NA	NA	NA	NA	NA
1236	AGKPVICATQMLESMIK	A5D984	Pyruvate kinase OS=Bos taurus	4	473.997	1.1596	0.00011455	96.208	yes	1.006	0.975459	1.0532	1.00644	0.929416	1.02948
1237	AGKPVICATQMLESMIK	A5D984	Pyruvate kinase OS=Bos taurus	3	631.66	1.4937	1.1328e-05	98.062	yes	NA	NA	NA	NA	NA	NA
1238	AGKPVICATQMLESMIK	A5D984	Pyruvate kinase OS=Bos taurus	4	473.997	1.2485	2.846e-07	106.38	yes	0.980599	1.02934	1.0783	0.966597	0.862915	1.08225
1239	AGLCQPFVYGGCR	F1MNL7	pancreatic trypsin inhibitor precursor [Bos taurus]	2	742.842	1.0827	1.4657e-09	142.71	yes	0.899187	1.02199	0.976193	1.05599	1.07839	0.968248
1240	AGLCQPFVYGGCR	F1MNL7	pancreatic trypsin inhibitor precursor [Bos taurus]	3	495.564	1.5575	0.0012768	66.267	yes	NA	NA	NA	NA	NA	NA
1241	AGLCQPFVYGGCR	F1MNL7	pancreatic trypsin inhibitor precursor [Bos taurus]	2	742.842	0	1.6216e-05	74.077	yes	NA	NA	NA	NA	NA	NA
1242	AGLCQTFVYGGCR	P00974	Pancreatic trypsin inhibitor OS=Bos taurus PE=1 SV=2	2	744.84	0.78617	6.6732e-28	196.11	yes	0.932603	1.08879	0.72271	1.17374	1.12513	0.957025
1243	AGLCQTFVYGGCR	P00974	Pancreatic trypsin inhibitor OS=Bos taurus PE=1 SV=2	3	496.896	1.2833	5.1402e-07	107.09	yes	1.16857	1.36126	0.886418	0.826395	0.723301	1.03406
1244	AGLCQTFVYGGCR	P00974	Pancreatic trypsin inhibitor OS=Bos taurus PE=1 SV=2	2	744.84	1.2397	3.3075e-09	136.6	yes	0.927651	1.0973	0.739126	1.13089	1.12385	0.981176
1245	AGLELLK	W5PMP0	PREDICTED: sister chromatid cohesion protein PDS5 homolog B isoform X1 [Ovis aries]	3	248.494	1.522	0.054601	52.683	yes	NA	NA	NA	NA	NA	NA
1246	AGLELLK	W5PMP0	PREDICTED: sister chromatid cohesion protein PDS5 homolog B isoform X1 [Ovis aries]	2	372.237	2.3031	0.040596	81.297	yes	1.20969	0.806888	0.945978	0.937728	1.04546	1.05425
1247	AGLFEDILK	W5NZU9	PREDICTED: serine/threonine kinase-like domain-containing protein STKLD1 isoform X1 [Ovis aries]	3	335.859	2.0205	0.0069083	68.224	yes	1.08383	0.917399	0.956064	0.994487	0.933606	1.11461
1248	AGLGLDPQALK	W5PQW1	PREDICTED: sodium/hydrogen exchanger 9B1 isoform X1 [Ovis aries]	2	541.814	2.3174	0.0002471	98.105	yes	NA	NA	NA	NA	NA	NA
1249	AGLGLDPQALK	W5PQW1	PREDICTED: sodium/hydrogen exchanger 9B1 isoform X1 [Ovis aries]	3	361.545	3.363	0.00048456	80.688	yes	0.770342	1.22846	0.722222	1.20837	1.30448	0.766131
1250	AGLGMLK	W5NVZ5	PREDICTED: dynein heavy chain 10, axonemal isoform X1 [Ovis aries]	3	230.472	1.0829	0.076438	46.351	no	NA	NA	NA	NA	NA	NA
1251	AGLHNLPITFLFSDTQIK	W5P550	PREDICTED: LOW QUALITY PROTEIN: dynein heavy chain 1, axonemal isoform X1 [Ovis aries]	3	672.37	0.33694	5.2963e-13	124.29	no	NA	NA	NA	NA	NA	NA
1252	AGLHNLPITFLFSDTQIK	W5P550	PREDICTED: LOW QUALITY PROTEIN: dynein heavy chain 1, axonemal isoform X1 [Ovis aries]	3	672.37	0.48141	1.439e-20	147.09	no	NA	NA	NA	NA	NA	NA
1253	AGLPGEAAAAALGGPGETPAR	E1BM42	PREDICTED: lisH domain and HEAT repeat-containing protein KIAA1468 homolog isoform X3 [Bos taurus]	3	611.987	1.3482	2.4005e-10	110.61	yes	0.972073	1.12137	0.997493	0.971955	0.836347	1.10077
1254	AGLPGFYDPCVGEEK	Q2NL21	DnaJ homolog subfamily C member 11 OS=Bos taurus	2	819.877	1.7583	1.8323e-14	137.89	yes	0.844153	1.12315	0.861275	1.33141	0.997431	0.842584
1255	AGLPGFYDPCVGEEK	Q2NL21	DnaJ homolog subfamily C member 11 OS=Bos taurus	3	546.92	2.0043	0.00020344	77.776	yes	0.812156	1.2391	0.811678	1.17035	1.00619	0.960531
1256	AGLQFPVGR	W5Q6F0	Histone H2A OS=Ovis aries	3	315.515	1.3135	0.0086002	64.734	no	NA	NA	NA	NA	NA	NA
1257	AGLQFPVGR	W5Q6F0	Histone H2A OS=Ovis aries	2	472.769	1.4395	0.004305	88.819	no	NA	NA	NA	NA	NA	NA
1258	AGLQNELFFTFSVSSLDTEK	W5Q0M0	PREDICTED: LOW QUALITY PROTEIN: zona pellucida-binding protein 1 [Ovis aries]	3	745.039	2.7107	8.0209e-10	106.39	no	NA	NA	NA	NA	NA	NA
1259	AGLSGEIGPR	W5P561	PREDICTED: actin-related protein T2 [Ovis aries]	2	478.762	1.6451	0.061665	58.63	yes	1.12454	0.866906	1.15138	0.958618	0.951343	0.947213
1260	AGLSGEIGPR	W5P561	PREDICTED: actin-related protein T2 [Ovis aries]	3	319.51	1.2497	9.707e-05	128.86	yes	0.935866	1.25162	0.931558	0.842927	0.843406	1.19462
1261	AGLSGEIGPR	W5P561	PREDICTED: actin-related protein T2 [Ovis aries]	3	319.51	1.758	7.7972e-05	131.22	yes	1.02607	0.89219	0.912458	1.02104	0.836585	1.31165
1262	AGLTHLITMDLHQK	A2VDS0	Phosphoribosyl pyrophosphate synthase-associated protein 2 OS=Bos taurus	4	395.217	2.0456	2.6996e-14	137.84	yes	0.855674	0.933185	0.620116	1.31197	1.46031	0.818748
1263	AGLTHLITMDLHQK	A2VDS0	Phosphoribosyl pyrophosphate synthase-associated protein 2 OS=Bos taurus	3	526.62	1.7707	1.5397e-21	175.21	yes	0.752472	1.05475	0.581792	1.26457	1.62984	0.716573
1264	AGLTHLITMDLHQK	A2VDS0	Phosphoribosyl pyrophosphate synthase-associated protein 2 OS=Bos taurus	4	395.217	2.7216	4.6298e-06	93.348	yes	0.658978	1.14233	0.818174	1.23433	1.43555	0.710648
1265	AGLVDDFEK	W5PP37	ATP synthase subunit d, mitochondrial [Ovis aries]	2	497.248	1.6923	0.0012964	109.66	yes	1.08126	0.995224	0.997671	1.00653	0.898732	1.02058
1266	AGLVDDFEKK	W5PP37	ATP synthase subunit d, mitochondrial [Ovis aries]	3	374.533	0.92005	0.00027243	99.283	yes	0.637388	0.899029	1.10988	1.12316	1.07915	1.15139
1267	AGLVTAR	W5P7T7	PREDICTED: uncharacterized protein C9orf171 homolog [Ovis aries]	2	344.211	0.86567	0.009174	119.56	no	NA	NA	NA	NA	NA	NA
1268	AGLVTAR	W5P7T7	PREDICTED: uncharacterized protein C9orf171 homolog [Ovis aries]	2	344.211	0.55365	0.027315	87.284	no	NA	NA	NA	NA	NA	NA
1269	AGMLDVNFDK	W5Q4P0	PREDICTED: LOW QUALITY PROTEIN: dynein heavy chain 2, axonemal isoform X1 [Ovis aries]	2	563.266	2.5669	0.043895	50.149	no	NA	NA	NA	NA	NA	NA
1270	AGMLDVNFDK	W5Q4P0	PREDICTED: LOW QUALITY PROTEIN: dynein heavy chain 2, axonemal isoform X1 [Ovis aries]	2	555.268	0.8125	0.00037185	103.91	no	NA	NA	NA	NA	NA	NA
1271	AGMLVSGLAGEK	W5Q4P0	PREDICTED: LOW QUALITY PROTEIN: dynein heavy chain 2, axonemal isoform X1 [Ovis aries]	3	378.206	1.6922	0.0015126	65.179	no	NA	NA	NA	NA	NA	NA
1272	AGMLVSGLAGEK	W5Q4P0	PREDICTED: LOW QUALITY PROTEIN: dynein heavy chain 2, axonemal isoform X1 [Ovis aries]	2	566.805	0.91806	3.228e-06	113.99	no	NA	NA	NA	NA	NA	NA
1273	AGNEYLIFQK	F1MQJ7	PREDICTED: 3-phosphoinositide-dependent protein kinase 1 [Bos taurus]	2	591.811	1.6381	0.00086604	94.767	yes	0.638893	1.39794	0.568384	1.24915	1.48734	0.658294
1274	AGPGLSITSYTR	W5PFB6	PREDICTED: CD177 antigen isoform X1 [Ovis aries]	2	611.825	1.9777	3.2553e-08	122.55	yes	NA	NA	NA	NA	NA	NA
1275	AGPSCAILQEAFR	W5P3N6	Beta-hexosaminidase OS=Ovis aries	2	710.356	0.22357	2.7236e-05	100.11	yes	0.470864	1.37453	0.395465	1.40866	1.87564	0.474834
1276	AGPSCAILQEAFR	W5P3N6	Beta-hexosaminidase OS=Ovis aries	3	473.906	0.75694	0.0012295	66.706	yes	NA	NA	NA	NA	NA	NA
1277	AGPSTSR	W5PYR8	PREDICTED: dynein heavy chain 7, axonemal isoform X1 [Ovis aries]	2	338.175	-3.5333	0.027315	87.284	yes	NA	NA	NA	NA	NA	NA
1278	AGPVVTDNGNFILDWK	W5QHY6	PREDICTED: ribose-5-phosphate isomerase [Ovis aries]	2	873.446	1.0396	0.0013814	76.23	yes	1.09043	0.931076	1.02116	0.945196	0.999576	1.01256
1279	AGPWTPEAAVEHPEAVR	W5Q723	PREDICTED: betaine--homocysteine S-methyltransferase 1 isoform X1 [Ovis aries]	3	606.304	0.73057	1.0322e-12	122.08	yes	0.97343	0.800233	0.644513	1.03719	1.82411	0.720524
1280	AGQAVDNFIEK	P00349	6-phosphogluconate dehydrogenase, decarboxylating OS=Ovis aries	2	596.304	0.38328	6.8273e-06	139.78	yes	0.479778	2.47587	0.344329	0.998508	1.20459	0.496924
1281	AGQCVIGLQMGTNK	W5PLD5	Calponin OS=Ovis aries	3	492.915	0	0.0007594	61.409	yes	NA	NA	NA	NA	NA	NA
1282	AGQDTAQAQSQIK	W5PN18	PREDICTED: LOW QUALITY PROTEIN: neutrophil cytosol factor 1 [Ovis aries]	3	449.228	1.7006	3.178e-07	111.79	yes	0.601183	2.68964	0.641289	0.671132	0.648874	0.747882
1283	AGQEMCYICLQR	W5P2I2	PREDICTED: coiled-coil domain-containing protein 81 isoform X1 [Ovis aries]	2	772.836	1.0982	0.00022682	80.871	no	NA	NA	NA	NA	NA	NA
1284	AGQEMCYICLQR	W5P2I2	PREDICTED: coiled-coil domain-containing protein 81 isoform X1 [Ovis aries]	3	510.228	1.9887	8.6894e-05	86.911	no	NA	NA	NA	NA	NA	NA
1285	AGQTTYSGVIDCFR	A6QNM9	SLC25A12 protein OS=Bos taurus	2	787.867	1.3061	1.0045e-40	203.76	no	NA	NA	NA	NA	NA	NA
1286	AGQVLTWR	W5Q358	PREDICTED: zonadhesin isoform X1 [Ovis aries]	2	465.761	1.2249	0.012132	88.136	no	NA	NA	NA	NA	NA	NA
1287	AGQVLTWR	W5Q358	PREDICTED: zonadhesin isoform X1 [Ovis aries]	2	465.761	1.5087	0.0069053	98.233	no	NA	NA	NA	NA	NA	NA
1288	AGSAEYVK	W5PNP1	PREDICTED: lactadherin isoform X1 [Ovis aries]	2	412.711	1.1334	0.016867	83.948	no	NA	NA	NA	NA	NA	NA
1289	AGSAEYVK	W5PNP1	PREDICTED: lactadherin isoform X1 [Ovis aries]	3	275.476	1.402	0.0034781	84.916	no	NA	NA	NA	NA	NA	NA
1290	AGSAEYVK	W5PNP1	PREDICTED: lactadherin isoform X1 [Ovis aries]	2	412.711	1.0344	0.0075732	95.502	no	NA	NA	NA	NA	NA	NA
1291	AGSALNR	P20004	Aconitate hydratase, mitochondrial OS=Bos taurus	2	344.69	-0.10427	0.060302	75.243	no	NA	NA	NA	NA	NA	NA
1292	AGSHDAK	W5PJZ7	PREDICTED: A-kinase anchor protein 4 isoform X1 [Ovis aries]	3	229.114	-4.3452	0.02159	68.312	no	NA	NA	NA	NA	NA	NA
1293	AGSLAQEAAFYAR	Q32KP4	Chromosome 20 open reading frame 135 ortholog OS=Bos taurus	3	452.23	2.0206	0.044669	43.401	yes	NA	NA	NA	NA	NA	NA
1294	AGSLAQEAAFYAR	Q32KP4	Chromosome 20 open reading frame 135 ortholog OS=Bos taurus	2	677.841	1.4118	5.9841e-05	93.237	yes	NA	NA	NA	NA	NA	NA
1295	AGSLQQPLGTTKPR	W5NYY6	PREDICTED: translin-associated factor X-interacting protein 1 isoform X1 [Ovis aries]	3	485.276	2.1619	9.4191e-05	84.58	yes	0.979722	0.789738	1.50804	0.924764	0.942554	0.855178
1296	AGSNVMQTFTFYASEDKLENR	W5Q723	PREDICTED: betaine--homocysteine S-methyltransferase 1 isoform X1 [Ovis aries]	3	803.378	2.7995	4.1002e-56	190.37	yes	0.39346	0.955048	0.360698	1.56055	2.11994	0.610309
1297	AGSPWIDQITK	W5PBV5	PREDICTED: probable threonine protease PRSS50 [Ovis aries]	2	608.322	2.5639	1.7741e-05	130.1	yes	1.15773	0.84375	0.883143	0.992495	1.12528	0.997601
1298	AGSPWIDQITK	W5PBV5	PREDICTED: probable threonine protease PRSS50 [Ovis aries]	3	405.884	3.0909	0.008397	59.198	yes	NA	NA	NA	NA	NA	NA
1299	AGSPWIDQITK	W5PBV5	PREDICTED: probable threonine protease PRSS50 [Ovis aries]	3	405.884	2.4041	0.0024478	68.536	yes	0.907206	1.405	0.701257	1.11803	1.15939	0.709112
1300	AGSPWIDQITK	W5PBV5	PREDICTED: probable threonine protease PRSS50 [Ovis aries]	2	608.322	2.6243	1.5176e-05	131.69	yes	1.16213	0.820484	0.876002	0.964942	1.122	1.05444
1301	AGSSESIAAFIQR	F1MY28	PREDICTED: large proline-rich protein BAG6 isoform X3 [Bos taurus]	3	446.233	3.3899	2.5537e-09	119.74	yes	1.10747	0.729473	1.07329	0.71186	0.744271	1.63364
1302	AGSTLPPVNFSLVPYEK	W5PK35	PREDICTED: spermatogenesis-associated serine-rich protein 1 isoform X2 [Ovis aries]	3	606.993	2.7883	1.7739e-13	131.45	yes	1.06941	1.04873	0.936368	0.993304	0.981029	0.971162
1303	AGTFDPYPSHSADPYVVK	W5PDB3	PREDICTED: UPF0602 protein C4orf47 homolog [Ovis aries]	3	650.979	1.0743	3.0955e-06	101.78	yes	NA	NA	NA	NA	NA	NA
1304	AGTMCWATGWGR	W5PB60	PREDICTED: serine protease 44-like isoform X1 [Ovis aries]	2	677.295	1.5445	5.513e-06	110.15	yes	NA	NA	NA	NA	NA	NA
1305	AGVIGLTQSAAR	W5PG98	PREDICTED: estradiol 17-beta-dehydrogenase 8 isoform X1 [Ovis aries]	2	572.328	1.6828	6.7851e-20	175.57	yes	0.865319	1.04284	0.828404	1.11859	1.06401	1.08083
1306	AGVIGLTQSAAR	W5PG98	PREDICTED: estradiol 17-beta-dehydrogenase 8 isoform X1 [Ovis aries]	2	572.328	1.0303	0.00073185	78.744	yes	NA	NA	NA	NA	NA	NA
1307	AGVLAGHDNR	P11017	Guanine nucleotide-binding protein G(I)/G(S)/G(T) subunit beta-2 OS=Bos taurus	2	505.262	0.44069	0.0008701	94.692	yes	NA	NA	NA	NA	NA	NA
1308	AGVLTVR	W5NVF4	PREDICTED: LOW QUALITY PROTEIN: serine/threonine-protein kinase 19 isoform X1, partial [Ovis aries]	2	358.227	1.1445	0.03618	83.287	yes	1.18584	0.935852	0.808859	1.0519	0.993283	1.02426
1309	AGVNFSEFTGVWK	W5Q285	PREDICTED: programmed cell death protein 6 isoform X3 [Ovis aries]	2	721.359	2.502	4.1501e-15	166.03	yes	0.98648	0.950611	1.16677	0.88466	0.850437	1.16104
1310	AGVNTVTTLVENK	Q2TBQ5	60S ribosomal protein L7a OS=Bos taurus	3	449.249	3.1899	0.0024758	62.035	yes	NA	NA	NA	NA	NA	NA
1311	AGVSTNISTK	W5NVY1	PREDICTED: nuclear pore complex protein Nup98-Nup96 isoform X2 [Ovis aries]	2	489.267	1.5734	0.0023135	88.021	yes	1.15712	0.528607	1.27068	0.679017	0.773424	1.59115
1312	AGVSTNISTK	W5NVY1	PREDICTED: nuclear pore complex protein Nup98-Nup96 isoform X2 [Ovis aries]	3	326.514	2.3045	0.054187	44.57	yes	1.24209	0.743069	1.14298	0.722554	0.691355	1.45795
1313	AGVTCIVLPAENK	W5P994	Lon protease homolog, mitochondrial OS=Ovis aries	3	457.915	1.69	1.8036e-05	90.793	yes	NA	NA	NA	NA	NA	NA
1314	AGVTCIVLPAENK	W5P994	Lon protease homolog, mitochondrial OS=Ovis aries	2	686.369	1.6413	6.754e-09	128.76	yes	1.02117	1.25179	0.843435	1.03211	1.02285	0.828636
1315	AGVTLGNK	Q58D31	Sorbitol dehydrogenase OS=Bos taurus	3	253.817	1.6511	0.0040376	82.671	yes	0.937066	0.915322	0.649197	1.16743	1.4762	0.85478
1316	AGVTLGNK	Q58D31	Sorbitol dehydrogenase OS=Bos taurus	2	380.222	2.5343	0.010755	89.355	yes	0.756811	0.840665	0.494907	1.27913	1.79664	0.831851
1317	AGVTLGNK	Q58D31	Sorbitol dehydrogenase OS=Bos taurus	3	253.817	2.4566	0.0023229	89.55	yes	0.710959	0.850403	0.538952	1.17519	1.85208	0.872425
1318	AGVVSPVDFLQHQGWGGIK	W5P248	PREDICTED: LOW QUALITY PROTEIN: dynein heavy chain 17, axonemal isoform X1 [Ovis aries]	3	665.686	0.84957	1.5419e-14	132.51	no	NA	NA	NA	NA	NA	NA
1319	AGVVSPVDFLQHQGWGGIK	W5P248	PREDICTED: LOW QUALITY PROTEIN: dynein heavy chain 17, axonemal isoform X1 [Ovis aries]	4	499.517	1.0297	4.0996e-40	176.21	no	NA	NA	NA	NA	NA	NA
1320	AGVVSPVDFLQHQGWGGIK	W5P248	PREDICTED: LOW QUALITY PROTEIN: dynein heavy chain 17, axonemal isoform X1 [Ovis aries]	4	499.517	1.81	5.7093e-29	161.19	no	NA	NA	NA	NA	NA	NA
1321	AGVVSSATFEQPSR	W5P5L6	PREDICTED: LOW QUALITY PROTEIN: CDP-diacylglycerol--glycerol-3-phosphate 3-phosphatidyltransferase, mitochondrial isoform X1 [Ovis aries]	2	718.362	1.0891	1.4746e-32	201.06	yes	1.09409	0.972652	0.982958	0.91946	1.10049	0.930354
1322	AGYNEDVGDKWIWLK	W5QBF5	NADH dehydrogenase [ubiquinone] 1 alpha subcomplex subunit 10, mitochondrial OS=Ovis aries	4	449.227	1.5744	8.0703e-15	134.88	yes	0.633129	0.916935	1.21011	1.13968	1.17675	0.923397
1323	AGYSIVIPFK	W5P1K1		2	547.816	0.34036	0.00104	91.549	no	NA	NA	NA	NA	NA	NA
1324	AGYSIVIPFK	W5P1K1		3	365.546	0.94175	0.0073237	62.463	no	NA	NA	NA	NA	NA	NA
1325	AHAHLDTGR	F1N6Y1	neutral alpha-glucosidase AB [Bos taurus]	3	326.502	-3.6371	0.0020752	80.676	yes	NA	NA	NA	NA	NA	NA
1326	AHAHLDTGR	F1N6Y1	neutral alpha-glucosidase AB [Bos taurus]	2	489.249	0	0.0047901	73.233	yes	NA	NA	NA	NA	NA	NA
1327	AHCIPLPGSALK	W5PDJ8	PREDICTED: spermatogenesis-associated protein 31E1-like isoform X1 [Ovis aries]	3	421.901	1.7553	0.0013917	66.267	yes	1.15818	1.0031	0.927591	0.971497	0.949279	0.990351
1328	AHDGVHFER	E1BCN8	PREDICTED: phosphoethanolamine/phosphocholine phosphatase isoform X2 [Bos taurus]	2	534.254	-0.25264	0.00029826	140.17	no	NA	NA	NA	NA	NA	NA
1329	AHDGVHFER	E1BCN8	PREDICTED: phosphoethanolamine/phosphocholine phosphatase isoform X2 [Bos taurus]	3	356.505	-1.0253	0.0058538	70.399	no	NA	NA	NA	NA	NA	NA
1330	AHDGVHFER	E1BCN8	PREDICTED: phosphoethanolamine/phosphocholine phosphatase isoform X2 [Bos taurus]	2	534.254	-1.336	0.0010491	128.27	no	NA	NA	NA	NA	NA	NA
1331	AHDPHFR	W5PST6	PREDICTED: choline transporter-like protein 5 isoform X1 [Ovis aries]	3	293.812	-1.8124	0.054601	52.683	yes	NA	NA	NA	NA	NA	NA
1332	AHEAQDAGYR	W5PKT3	Serine/threonine-protein phosphatase OS=Ovis aries	3	373.172	-2.6675	0.00072376	85.533	no	NA	NA	NA	NA	NA	NA
1333	AHEAQDAGYR	W5PKT3	Serine/threonine-protein phosphatase OS=Ovis aries	3	373.172	-2.8614	2.1946e-07	155.06	no	NA	NA	NA	NA	NA	NA
1334	AHEAQDAGYR	W5PKT3	Serine/threonine-protein phosphatase OS=Ovis aries	2	559.255	-2.4874	0.00049066	110.84	no	NA	NA	NA	NA	NA	NA
1335	AHEGVDCNSGPR	W5Q4X0	PREDICTED: cancer/testis antigen 47A-like isoform X1 [Ovis aries]	3	433.523	-1.8917	6.4809e-09	124.39	yes	0.891191	1.20168	0.782659	1.1106	1.21207	0.801804
1336	AHEGVDCNSGPR	W5Q4X0	PREDICTED: cancer/testis antigen 47A-like isoform X1 [Ovis aries]	2	649.781	-3.1882	6.0638e-15	171.26	yes	NA	1.31429	0.032048	1.37972	2.25693	0.0170154
1337	AHEGVDCNSGPR	W5Q4X0	PREDICTED: cancer/testis antigen 47A-like isoform X1 [Ovis aries]	3	433.523	-1.3855	1.6865e-09	139.76	yes	0.758269	1.53752	0.453507	1.20199	1.30027	0.748441
1338	AHEIANEVR	W5P550	PREDICTED: LOW QUALITY PROTEIN: dynein heavy chain 1, axonemal isoform X1 [Ovis aries]	3	346.849	0.33785	0.00027586	103.55	no	NA	NA	NA	NA	NA	NA
1339	AHEILPDLVCCSAK	W5PYM5	PREDICTED: T-complex protein 1 subunit theta isoform X2 [Ovis aries]	4	403.951	3.3322	0.052771	42.317	yes	NA	NA	NA	NA	NA	NA
1340	AHEWVPLWLLR	Q2T9Y6	Glutamate--cysteine ligase regulatory subunit OS=Bos taurus	3	473.935	1.1578	0.0027902	66.92	yes	NA	NA	NA	NA	NA	NA
1341	AHFEILK	W5QIZ5	PREDICTED: coiled-coil domain-containing protein 175 [Ovis aries]	3	286.501	1.1321	0.0039504	94.407	yes	1.13649	0.966533	1.00225	0.911479	0.927198	1.05605
1342	AHFYDIMR	G3X6Z1	PREDICTED: patatin-like phospholipase domain-containing protein 7 isoform X1 [Bos taurus]	3	351.504	1.7562	0.017422	62.546	yes	NA	NA	NA	NA	NA	NA
1343	AHGFTFTR	W5PYS5	Pyruvate dehydrogenase E1 component subunit alpha OS=Ovis aries	3	312.828	0.96393	0.0016372	96.111	yes	1.46694	1.16688	0.847831	0.807473	0.554283	1.15659
1344	AHGFTFTR	W5PYS5	Pyruvate dehydrogenase E1 component subunit alpha OS=Ovis aries	2	468.738	1.3707	0.0075479	95.605	yes	1.1468	1.1984	1.02699	0.803195	0.653957	1.17066
1345	AHGGYSVFAGVGER	W5PEP7	ATP synthase subunit beta OS=Ovis aries	3	469.565	2.0147	1.599e-08	110.38	yes	1.04274	0.943612	1.35632	0.866385	0.752113	1.03882
1346	AHGGYSVFAGVGER	W5PEP7	ATP synthase subunit beta OS=Ovis aries	2	703.844	1.5993	4.1318e-32	196.42	yes	1.09458	0.871732	1.01418	0.925617	1.05825	1.03565
1347	AHGIGYNIEDR	W5QAD3	PREDICTED: LOW QUALITY PROTEIN: IQ domain-containing protein H isoform X1 [Ovis aries]	3	415.539	0.25494	0.00041896	82.494	yes	NA	NA	NA	NA	NA	NA
1348	AHGLCYTR	W5Q589	PREDICTED: pyruvate dehydrogenase E1 component subunit alpha, testis-specific form, mitochondrial [Ovis aries]	3	326.492	0.12543	0.011002	69.825	yes	NA	NA	NA	NA	NA	NA
1349	AHGLCYTR	W5Q589	PREDICTED: pyruvate dehydrogenase E1 component subunit alpha, testis-specific form, mitochondrial [Ovis aries]	2	489.235	0.64406	0.075624	62.88	yes	1.28529	0.793279	1.10445	0.869993	0.739006	1.20798
1350	AHGNVQDR	A1A4K3	DNA damage-binding protein 1 OS=Bos taurus	2	448.72	-4.2545	0.001056	131.22	yes	0.510026	1.27329	0.3461	1.56767	1.66344	0.639483
1351	AHGNVQDR	A1A4K3	DNA damage-binding protein 1 OS=Bos taurus	3	299.483	0	2.3243e-05	131.41	yes	NA	NA	NA	NA	NA	NA
1352	AHGSVVK	W5PPE8	PREDICTED: LOW QUALITY PROTEIN: cytochrome c oxidase subunit 4 isoform 1, mitochondrial isoform X1 [Ovis aries]	3	233.138	0.15007	0.052048	53.679	yes	NA	NA	NA	NA	NA	NA
1353	AHGSVVK	W5PPE8	PREDICTED: LOW QUALITY PROTEIN: cytochrome c oxidase subunit 4 isoform 1, mitochondrial isoform X1 [Ovis aries]	2	349.203	0.096843	0.06103	75.109	yes	1.02527	0.909551	0.916523	1.07353	1.00513	1.07
1354	AHGSVVK	W5PPE8	PREDICTED: LOW QUALITY PROTEIN: cytochrome c oxidase subunit 4 isoform 1, mitochondrial isoform X1 [Ovis aries]	3	233.138	-0.73484	0.0093601	80.462	yes	NA	NA	NA	NA	NA	NA
1355	AHGSVVK	W5PPE8	PREDICTED: LOW QUALITY PROTEIN: cytochrome c oxidase subunit 4 isoform 1, mitochondrial isoform X1 [Ovis aries]	2	349.203	-0.86212	0.016807	100.19	yes	0.868419	1.04122	0.899031	1.24044	0.938472	1.01241
1356	AHHEAVVQLNNAGR	W5NRZ9	PREDICTED: basal body-orientation factor 1 isoform X2 [Ovis aries]	4	379.7	-0.11317	5.076e-06	92.19	yes	NA	NA	NA	NA	NA	NA
1357	AHHEAVVQLNNAGR	W5NRZ9	PREDICTED: basal body-orientation factor 1 isoform X2 [Ovis aries]	3	505.931	0.39171	1.5238e-08	110.8	yes	1.0237	1.08076	0.904643	1.09583	0.92077	0.974303
1358	AHHEAVVQLNNAGR	W5NRZ9	PREDICTED: basal body-orientation factor 1 isoform X2 [Ovis aries]	2	758.392	0.0057705	7.5835e-06	100.73	yes	NA	NA	NA	NA	NA	NA
1359	AHIALEQIAK	W5Q4B0	PREDICTED: tetratricopeptide repeat protein 39B-like [Ovis aries]	3	365.217	1.0661	0.00010898	101.65	yes	0.818064	0.959679	0.906682	1.10508	1.26909	0.941402
1360	AHIALEQIAK	W5Q4B0	PREDICTED: tetratricopeptide repeat protein 39B-like [Ovis aries]	2	547.322	-0.13715	2.1755e-10	166.97	yes	0.892175	1.12134	0.850126	1.09655	1.07763	0.962182
1361	AHIAQLCEK	F1MPU0	Clathrin heavy chain OS=Bos taurus	3	357.187	2.621	0.0016228	83.948	yes	NA	NA	NA	NA	NA	NA
1362	AHIEAGAQR	W5P448	PREDICTED: glyceraldehyde-3-phosphate dehydrogenase, testis-specific isoform X1 [Ovis aries]	3	318.17	-2.4354	0.00043807	97.635	no	NA	NA	NA	NA	NA	NA
1363	AHIEAGAQR	W5P448	PREDICTED: glyceraldehyde-3-phosphate dehydrogenase, testis-specific isoform X1 [Ovis aries]	2	476.752	-2.4435	0.028797	69.375	no	NA	NA	NA	NA	NA	NA
1364	AHIEAGAQR	W5P448	PREDICTED: glyceraldehyde-3-phosphate dehydrogenase, testis-specific isoform X1 [Ovis aries]	3	318.17	-1.9485	0.00052933	94.309	no	NA	NA	NA	NA	NA	NA
1365	AHIEAGAQR	W5P448	PREDICTED: glyceraldehyde-3-phosphate dehydrogenase, testis-specific isoform X1 [Ovis aries]	3	318.17	-0.59579	0.00046461	96.668	no	NA	NA	NA	NA	NA	NA
1366	AHIEAGAQR	W5P448	PREDICTED: glyceraldehyde-3-phosphate dehydrogenase, testis-specific isoform X1 [Ovis aries]	3	318.17	-0.42129	0.00031347	111.74	no	NA	NA	NA	NA	NA	NA
1367	AHIEAGAQR	W5P448	PREDICTED: glyceraldehyde-3-phosphate dehydrogenase, testis-specific isoform X1 [Ovis aries]	2	476.752	-0.6305	0.0019455	97.965	no	NA	NA	NA	NA	NA	NA
1368	AHIEAGAQR	W5P448	PREDICTED: glyceraldehyde-3-phosphate dehydrogenase, testis-specific isoform X1 [Ovis aries]	2	476.752	0.80641	0.001205	108.15	no	NA	NA	NA	NA	NA	NA
1369	AHIEAGAQR	W5P448	PREDICTED: glyceraldehyde-3-phosphate dehydrogenase, testis-specific isoform X1 [Ovis aries]	2	476.752	0.52335	0.031082	68.335	no	NA	NA	NA	NA	NA	NA
1370	AHIEAGAQR	W5P448	PREDICTED: glyceraldehyde-3-phosphate dehydrogenase, testis-specific isoform X1 [Ovis aries]	3	318.17	1.4669	0.064456	43.979	no	NA	NA	NA	NA	NA	NA
1371	AHIEAGAQR	W5P448	PREDICTED: glyceraldehyde-3-phosphate dehydrogenase, testis-specific isoform X1 [Ovis aries]	3	318.17	2.1589	0.0025343	77.355	no	NA	NA	NA	NA	NA	NA
1372	AHIEAGAQR	W5P448	PREDICTED: glyceraldehyde-3-phosphate dehydrogenase, testis-specific isoform X1 [Ovis aries]	3	318.17	4.6968	0.0076509	66.692	no	NA	NA	NA	NA	NA	NA
1373	AHIEAGAQR	W5P448	PREDICTED: glyceraldehyde-3-phosphate dehydrogenase, testis-specific isoform X1 [Ovis aries]	3	318.17	0	0.0039628	66.299	no	NA	NA	NA	NA	NA	NA
1374	AHIEAGAQR	W5P448	PREDICTED: glyceraldehyde-3-phosphate dehydrogenase, testis-specific isoform X1 [Ovis aries]	3	318.17	0	0.0063776	60.892	no	NA	NA	NA	NA	NA	NA
1375	AHIEAGAQR	W5P448	PREDICTED: glyceraldehyde-3-phosphate dehydrogenase, testis-specific isoform X1 [Ovis aries]	3	318.17	0	0.0044427	65.224	no	NA	NA	NA	NA	NA	NA
1376	AHIEAGAQR	W5P448	PREDICTED: glyceraldehyde-3-phosphate dehydrogenase, testis-specific isoform X1 [Ovis aries]	3	318.17	0	0.036136	46.39	no	NA	NA	NA	NA	NA	NA
1377	AHIEAGAQR	W5P448	PREDICTED: glyceraldehyde-3-phosphate dehydrogenase, testis-specific isoform X1 [Ovis aries]	3	318.17	-0.76697	0.00043807	97.635	no	NA	NA	NA	NA	NA	NA
1378	AHIEAGAQR	W5P448	PREDICTED: glyceraldehyde-3-phosphate dehydrogenase, testis-specific isoform X1 [Ovis aries]	2	476.752	-0.64225	0.00053712	134.26	no	NA	NA	NA	NA	NA	NA
1379	AHIEAGAQR	W5P448	PREDICTED: glyceraldehyde-3-phosphate dehydrogenase, testis-specific isoform X1 [Ovis aries]	2	476.752	0.012683	0.003636	89.886	no	NA	NA	NA	NA	NA	NA
1380	AHIEAGAQR	W5P448	PREDICTED: glyceraldehyde-3-phosphate dehydrogenase, testis-specific isoform X1 [Ovis aries]	3	318.17	-0.094657	0.0083625	65.224	no	NA	NA	NA	NA	NA	NA
1381	AHIEAGAQR	W5P448	PREDICTED: glyceraldehyde-3-phosphate dehydrogenase, testis-specific isoform X1 [Ovis aries]	2	476.752	0.11172	0.034102	66.962	no	NA	NA	NA	NA	NA	NA
1382	AHIEAGAQR	W5P448	PREDICTED: glyceraldehyde-3-phosphate dehydrogenase, testis-specific isoform X1 [Ovis aries]	3	318.17	0.03466	0.0090452	63.816	no	NA	NA	NA	NA	NA	NA
1383	AHIEAGAQR	W5P448	PREDICTED: glyceraldehyde-3-phosphate dehydrogenase, testis-specific isoform X1 [Ovis aries]	3	318.17	-0.70972	0.0027381	76.825	no	NA	NA	NA	NA	NA	NA
1384	AHIEAGAQR	W5P448	PREDICTED: glyceraldehyde-3-phosphate dehydrogenase, testis-specific isoform X1 [Ovis aries]	2	476.752	-0.33591	0.0024004	94.309	no	NA	NA	NA	NA	NA	NA
1385	AHIEAGAQR	W5P448	PREDICTED: glyceraldehyde-3-phosphate dehydrogenase, testis-specific isoform X1 [Ovis aries]	3	318.17	-0.93153	0.031031	52.255	no	NA	NA	NA	NA	NA	NA
1386	AHIEAGAQR	W5P448	PREDICTED: glyceraldehyde-3-phosphate dehydrogenase, testis-specific isoform X1 [Ovis aries]	2	476.752	-0.43826	0.0098434	79.986	no	NA	NA	NA	NA	NA	NA
1387	AHLLDNTER	W5PRP4	PREDICTED: vesicle transport through interaction with t-SNAREs homolog 1A isoform X1 [Ovis aries]	3	356.853	1.0428	0.045254	47.603	yes	NA	NA	NA	NA	NA	NA
1388	AHLSNELEVPCGLSAAQTK	W5Q294	PREDICTED: uncharacterized protein C15orf26 homolog isoform X1 [Ovis aries]	3	675.674	1.8168	9.2785e-20	140.28	yes	1.22677	0.859369	1.16304	0.821636	0.876755	1.05243
1389	AHMGPQPDPVQGLK	W5Q603	PREDICTED: uncharacterized protein C7orf61 homolog [Ovis aries]	3	497.586	1.2095	2.0293e-05	88.101	yes	0.890369	1.28152	0.916476	0.980312	0.679169	1.25216
1390	AHMGPQPDPVQGLK	W5Q603	PREDICTED: uncharacterized protein C7orf61 homolog [Ovis aries]	3	497.586	1.5959	2.5567e-06	94.688	yes	0.839968	1.2156	0.883659	1.13044	0.904158	1.02618
1391	AHMGPQPDPVQGLK	W5Q603	PREDICTED: uncharacterized protein C7orf61 homolog [Ovis aries]	3	497.586	1.1286	0.00093827	64.224	yes	0.94225	1.51379	0.927502	0.876029	0.791261	0.949164
1392	AHMGPQPDPVQGLK	W5Q603	PREDICTED: uncharacterized protein C7orf61 homolog [Ovis aries]	3	492.254	1.6997	0.00056708	72.705	yes	NA	NA	NA	NA	NA	NA
1393	AHMGPQPDPVQGLK	W5Q603	PREDICTED: uncharacterized protein C7orf61 homolog [Ovis aries]	2	737.877	1.8093	2.3932e-19	164.53	yes	0.878246	1.16084	1.2391	0.996638	0.423547	1.30164
1394	AHMGPQPDPVQGLK	W5Q603	PREDICTED: uncharacterized protein C7orf61 homolog [Ovis aries]	3	492.254	1.1168	0.0013026	65.329	yes	NA	NA	NA	NA	NA	NA
1395	AHNDLLR	W5Q110	PREDICTED: growth arrest-specific protein 8 isoform X1 [Ovis aries]	3	280.156	0.70152	0.0087972	81.613	yes	0.7827	1.53795	0.600962	1.35683	1.13525	0.586303
1396	AHNDLLR	W5Q110	PREDICTED: growth arrest-specific protein 8 isoform X1 [Ovis aries]	3	280.156	0	0.035168	58.917	yes	NA	NA	NA	NA	NA	NA
1397	AHNFDGK	W5QIL4	PREDICTED: protein FAM227B isoform X1 [Ovis aries]	3	263.461	0.3076	0.02888	62.717	yes	NA	NA	NA	NA	NA	NA
1398	AHNLLEEFEGK	W5Q4P0	PREDICTED: LOW QUALITY PROTEIN: dynein heavy chain 2, axonemal isoform X1 [Ovis aries]	3	429.551	2.8179	7.1049e-06	114.86	no	NA	NA	NA	NA	NA	NA
1399	AHNLLEEFEGK	W5Q4P0	PREDICTED: LOW QUALITY PROTEIN: dynein heavy chain 2, axonemal isoform X1 [Ovis aries]	2	643.822	3.1085	7.1058e-06	139.46	no	NA	NA	NA	NA	NA	NA
1400	AHNNEIVK	W5Q613	PREDICTED: ras GTPase-activating-like protein IQGAP2 isoform X2 [Ovis aries]	2	462.749	1.135	0.00032263	138.98	yes	0.796083	0.974332	0.738218	1.22531	1.57499	0.691068
1401	AHNNQFNTR	W5P474	PREDICTED: spermatogenic leucine zipper protein 1 [Ovis aries]	3	367.844	-1.4623	0.0013744	85.744	yes	NA	NA	NA	NA	NA	NA
1402	AHPPWVPPVQHNFLK	W5P1V5	PREDICTED: MYCBP-associated protein isoform X3 [Ovis aries]	4	442.493	1.7139	0.00022768	77.185	yes	0.647327	1.79154	0.637944	1.34769	0.912486	0.663017
1403	AHPQEAGVQK	W5PIU9	PREDICTED: LOW QUALITY PROTEIN: armadillo repeat-containing protein 6 [Ovis aries]	2	532.778	-0.26012	9.6349e-07	155.26	yes	1.15761	0.86185	1.02228	1.11821	0.908406	0.931639
1404	AHPQEAGVQK	W5PIU9	PREDICTED: LOW QUALITY PROTEIN: armadillo repeat-containing protein 6 [Ovis aries]	3	355.521	0.56034	0.0007391	85.355	yes	0.878531	1.2089	0.939863	0.991162	0.842281	1.13927
1405	AHPYEEAR	W5NWM3	PREDICTED: coiled-coil domain-containing protein 40 isoform X1 [Ovis aries]	3	324.823	-2.6485	0.02213	60.436	yes	NA	NA	NA	NA	NA	NA
1406	AHPYEEAR	W5NWM3	PREDICTED: coiled-coil domain-containing protein 40 isoform X1 [Ovis aries]	2	486.73	-2.8068	0.018587	82.426	yes	NA	NA	NA	NA	NA	NA
1407	AHQDSLPR	W5PGA4	PREDICTED: carnitine O-acetyltransferase isoform X1 [Ovis aries]	3	308.495	-1.0511	0.0043803	81.296	yes	0.886791	1.22283	0.706896	1.13361	1.2458	0.804075
1408	AHQDSLPR	W5PGA4	PREDICTED: carnitine O-acetyltransferase isoform X1 [Ovis aries]	2	462.238	-0.67206	0.0078648	94.309	yes	NA	NA	NA	NA	NA	NA
1409	AHQLVHEGYK	Q2KIC7	Serine/threonine-protein phosphatase OS=Bos taurus	4	296.157	1.4479	7.5544e-05	105.98	yes	1.03763	1.02276	0.80211	1.06071	1.00205	1.07473
1410	AHQLVHEGYK	Q2KIC7	Serine/threonine-protein phosphatase OS=Bos taurus	3	394.54	1.7319	0.0017687	76.228	yes	NA	NA	NA	NA	NA	NA
1411	AHQVGQTAFAGSAGGFLR	W5QDN9	PREDICTED: cilia- and flagella-associated protein 44 isoform X4 [Ovis aries]	3	592.304	0.76037	0.0041913	54.964	yes	NA	NA	NA	NA	NA	NA
1412	AHQVVEDGYEFFAK	P61287	Serine/threonine-protein phosphatase PP1-gamma catalytic subunit OS=Bos taurus	3	547.263	2.864	9.767e-05	79.804	no	NA	NA	NA	NA	NA	NA
1413	AHQVVEDGYEFFAK	P61287	Serine/threonine-protein phosphatase PP1-gamma catalytic subunit OS=Bos taurus	3	547.263	0.26911	8.3971e-09	114.64	no	NA	NA	NA	NA	NA	NA
1414	AHQVVEDGYEFFAK	P61287	Serine/threonine-protein phosphatase PP1-gamma catalytic subunit OS=Bos taurus	2	820.391	-0.68552	1.066e-51	226.24	no	NA	NA	NA	NA	NA	NA
1415	AHQVVEDGYEFFAK	P61287	Serine/threonine-protein phosphatase PP1-gamma catalytic subunit OS=Bos taurus	3	547.263	1.7653	0.012323	48.899	no	NA	NA	NA	NA	NA	NA
1416	AHQVVEDGYEFFAK	P61287	Serine/threonine-protein phosphatase PP1-gamma catalytic subunit OS=Bos taurus	3	547.263	2.0205	1.696e-08	109.83	no	NA	NA	NA	NA	NA	NA
1417	AHREECAVR	W5P7T7	PREDICTED: uncharacterized protein C9orf171 homolog [Ovis aries]	3	376.517	-3.9756	1.0897e-10	169.77	yes	0.398455	0.726626	1.39528	1.09216	1.47883	0.908652
1418	AHREECAVR	W5P7T7	PREDICTED: uncharacterized protein C9orf171 homolog [Ovis aries]	2	564.272	-3.7745	0.0052947	101.66	yes	0.471282	0.889697	1.29673	1.06176	1.34231	0.938224
1419	AHREECAVR	W5P7T7	PREDICTED: uncharacterized protein C9orf171 homolog [Ovis aries]	2	564.272	-4.1442	0.0051185	102.06	yes	0.644534	1.45548	0.967463	1.06703	1.26122	0.604268
1420	AHSCLSDR	W5PW33	PREDICTED: L-amino-acid oxidase isoform X1 [Ovis aries]	3	315.812	-2.9088	1.5646e-06	147.34	no	NA	NA	NA	NA	NA	NA
1421	AHSCLSDR	W5PW33	PREDICTED: L-amino-acid oxidase isoform X1 [Ovis aries]	2	473.214	-2.827	0.0045923	111.82	no	NA	NA	NA	NA	NA	NA
1422	AHSCLSDR	W5PW33	PREDICTED: L-amino-acid oxidase isoform X1 [Ovis aries]	3	315.812	-3.0564	0.017422	62.546	no	NA	NA	NA	NA	NA	NA
1423	AHSCLSDR	W5PW33	PREDICTED: L-amino-acid oxidase isoform X1 [Ovis aries]	2	473.214	-2.3482	1.2601e-15	180.34	no	NA	NA	NA	NA	NA	NA
1424	AHSCLSDR	W5PW33	PREDICTED: L-amino-acid oxidase isoform X1 [Ovis aries]	3	315.812	-1.5315	0.0017962	93.162	no	NA	NA	NA	NA	NA	NA
1425	AHSCLSDR	W5PW33	PREDICTED: L-amino-acid oxidase isoform X1 [Ovis aries]	2	473.214	-1.6634	0.0076083	95.358	no	NA	NA	NA	NA	NA	NA
1426	AHSCLSDR	W5PW33	PREDICTED: L-amino-acid oxidase isoform X1 [Ovis aries]	2	473.214	-0.06301	0.020565	80.676	no	NA	NA	NA	NA	NA	NA
1427	AHSCLSDR	W5PW33	PREDICTED: L-amino-acid oxidase isoform X1 [Ovis aries]	3	315.812	-2.087	0.00011521	133.68	no	NA	NA	NA	NA	NA	NA
1428	AHSCLSDR	W5PW33	PREDICTED: L-amino-acid oxidase isoform X1 [Ovis aries]	2	473.214	-2.4882	0.0057524	102.95	no	NA	NA	NA	NA	NA	NA
1429	AHSCLSDR	W5PW33	PREDICTED: L-amino-acid oxidase isoform X1 [Ovis aries]	3	315.812	-2.7719	0.0040988	82.426	no	NA	NA	NA	NA	NA	NA
1430	AHSCLSDR	W5PW33	PREDICTED: L-amino-acid oxidase isoform X1 [Ovis aries]	3	315.812	-1.8107	0.00087568	118.74	no	NA	NA	NA	NA	NA	NA
1431	AHSCLSDR	W5PW33	PREDICTED: L-amino-acid oxidase isoform X1 [Ovis aries]	2	473.214	-1.5518	1.1024e-22	190.26	no	NA	NA	NA	NA	NA	NA
1432	AHSSMVGVNLPQK	W5PG09	Phosphoglycerate kinase OS=Ovis aries	3	456.575	1.6751	0.0005435	73.082	yes	NA	NA	NA	NA	NA	NA
1433	AHSSMVGVNLPQK	W5PG09	Phosphoglycerate kinase OS=Ovis aries	4	342.683	0.76872	6.8507e-05	83.182	yes	0.820979	0.959122	0.846837	1.09379	1.4009	0.878371
1434	AHTAPVR	W5Q257	PREDICTED: POC1 centriolar protein homolog B isoform X2 [Ovis aries]	2	376.214	-2.7897	0.017146	98.418	yes	1.29477	0.641996	1.31877	1.02562	0.771757	0.947085
1435	AHTMTDDVTFWK	F1MPU0	Clathrin heavy chain OS=Bos taurus	3	489.891	1.6914	3.373e-09	128.08	yes	0.723045	1.43561	0.585424	1.12314	1.27305	0.859726
1436	AHVADPER	W5PSQ0	Deoxyhypusine hydroxylase OS=Ovis aries	3	298.819	-2.7081	0.011174	69.598	yes	NA	NA	NA	NA	NA	NA
1437	AHVDEFK	W5QFN9	PREDICTED: UTP--glucose-1-phosphate uridylyltransferase isoform X1 [Ovis aries]	3	282.477	2.644	0.0078183	83.614	yes	0.617426	1.42095	0.416286	1.37541	1.533	0.636923
1438	AHVDEFK	W5QFN9	PREDICTED: UTP--glucose-1-phosphate uridylyltransferase isoform X1 [Ovis aries]	3	282.477	3.1909	0.059178	50.898	yes	NA	NA	NA	NA	NA	NA
1439	AHVDIYEK	W5PQT9	NADPH:adrenodoxin oxidoreductase, mitochondrial OS=Ovis aries	3	325.503	2.5043	0.0040921	82.452	yes	0.888995	1.03714	0.797198	1.25945	1.09445	0.922767
1440	AHVIVMAATNRPNSIDPALR	Q3ZBT1	Transitional endoplasmic reticulum ATPase OS=Bos taurus	3	721.388	1.2533	0.00082784	60.09	yes	0.847709	0.898807	0.876137	1.07777	1.16431	1.13527
1441	AHVIVMAATNRPNSIDPALR	Q3ZBT1	Transitional endoplasmic reticulum ATPase OS=Bos taurus	3	716.057	1.829	4.4997e-07	95.205	yes	0.910248	0.937278	0.913214	1.16305	1.168	0.908204
1442	AHYEAEIK	W5Q3Y0	PREDICTED: glomulin isoform X1 [Ovis aries]	3	320.831	1.4749	0.0065119	75.738	yes	NA	NA	NA	NA	NA	NA
1443	AHYPTVLQLAGYQ	W5PYL1	PREDICTED: LOW QUALITY PROTEIN: tektin-4 isoform X1 [Ovis aries]	3	487.589	1.7632	0.0012768	66.267	no	NA	NA	NA	NA	NA	NA
1444	AIADTGANVVVTGGR	W5PYM5	PREDICTED: T-complex protein 1 subunit theta isoform X2 [Ovis aries]	2	700.878	1.2063	1.0391e-05	102.72	yes	NA	NA	NA	NA	NA	NA
1445	AIADTGANVVVTGGR	W5PYM5	PREDICTED: T-complex protein 1 subunit theta isoform X2 [Ovis aries]	2	700.878	0.51397	9.4184e-17	156.72	yes	0.687685	1.04673	0.460283	1.33484	1.75497	0.715487
1446	AIAEELAPER	W5Q723	PREDICTED: betaine--homocysteine S-methyltransferase 1 isoform X1 [Ovis aries]	2	549.793	2.3053	0.00088236	94.465	yes	NA	NA	NA	NA	NA	NA
1447	AIAEELAPER	W5Q723	PREDICTED: betaine--homocysteine S-methyltransferase 1 isoform X1 [Ovis aries]	2	549.793	1.4494	0.0038022	84.198	yes	NA	NA	NA	NA	NA	NA
1448	AIAELGIYPAVDPLDSTSR	W5PEP7	ATP synthase subunit beta OS=Ovis aries	3	663.349	0.99462	2.263e-06	96.26	yes	0.923184	1.2971	0.968326	0.907428	0.961056	0.94291
1449	AIAELGIYPAVDPLDSTSR	W5PEP7	ATP synthase subunit beta OS=Ovis aries	2	994.52	1.2645	4.0338e-66	226.65	yes	0.977226	0.929449	0.90399	1.01526	1.0896	1.08447
1450	AIAELGIYPAVDPLDSTSR	W5PEP7	ATP synthase subunit beta OS=Ovis aries	3	663.349	0.43646	0.0027196	54.964	yes	NA	NA	NA	NA	NA	NA
1451	AIAGDEHK	F1N719	Serine/threonine-protein phosphatase OS=Bos taurus	3	280.812	1.0771	0.013639	66.351	yes	NA	NA	NA	NA	NA	NA
1452	AIAGLVVMSEEMEK	W5QGU5	PREDICTED: LOW QUALITY PROTEIN: dynein heavy chain 6, axonemal [Ovis aries]	3	502.923	1.2855	2.1716e-08	107.17	yes	NA	NA	NA	NA	NA	NA
1453	AIAGNDDVK	W5PIU9	PREDICTED: LOW QUALITY PROTEIN: armadillo repeat-containing protein 6 [Ovis aries]	2	451.733	1.4586	0.026517	70.412	yes	NA	NA	NA	NA	NA	NA
1454	AIANECQANFISIK	Q3ZBT1	Transitional endoplasmic reticulum ATPase OS=Bos taurus	3	526.936	2.5139	1.2349e-08	112.42	yes	0.886529	0.980274	0.767976	1.02559	1.32104	1.0186
1455	AIANECQANFISIK	Q3ZBT1	Transitional endoplasmic reticulum ATPase OS=Bos taurus	2	789.901	2.5483	1.8034e-51	222.45	yes	0.775049	0.857224	0.702068	1.2372	1.56521	0.863258
1456	AIANECQANFISIK	Q3ZBT1	Transitional endoplasmic reticulum ATPase OS=Bos taurus	3	526.936	2.3056	1.8942e-06	100.11	yes	0.833022	0.914738	0.755066	1.21185	1.35004	0.935288
1457	AIANECQANFISIK	Q3ZBT1	Transitional endoplasmic reticulum ATPase OS=Bos taurus	4	395.454	2.9161	0.008847	53.3	yes	NA	NA	NA	NA	NA	NA
1458	AIAQLAANR	W5Q4X8	PREDICTED: tektin-3 [Ovis aries]	2	464.272	0.9158	0.0031628	90.64	no	NA	NA	NA	NA	NA	NA
1459	AIAQLAANR	W5Q4X8	PREDICTED: tektin-3 [Ovis aries]	2	464.272	1.8815	0.012901	76.605	no	NA	NA	NA	NA	NA	NA
1460	AIAQLAANR	W5Q4X8	PREDICTED: tektin-3 [Ovis aries]	3	309.851	1.9957	0.00038857	117.39	no	NA	NA	NA	NA	NA	NA
1461	AIAVLTSGGDAQGMNAAVR	W5QDD4	ATP-dependent 6-phosphofructokinase OS=Ovis aries	3	601.312	1.3133	2.4975e-05	83.758	no	NA	NA	NA	NA	NA	NA
1462	AIAVLTSGGDAQGMNAAVR	W5QDD4	ATP-dependent 6-phosphofructokinase OS=Ovis aries	2	901.465	1.0318	1.0054e-39	181.86	no	NA	NA	NA	NA	NA	NA
1463	AIAVLTSGGDAQGMNAAVR	W5QDD4	ATP-dependent 6-phosphofructokinase OS=Ovis aries	2	901.465	1.3904	5.873e-28	160.76	no	NA	NA	NA	NA	NA	NA
1464	AIAVLTSGGDAQGMNAAVR	W5QDD4	ATP-dependent 6-phosphofructokinase OS=Ovis aries	3	601.312	1.5071	9.0399e-20	140.46	no	NA	NA	NA	NA	NA	NA
1465	AICDHVR	W5QFQ0	Malate dehydrogenase OS=Ovis aries	3	290.813	-0.27275	0.0060234	87.284	yes	NA	NA	NA	NA	NA	NA
1466	AICDHVR	W5QFQ0	Malate dehydrogenase OS=Ovis aries	2	435.716	-0.11474	0.035981	83.377	yes	NA	NA	NA	NA	NA	NA
1467	AICIDPSYSK	W5PVN4	PREDICTED: small glutamine-rich tetratricopeptide repeat-containing protein alpha isoform X1 [Ovis aries]	2	577.282	1.8759	0.0020893	88.596	yes	0.436272	1.14102	0.372015	1.40853	1.96181	0.680354
1468	AICTEAGLMALR	A4FUZ3	Proteasome (Prosome, macropain) 26S subunit, ATPase, 1 OS=Bos taurus	3	435.893	1.6178	6.1166e-05	89.731	yes	NA	NA	NA	NA	NA	NA
1469	AICVGHTPR	Q32PB1	Profilin-3 OS=Bos taurus	3	337.512	0.91883	0.0015306	84.615	yes	1.60411	0.751604	1.12973	0.535363	0.570666	1.40853
1470	AICVGHTPR	Q32PB1	Profilin-3 OS=Bos taurus	2	505.764	0.86724	0.0010467	105.52	yes	1.12845	0.888174	1.05867	0.984079	0.99109	0.949538
1471	AICVGHTPR	Q32PB1	Profilin-3 OS=Bos taurus	3	337.512	0.80208	0.036619	49.444	yes	NA	NA	NA	NA	NA	NA
1472	AICVGHTPR	Q32PB1	Profilin-3 OS=Bos taurus	3	337.512	1.617	0.00034618	100.98	yes	NA	NA	NA	NA	NA	NA
1473	AIDFDHK	W5PKN0		3	282.477	2.8439	0.0049149	89.55	no	NA	NA	NA	NA	NA	NA
1474	AIDFDHK	W5PKN0		2	423.211	2.5278	0.03636	83.206	no	NA	NA	NA	NA	NA	NA
1475	AIDLFTDAIK	A7E3S8	Heat shock 70kD protein binding protein OS=Bos taurus	2	553.808	0.46229	0.00047102	128.01	yes	0.487312	1.06794	0.387233	1.46636	2.04999	0.541165
1476	AIDLFTDAIK	A7E3S8	Heat shock 70kD protein binding protein OS=Bos taurus	3	369.541	0	2.5007e-05	109.66	yes	NA	NA	NA	NA	NA	NA
1477	AIDLFTDAIK	A7E3S8	Heat shock 70kD protein binding protein OS=Bos taurus	3	369.541	3.2965	0.00072376	85.533	yes	NA	NA	NA	NA	NA	NA
1478	AIDNAADLLIFGK	W5P5E7	PREDICTED: LOW QUALITY PROTEIN: sorting nexin-8 isoform X1 [Ovis aries]	3	454.254	2.9999	0.00033851	74.987	yes	NA	NA	NA	NA	NA	NA
1479	AIDPSLVDMK	W5Q2E3	PREDICTED: calmin isoform X1 [Ovis aries]	2	552.784	1.6177	0.025452	57.203	yes	0.799834	1.00422	0.664474	1.17062	1.31268	1.04816
1480	AIDPSLVDMK	W5Q2E3	PREDICTED: calmin isoform X1 [Ovis aries]	2	544.786	1.818	0.00050785	101.39	yes	0.675552	1.09315	0.555393	1.37367	1.51066	0.791571
1481	AIDPSLVDMK	W5Q2E3	PREDICTED: calmin isoform X1 [Ovis aries]	3	363.527	2.888	0.011506	59.908	yes	0.727123	1.25794	0.466013	1.32357	1.56616	0.659195
1482	AIDPSLVDMK	W5Q2E3	PREDICTED: calmin isoform X1 [Ovis aries]	2	544.786	1.4979	0.00063143	114.86	yes	0.608661	1.21657	0.479184	1.42527	1.63113	0.639187
1483	AIEALHGHELRPGR	W5PCF3	PREDICTED: LOW QUALITY PROTEIN: RNA-binding protein 14 isoform X1 [Ovis aries]	5	311.975	1.3117	0.0007882	68.277	yes	NA	NA	NA	NA	NA	NA
1484	AIEDEKR	W5Q6T4	PREDICTED: outer dense fiber protein 1 [Ovis aries]	3	287.487	0.88292	0.0080801	91.626	yes	1.00137	1.03375	0.777898	1.28137	0.89739	1.00822
1485	AIEDEKR	W5Q6T4	PREDICTED: outer dense fiber protein 1 [Ovis aries]	2	430.727	0.71729	0.011024	90.37	yes	NA	NA	NA	NA	NA	NA
1486	AIEDEKR	W5Q6T4	PREDICTED: outer dense fiber protein 1 [Ovis aries]	3	287.487	1.0882	0.00028683	133.12	yes	0.900056	0.932004	0.95937	1.10844	0.947884	1.15225
1487	AIEDEKR	W5Q6T4	PREDICTED: outer dense fiber protein 1 [Ovis aries]	2	430.727	0.92357	0.01804	84.498	yes	0.882097	0.965109	1.14198	1.03756	0.849792	1.12346
1488	AIEDEKR	W5Q6T4	PREDICTED: outer dense fiber protein 1 [Ovis aries]	2	430.727	0.89165	0.0095508	95.352	yes	0.964034	0.913286	0.972568	1.07452	1.04079	1.0348
1489	AIEDEKR	W5Q6T4	PREDICTED: outer dense fiber protein 1 [Ovis aries]	3	287.487	1.1159	0.03023	73.637	yes	NA	NA	NA	NA	NA	NA
1490	AIEDEKR	W5Q6T4	PREDICTED: outer dense fiber protein 1 [Ovis aries]	3	287.487	1.8041	0.028762	74.255	yes	NA	NA	NA	NA	NA	NA
1491	AIEDEKR	W5Q6T4	PREDICTED: outer dense fiber protein 1 [Ovis aries]	3	287.487	1.1468	0.050156	65.252	yes	0.987851	0.982709	1.02946	1.01069	0.929213	1.06008
1492	AIEDEKR	W5Q6T4	PREDICTED: outer dense fiber protein 1 [Ovis aries]	3	287.487	1.9723	0.013978	85.212	yes	NA	NA	NA	NA	NA	NA
1493	AIEDEKR	W5Q6T4	PREDICTED: outer dense fiber protein 1 [Ovis aries]	3	287.487	4.6579	0.013978	85.212	yes	0.894355	0.900521	1.00544	1.13592	0.931818	1.13195
1494	AIEDEKR	W5Q6T4	PREDICTED: outer dense fiber protein 1 [Ovis aries]	2	430.727	0	0.022306	96.19	yes	NA	NA	NA	NA	NA	NA
1495	AIEDEKR	W5Q6T4	PREDICTED: outer dense fiber protein 1 [Ovis aries]	3	287.487	1.6944	0.018592	80.462	yes	0.949296	0.989682	0.953635	1.1105	0.863332	1.13356
1496	AIEDEKR	W5Q6T4	PREDICTED: outer dense fiber protein 1 [Ovis aries]	3	287.487	0.27477	0.05257	64.236	yes	NA	NA	NA	NA	NA	NA
1497	AIEDWSR	C9QNT9	TEPP protein OS=Bos taurus	2	438.714	0	0.052896	74.184	yes	NA	NA	NA	NA	NA	NA
1498	AIEDWSR	C9QNT9	TEPP protein OS=Bos taurus	2	438.714	1.6754	0.013271	110.81	yes	1.19567	0.760455	1.11491	0.896378	0.885613	1.14697
1499	AIEHVLQVEASR	W5QCE0	PREDICTED: serine hydrolase-like protein 2 isoform X1 [Ovis aries]	2	676.37	1.5568	3.2395e-08	122.64	yes	0.658954	1.4844	0.56639	1.15921	1.40054	0.730508
1500	AIEHVLQVEASR	W5QCE0	PREDICTED: serine hydrolase-like protein 2 isoform X1 [Ovis aries]	3	451.249	1.7622	8.5843e-05	87.026	yes	0.944168	0.989487	1.04002	0.761995	1.02269	1.24164
1501	AIEILGGELGSK	Q148D3	Fumarate hydratase OS=Bos taurus	3	396.227	1.313	6.9635e-05	88.803	yes	1.01876	1.0304	0.998918	1.03685	1.02573	0.889341
1502	AIEILGGELGSK	Q148D3	Fumarate hydratase OS=Bos taurus	2	593.838	1.2456	1.1042e-08	136.3	yes	0.951572	0.971578	0.961048	1.16977	1.08982	0.856209
1503	AIEILGGELGSK	Q148D3	Fumarate hydratase OS=Bos taurus	3	396.227	2.4922	1.424e-06	108.56	yes	1.01487	0.984315	0.956905	1.05312	1.06975	0.921041
1504	AIEILGGELGSK	Q148D3	Fumarate hydratase OS=Bos taurus	2	593.838	2.1469	3.3652e-06	113.76	yes	1.07317	0.98919	0.959599	0.962106	1.04124	0.974694
1505	AIEIMQQNLK	W5P3R8	PREDICTED: carboxypeptidase Q isoform X1 [Ovis aries]	2	602.324	1.8673	0.00027678	119.27	yes	1.27741	0.762763	0.90974	0.873402	1.02065	1.15604
1506	AIEIMQQNLK	W5P3R8	PREDICTED: carboxypeptidase Q isoform X1 [Ovis aries]	3	401.885	2.0915	0.00017427	90.906	yes	1.31521	0.756066	0.937487	0.900674	0.930764	1.1598
1507	AIEIMQQNLK	W5P3R8	PREDICTED: carboxypeptidase Q isoform X1 [Ovis aries]	2	602.324	1.0779	0.00014366	108.47	yes	1.14134	0.777434	0.952357	0.901305	1.09316	1.1344
1508	AIEIMQQNLK	W5P3R8	PREDICTED: carboxypeptidase Q isoform X1 [Ovis aries]	2	602.324	-0.0048305	0.00014366	108.47	yes	1.18557	0.688498	1.05548	0.876872	1.07212	1.12146
1509	AIEIMQQNLK	W5P3R8	PREDICTED: carboxypeptidase Q isoform X1 [Ovis aries]	3	396.553	2.9167	0.0042668	68.847	yes	1.10979	0.951359	0.926113	0.96526	0.986751	1.06073
1510	AIEIMQQNLK	W5P3R8	PREDICTED: carboxypeptidase Q isoform X1 [Ovis aries]	2	594.326	2.9399	7.0452e-32	208.6	yes	1.25479	0.721526	0.949818	0.925018	0.951319	1.19753
1511	AIEIMQQNLK	W5P3R8	PREDICTED: carboxypeptidase Q isoform X1 [Ovis aries]	2	594.326	1.7156	0.00018026	138.25	yes	1.16242	0.841234	0.992624	0.853877	0.963274	1.18657
1512	AIEIMQQNLK	W5P3R8	PREDICTED: carboxypeptidase Q isoform X1 [Ovis aries]	3	396.553	1.6442	0.066502	42.336	yes	NA	NA	NA	NA	NA	NA
1513	AIEIMQQNLK	W5P3R8	PREDICTED: carboxypeptidase Q isoform X1 [Ovis aries]	2	594.326	2.5173	0.00014905	139.86	yes	NA	NA	NA	NA	NA	NA
1514	AIEIMQQNLK	W5P3R8	PREDICTED: carboxypeptidase Q isoform X1 [Ovis aries]	2	594.326	3.0706	1.8811e-06	149.33	yes	1.14661	0.834873	0.917352	0.900786	1.10126	1.09912
1515	AIEIMQQNLK	W5P3R8	PREDICTED: carboxypeptidase Q isoform X1 [Ovis aries]	3	396.553	3.5305	0.025357	51.445	yes	NA	NA	NA	NA	NA	NA
1516	AIEIMQQNLK	W5P3R8	PREDICTED: carboxypeptidase Q isoform X1 [Ovis aries]	2	594.326	1.0363	0.00078573	119.27	yes	1.32514	0.866627	0.951563	0.867424	0.881708	1.10753
1517	AIEIMQQNLK	W5P3R8	PREDICTED: carboxypeptidase Q isoform X1 [Ovis aries]	2	594.326	0.98687	0.00047102	128.01	yes	NA	NA	NA	NA	NA	NA
1518	AIEINPDSAQPYK	A7E3S8	Heat shock 70kD protein binding protein OS=Bos taurus	3	482.581	1.7891	3.0209e-06	102.97	yes	0.610471	1.09034	0.505847	1.43365	1.80716	0.552534
1519	AIEINPDSAQPYK	A7E3S8	Heat shock 70kD protein binding protein OS=Bos taurus	2	723.367	1.3391	5.616e-15	162.67	yes	0.449234	1.06004	0.352224	1.37103	2.21167	0.555804
1520	AIELLEK	W5Q0N9	PREDICTED: protein lin-7 homolog A isoform X1 [Ovis aries]	2	408.247	0.27881	0.014623	107.9	yes	0.977632	1.06667	0.952828	1.01717	1.06808	0.917614
1521	AIELNPANAVYFCNR	W5PVN4	PREDICTED: small glutamine-rich tetratricopeptide repeat-containing protein alpha isoform X1 [Ovis aries]	2	876.43	1.826	1.6914e-78	249.3	yes	0.522076	1.30766	0.347146	1.6403	1.72546	0.457351
1522	AIELWYHDPACTTPVLK	A1A4I8	exportin-7 [Bos taurus]	3	672.008	0.59673	1.7138e-08	112.34	yes	NA	NA	NA	NA	NA	NA
1523	AIEMSPPPKPETK	W5Q8E7	PREDICTED: LOW QUALITY PROTEIN: enolase-like protein ENO4 isoform X1 [Ovis aries]	3	475.587	0.057608	6.4608e-05	87.083	no	NA	NA	NA	NA	NA	NA
1524	AIEQWYGEPACTTPILK	W5NZS1	PREDICTED: ran-binding protein 17 isoform X2 [Ovis aries]	3	659.664	0.64668	6.4021e-05	88.565	yes	0.875191	0.966993	0.756262	1.13012	1.28099	0.990439
1525	AIETQCYVVAAAQCGR	W5PIE9	PREDICTED: nitrilase homolog 1 isoform X1 [Ovis aries]	2	898.925	-1.1883	6.594e-26	168.41	yes	0.719953	0.965233	0.616788	1.35266	1.53129	0.814079
1526	AIFASGSPFDPVTLPSGK	W5PC82	Malic enzyme (Fragment) OS=Ovis aries	3	597.649	1.2292	8.0701e-06	96.096	yes	0.444103	1.02072	0.418439	1.51418	2.16638	0.436174
1527	AIFASGSPFDPVTLPSGK	W5PC82	Malic enzyme (Fragment) OS=Ovis aries	2	895.97	1.345	3.2647e-12	121.01	yes	NA	NA	NA	NA	NA	NA
1528	AIFASGSPFDPVTLPSGK	W5PC82	Malic enzyme (Fragment) OS=Ovis aries	4	448.489	1.6424	1.173e-05	92.773	yes	0.392949	1.12339	0.326511	1.50839	2.19288	0.455886
1529	AIFFSDTK	W5P0B7	PREDICTED: low-density lipoprotein receptor-related protein 2 isoform X3 [Ovis aries]	2	464.742	2.556	0.0049733	107.57	yes	NA	NA	NA	NA	NA	NA
1530	AIFLFVDK	W5PAA2	PREDICTED: gamma-aminobutyric acid receptor-associated protein-like 2 [Ovis aries]	2	476.779	2.6937	0.0045809	111.95	yes	NA	NA	NA	NA	NA	NA
1531	AIFQGIAAK	P00349	6-phosphogluconate dehydrogenase, decarboxylating OS=Ovis aries	2	459.774	2.6191	0.00058686	133.23	no	NA	NA	NA	NA	NA	NA
1532	AIFQGIAAK	P00349	6-phosphogluconate dehydrogenase, decarboxylating OS=Ovis aries	3	306.852	3.5788	0.0052267	71.692	no	NA	NA	NA	NA	NA	NA
1533	AIFSVLDLMK	W5Q6Q3	PREDICTED: T-complex protein 11-like protein 1 isoform X1 [Ovis aries]	2	568.823	4.5863	0.00010991	141.88	yes	0.727287	1.07258	0.640787	1.49515	1.05349	1.01071
1534	AIGEALEGQK	W5QCT6	PREDICTED: testis-expressed sequence 33 protein [Ovis aries]	2	508.275	0.69181	0.00047102	128.01	no	NA	NA	NA	NA	NA	NA
1535	AIGEALEGQK	W5QCT6	PREDICTED: testis-expressed sequence 33 protein [Ovis aries]	3	339.185	0.96239	0.0012901	78.939	no	NA	NA	NA	NA	NA	NA
1537	AIGITFPQDK	W5PSA0	PREDICTED: trans-1,2-dihydrobenzene-1,2-diol dehydrogenase isoform X1 [Ovis aries]	3	363.869	4.1328	0.0023954	74.376	yes	NA	NA	NA	NA	NA	NA
1538	AIGMSLAK	W5PD90	PREDICTED: methylglutaconyl-CoA hydratase, mitochondrial isoform X1 [Ovis aries]	2	403.726	1.2038	0.073573	49.715	yes	1.03922	1.02791	0.893252	1.19899	1.00364	0.836983
1539	AIGMSLAK	W5PD90	PREDICTED: methylglutaconyl-CoA hydratase, mitochondrial isoform X1 [Ovis aries]	2	395.728	1.6972	0.0045809	111.95	yes	NA	NA	NA	NA	NA	NA
1540	AIGMSLAK	W5PD90	PREDICTED: methylglutaconyl-CoA hydratase, mitochondrial isoform X1 [Ovis aries]	2	395.728	1.612	0.0060521	101.72	yes	NA	NA	NA	NA	NA	NA
1541	AIGNQFISITK	W5PQB5	PREDICTED: testis-expressed sequence 26 protein isoform X2 [Ovis aries]	2	596.34	-0.25814	4.8325e-12	171.32	no	NA	NA	NA	NA	NA	NA
1542	AIGNQFISITK	W5PQB5	PREDICTED: testis-expressed sequence 26 protein isoform X2 [Ovis aries]	3	397.896	0.18461	0.0044241	62.466	no	NA	NA	NA	NA	NA	NA
1543	AIGQISGLQETLK	W5QDA2	PREDICTED: sperm-associated antigen 16 protein isoform X2 [Ovis aries]	3	453.261	1.5588	6.2977e-12	150.49	yes	0.986036	0.685059	1.0541	0.982446	1.32801	0.964351
1544	AIGQISGLQETLK	W5QDA2	PREDICTED: sperm-associated antigen 16 protein isoform X2 [Ovis aries]	2	679.388	1.0654	1.2411e-20	181.26	yes	1.06999	0.622049	0.946542	0.912877	1.51658	0.931966
1545	AIGSASEGAQSSLQEVYHK	W5QD30	Proteasome subunit alpha type OS=Ovis aries	3	654.657	2.4215	5.8377e-79	240.63	yes	0.84606	0.9708	0.729661	1.17055	1.52774	0.755187
1546	AIGVLTSGGDAQGMNAAVR	E1BCW3	ATP-dependent 6-phosphofructokinase OS=Bos taurus	3	601.972	1.3149	1.7136e-09	113.66	no	NA	NA	NA	NA	NA	NA
1547	AIGVLTSGGDAQGMNAAVR	E1BCW3	ATP-dependent 6-phosphofructokinase OS=Bos taurus	2	902.455	0.96636	3.6727e-09	114.28	no	NA	NA	NA	NA	NA	NA
1548	AIGVLTSGGDAQGMNAAVR	E1BCW3	ATP-dependent 6-phosphofructokinase OS=Bos taurus	2	894.457	2.1782	6.1745e-144	289.58	no	NA	NA	NA	NA	NA	NA
1549	AIGVLTSGGDAQGMNAAVR	E1BCW3	ATP-dependent 6-phosphofructokinase OS=Bos taurus	3	596.64	2.41	6.0994e-09	105.9	no	NA	NA	NA	NA	NA	NA
1550	AIGVSNQR	W5QEU1	PREDICTED: glycerol kinase isoform X5 [Ovis aries]	2	422.735	1.2859	0.00036306	137.9	no	NA	NA	NA	NA	NA	NA
1551	AIGWGNK	W5Q7N9	PREDICTED: metaxin-2 isoform X2 [Ovis aries]	3	249.138	0.51945	0.044791	56.51	yes	0.371347	3.83294	0.373305	0.37439	0.521224	0.526794
1552	AIHDKEYVK	W5QB58	PREDICTED: alpha-aminoadipic semialdehyde synthase, mitochondrial isoform X1 [Ovis aries]	4	276.403	1.7005	0.00039769	107.79	yes	NA	NA	NA	NA	NA	NA
1553	AIHDLGK	Q3SX02	HIV-1 Tat interactive protein 2, 30kDa OS=Bos taurus	3	251.813	1.111	0.028887	62.714	yes	NA	NA	NA	NA	NA	NA
1554	AIHDLGK	Q3SX02	HIV-1 Tat interactive protein 2, 30kDa OS=Bos taurus	3	251.813	1.1736	0.0078183	83.614	yes	0.635895	0.96473	0.558927	1.4742	1.69692	0.669331
1555	AIHDLGK	Q3SX02	HIV-1 Tat interactive protein 2, 30kDa OS=Bos taurus	2	377.216	1.3363	0.016807	100.19	yes	0.65344	1.05345	0.453395	1.60803	1.66459	0.567098
1556	AIHELNPR	W5PGP8	PREDICTED: UPF0553 protein C9orf64 homolog [Ovis aries]	3	317.179	0.29693	0.0013582	101.28	yes	NA	NA	NA	NA	NA	NA
1557	AIHNIFR	W5PYQ5	PREDICTED: DCC-interacting protein 13-alpha isoform X1 [Ovis aries]	3	290.836	2.0765	0.0021843	118.06	yes	0.887851	1.22956	0.645176	1.02816	1.06499	1.14426
1558	AIHSQLK	E1BM92	PREDICTED: prominin-2 [Bos taurus]	2	398.737	0.64934	0.077148	72.138	yes	0.999468	1.12846	0.621021	1.31406	1.12195	0.815042
1559	AIHSWLTR	W5QIL2	Proteasome subunit beta type OS=Ovis aries	2	492.275	2.0712	0.005481	104.06	yes	NA	NA	NA	NA	NA	NA
1560	AIHSWLTR	W5QIL2	Proteasome subunit beta type OS=Ovis aries	3	328.519	2.2794	0.0010682	109.01	yes	0.659277	1.04323	0.779329	1.17079	1.61105	0.736327
1561	AIHTALDCCGMTGVVEQFFTDTCPEK	W5PFL8	Tetraspanin (Fragment) OS=Ovis aries	3	1001.77	1.6643	3.3137e-45	165.13	yes	0.174644	4.94113	0.146514	0.243033	0.422731	0.0719442
1562	AIHTALDCCGMTGVVEQFFTDTCPEK	W5PFL8	Tetraspanin (Fragment) OS=Ovis aries	4	751.58	1.5701	2.8022e-18	106.58	yes	NA	NA	NA	NA	NA	NA
1563	AIIDFPDK	W5P1K1		2	459.75	1.0473	0.016113	84.615	no	NA	NA	NA	NA	NA	NA
1564	AIIDFPDK	W5P1K1		3	306.836	1.5174	0.015223	64.265	no	NA	NA	NA	NA	NA	NA
1565	AIIDFPDKLNFSTCPVK	W5P1K1		3	655.677	1.8958	1.7098e-08	114.96	no	NA	NA	NA	NA	NA	NA
1566	AIIENLIQK	E1BLR9	PREDICTED: LOW QUALITY PROTEIN: carboxypeptidase D [Bos taurus]	2	521.319	1.6258	0.00147	123.75	yes	NA	NA	NA	NA	NA	NA
1567	AIIITSHSMEECDALCTK	W5PZ69	PREDICTED: ATP-binding cassette sub-family A member 3-like isoform X1 [Ovis aries]	3	698.988	2.1691	9.4503e-09	110.12	yes	0.748555	1.24997	0.60587	1.37127	1.31746	0.706871
1568	AIIITSHSMEECDALCTK	W5PZ69	PREDICTED: ATP-binding cassette sub-family A member 3-like isoform X1 [Ovis aries]	3	693.657	1.9258	2.0697e-55	207.79	yes	0.271464	1.38626	0.345063	1.68243	1.99001	0.324777
1569	AIILLASNEMTK	F1MIW4	Maestro heat-like repeat-containing protein family member 1 OS=Bos taurus	3	435.248	0.9019	1.4135e-05	101.5	no	NA	NA	NA	NA	NA	NA
1570	AIILLASNEMTK	F1MIW4	Maestro heat-like repeat-containing protein family member 1 OS=Bos taurus	2	652.368	0.55215	9.5348e-09	137.84	no	NA	NA	NA	NA	NA	NA
1571	AIILNTPHNPLGK	Q0P5G4	Kynurenine--oxoglutarate transaminase 3 OS=Bos taurus	3	463.273	1.6911	0.0030937	61.235	no	NA	NA	NA	NA	NA	NA
1572	AILAQGGDAFK	W5NT01	PREDICTED: cilia- and flagella-associated protein 74 isoform X1 [Ovis aries]	2	545.798	1.3966	2.7229e-05	124.21	no	NA	NA	NA	NA	NA	NA
1573	AILDQEGPAK	W5NQ25	PREDICTED: tektin-1 [Ovis aries]	2	521.282	1.6096	0.00062993	123.67	no	NA	NA	NA	NA	NA	NA
1574	AILDQEGPAK	W5NQ25	PREDICTED: tektin-1 [Ovis aries]	3	347.857	2.2285	0.00017458	96.143	no	NA	NA	NA	NA	NA	NA
1575	AILEDIQK	W5PQB6	PREDICTED: long-chain-fatty-acid--CoA ligase 5 isoform X1 [Ovis aries]	2	465.269	1.9335	0.0050767	106.42	yes	NA	NA	NA	NA	NA	NA
1576	AILEDMLR	W5Q2F9	PREDICTED: long-chain-fatty-acid--CoA ligase 6 isoform X1 [Ovis aries]	2	480.763	1.9267	0.0066096	99.442	yes	1.33783	0.954023	1.06756	0.902856	0.689914	1.04782
1577	AILEVLQSQGV	W5PSZ8	PREDICTED: LOW QUALITY PROTEIN: triokinase/FMN cyclase isoform X1 [Ovis aries]	2	578.832	2.1673	2.6303e-05	105.52	yes	0.964716	0.95299	0.838923	1.10046	1.20103	0.941882
1578	AILEVLQSQGV	W5PSZ8	PREDICTED: LOW QUALITY PROTEIN: triokinase/FMN cyclase isoform X1 [Ovis aries]	2	578.832	2.2936	0.0033313	76.619	yes	0.986076	0.950849	0.755361	1.08354	1.30532	0.918856
1579	AILHQLVDQK	W5P2I2	PREDICTED: coiled-coil domain-containing protein 81 isoform X1 [Ovis aries]	3	388.896	0.88158	0.00019187	94.692	no	NA	NA	NA	NA	NA	NA
1580	AILHQLVDQK	W5P2I2	PREDICTED: coiled-coil domain-containing protein 81 isoform X1 [Ovis aries]	2	582.84	1.4796	3.3419e-10	162.38	no	NA	NA	NA	NA	NA	NA
1581	AILKDPEDPTQCSLLFANQTEK	W5Q9L2	PREDICTED: LOW QUALITY PROTEIN: NADH-cytochrome b5 reductase 1 [Ovis aries]	4	630.318	0.91293	9.1768e-86	221.85	yes	0.926603	1.11014	0.778755	1.17343	1.0003	1.01077
1582	AILKDPEDPTQCSLLFANQTEK	W5Q9L2	PREDICTED: LOW QUALITY PROTEIN: NADH-cytochrome b5 reductase 1 [Ovis aries]	3	840.088	0.9006	4.5233e-86	227.08	yes	1.03825	1.12099	0.785948	1.21904	0.955327	0.88045
1583	AILKDPEDPTQCSLLFANQTEK	W5Q9L2	PREDICTED: LOW QUALITY PROTEIN: NADH-cytochrome b5 reductase 1 [Ovis aries]	5	504.456	0.95688	4.1627e-18	131.31	yes	1.12857	1.17484	0.810454	1.0829	0.97735	0.825891
1584	AILKDPEDPTQCSLLFANQTEK	W5Q9L2	PREDICTED: LOW QUALITY PROTEIN: NADH-cytochrome b5 reductase 1 [Ovis aries]	3	840.088	0.57617	7.8442e-24	145.55	yes	0.397216	3.99175	0.291774	0.213219	0.455821	0.650216
1585	AILNEYHTMFGK	W5PCI8	PREDICTED: cilia- and flagella-associated protein 70 isoform X1 [Ovis aries]	3	475.239	3.1798	5.3118e-05	90.614	yes	0.662065	1.55082	0.448518	1.54585	1.33238	0.460372
1586	AILPCQDTPSVK	W5PRR5	Leukotriene A(4) hydrolase OS=Ovis aries	3	443.567	1.5477	0.0016303	64.121	yes	NA	NA	NA	NA	NA	NA
1587	AILPCQDTPSVK	W5PRR5	Leukotriene A(4) hydrolase OS=Ovis aries	2	664.848	1.6429	0.054878	51.286	yes	0.753036	1.6365	0.533802	1.13178	1.2631	0.681787
1588	AILQGHIASR	W5PRQ7	PREDICTED: protein FAM205A-like isoform X1 [Ovis aries]	3	355.877	1.2092	0.0056394	64.792	yes	NA	NA	NA	NA	NA	NA
1589	AILQQLGLNSTCDDSILVK	W5P655	PREDICTED: hexokinase-1 isoform X3 [Ovis aries]	3	696.705	2.0004	1.5374e-13	124.62	no	NA	NA	NA	NA	NA	NA
1590	AILQQLGLNSTCDDSILVK	W5P655	PREDICTED: hexokinase-1 isoform X3 [Ovis aries]	3	696.705	1.4012	3.7206e-05	79.489	no	NA	NA	NA	NA	NA	NA
1591	AILQQLGLNSTCDDSILVK	W5P655	PREDICTED: hexokinase-1 isoform X3 [Ovis aries]	4	522.781	1.7066	1.5918e-09	116.06	no	NA	NA	NA	NA	NA	NA
1592	AILQQLGLNSTCDDSILVK	W5P655	PREDICTED: hexokinase-1 isoform X3 [Ovis aries]	2	1044.55	1.0329	1.5684e-34	168.79	no	NA	NA	NA	NA	NA	NA
1593	AILVDLEPGTMDSVR	W5PPT6	Tubulin beta chain OS=Ovis aries	2	816.419	0.26236	0.00089014	73.296	no	NA	NA	NA	NA	NA	NA
1594	AILVDLEPGTMDSVR	W5PPT6	Tubulin beta chain OS=Ovis aries	3	539.284	2.3485	1.0895e-08	112.42	no	NA	NA	NA	NA	NA	NA
1595	AILVDLEPGTMDSVR	W5PPT6	Tubulin beta chain OS=Ovis aries	2	808.422	2.4421	0.00029599	87.519	no	NA	NA	NA	NA	NA	NA
1596	AIMDSGEK	W5QGL3	PREDICTED: sperm-associated antigen 17 isoform X1 [Ovis aries]	2	433.7	1.5031	0.012054	74.376	yes	1.11279	0.835549	1.02639	0.998158	1.02581	1.0013
1597	AIMDSGEK	W5QGL3	PREDICTED: sperm-associated antigen 17 isoform X1 [Ovis aries]	2	425.702	1.0914	0.0051577	105.52	yes	1.19201	0.853845	1.02315	0.919178	0.908898	1.10291
1598	AIMESGVAIIPYLK	W5QB42	Carboxylic ester hydrolase OS=Ovis aries	3	502.286	2.0271	4.1301e-05	86.772	yes	NA	NA	NA	NA	NA	NA
1599	AINDFQQSFQSPETR	W5QDP6	PREDICTED: RIB43A-like with coiled-coils protein 2 [Ovis aries]	3	589.948	0.43147	2.6916e-12	121.82	yes	NA	NA	NA	NA	NA	NA
1600	AINEMQELNNVFVNFK	G5E5D5	PREDICTED: fibrous sheath-interacting protein 2-like [Bos taurus]	3	637.321	0.5348	2.2924e-26	164.3	yes	1.22843	0.763241	0.872721	1.06453	0.914531	1.15655
1601	AINEMQELNNVFVNFK	G5E5D5	PREDICTED: fibrous sheath-interacting protein 2-like [Bos taurus]	4	478.242	0.95052	9.1491e-13	120.92	yes	NA	NA	NA	NA	NA	NA
1602	AINENWK	A0A0N9FHX0	Mitochondrial TFAM OS=Capra hircus PE=2 SV=1	2	437.725	2.1662	0.018506	91.318	no	NA	NA	NA	NA	NA	NA
1603	AINQGGLTSVAVR	G5E5C3	Proteasome subunit alpha type OS=Bos taurus	2	643.365	1.9887	3.9729e-09	134.4	yes	0.923754	1.04727	0.666474	1.16181	1.32199	0.878708
1604	AINQGGLTSVAVR	G5E5C3	Proteasome subunit alpha type OS=Bos taurus	3	429.246	2.2888	7.5955e-07	105.13	yes	0.987704	1.14656	0.770752	1.02307	1.15971	0.912205
1605	AIPLNAAK	W5NT69	PREDICTED: vesicle-associated membrane protein-associated protein A isoform X1 [Ovis aries]	2	399.248	1.5942	0.055435	68.214	yes	NA	NA	NA	NA	NA	NA
1606	AIPLNAAK	W5NT69	PREDICTED: vesicle-associated membrane protein-associated protein A isoform X1 [Ovis aries]	2	399.248	1.5482	0.0061485	101.33	yes	0.501379	1.69879	0.510054	1.38302	1.43589	0.470873
1607	AIPVLLDVLR	W5PSQ0	Deoxyhypusine hydroxylase OS=Ovis aries	2	554.858	4.1899	0.00093734	93.448	yes	NA	NA	NA	NA	NA	NA
1608	AIQDMFPNMDR	Q2LGB5	Toll-interacting protein OS=Bos taurus	2	669.302	-0.5646	0.0027878	77.185	yes	NA	NA	NA	NA	NA	NA
1609	AIQEHPVVLLPSHR	W5NZ60	Dihydroxyacetone phosphate acyltransferase OS=Ovis aries	4	399.731	1.629	0.044507	43.69	yes	NA	NA	NA	NA	NA	NA
1610	AIQEHPVVLLPSHR	W5NZ60	Dihydroxyacetone phosphate acyltransferase OS=Ovis aries	4	399.731	1.0172	0.032932	45.614	yes	1.02504	1.1597	0.760556	1.04265	1.12568	0.886377
1611	AIQEHPVVLLPSHR	W5NZ60	Dihydroxyacetone phosphate acyltransferase OS=Ovis aries	3	532.639	1.1315	0.030817	45.614	yes	1.06249	0.887445	0.828521	1.05582	1.05389	1.11183
1612	AIQGWLK	W5PSZ8	PREDICTED: LOW QUALITY PROTEIN: triokinase/FMN cyclase isoform X1 [Ovis aries]	2	408.242	1.9942	0.017303	97.602	no	NA	NA	NA	NA	NA	NA
1613	AIQGWLK	W5PSZ8	PREDICTED: LOW QUALITY PROTEIN: triokinase/FMN cyclase isoform X1 [Ovis aries]	3	272.497	2.0535	0.01138	76.847	no	NA	NA	NA	NA	NA	NA
1614	AIQIAQK	W5Q137	PREDICTED: cyclic nucleotide-binding domain-containing protein 2 [Ovis aries]	2	386.24	1.7189	0.0091683	119.57	yes	NA	NA	NA	NA	NA	NA
1615	AIQLEYSEAR	Q2KJ46	26S proteasome non-ATPase regulatory subunit 3 OS=Bos taurus	2	590.304	1.035	2.1141e-06	147.83	no	NA	NA	NA	NA	NA	NA
1616	AIQLEYSEAR	Q2KJ46	26S proteasome non-ATPase regulatory subunit 3 OS=Bos taurus	2	590.304	0.9717	0.00042584	108.98	no	NA	NA	NA	NA	NA	NA
1617	AIQLSGAEQLEALK	Q3SZA0	COP9 signalosome complex subunit 4 OS=Bos taurus	2	735.912	2.1212	6.9281e-25	179.97	yes	0.916723	1.26415	0.75845	1.07966	0.958367	1.02266
1618	AIQLSGAEQLEALK	Q3SZA0	COP9 signalosome complex subunit 4 OS=Bos taurus	3	490.944	1.9206	1.0545e-11	124.51	yes	1.08178	0.988064	0.878816	1.02336	1.05019	0.977792
1619	AIQPYIDNEEFQPAAIAK	W5P550	PREDICTED: LOW QUALITY PROTEIN: dynein heavy chain 1, axonemal isoform X1 [Ovis aries]	3	673.346	2.2474	4.6185e-06	100.04	no	NA	NA	NA	NA	NA	NA
1620	AIQSSTSIR	W5PE06	PREDICTED: cullin-4A isoform X1 [Ovis aries]	2	481.767	0.77924	0.026452	70.441	yes	0.769881	1.16354	0.644361	1.24024	1.22351	0.958475
1621	AIQTELNMNSLDLR	W5Q5C2	PREDICTED: fibrous sheath-interacting protein 2 isoform X1 [Ovis aries]	2	817.414	0.66646	0.00012774	81.992	no	NA	NA	NA	NA	NA	NA
1622	AIQTELNMNSLDLR	W5Q5C2	PREDICTED: fibrous sheath-interacting protein 2 isoform X1 [Ovis aries]	3	545.279	1.1693	0.0073097	49.325	no	NA	NA	NA	NA	NA	NA
1623	AIQTELNMNSLDLR	W5Q5C2	PREDICTED: fibrous sheath-interacting protein 2 isoform X1 [Ovis aries]	3	539.947	1.6578	1.3547e-06	101.61	no	NA	NA	NA	NA	NA	NA
1624	AIQTELNMNSLDLR	W5Q5C2	PREDICTED: fibrous sheath-interacting protein 2 isoform X1 [Ovis aries]	2	809.417	1.0583	6.4022e-41	208.81	no	NA	NA	NA	NA	NA	NA
1625	AIQTELNMNSLDLR	W5Q5C2	PREDICTED: fibrous sheath-interacting protein 2 isoform X1 [Ovis aries]	3	539.947	1.0799	0.00061649	72.209	no	NA	NA	NA	NA	NA	NA
1626	AISEQTGK	Q2TCH3	ATP-citrate synthase OS=Ovis aries	2	417.222	0.84186	0.0048194	109.29	yes	0.580928	1.18725	0.519343	1.53801	1.56734	0.607122
1627	AISFVGSNQAGEYIFER	W5NS43	PREDICTED: methylmalonate-semialdehyde dehydrogenase [acylating], mitochondrial isoform X1 [Ovis aries]	2	944.465	1.5298	2.4173e-118	284.72	yes	1.19361	0.768256	0.852817	0.934507	1.14605	1.10477
1628	AISGYAGFVPR	W5NT06	PREDICTED: protein FAM166A isoform X1 [Ovis aries]	2	569.306	1.1031	9.4162e-05	103.08	no	NA	NA	NA	NA	NA	NA
1629	AISGYAGFVPR	W5NT06	PREDICTED: protein FAM166A isoform X1 [Ovis aries]	3	379.873	1.2217	0.00036928	83.862	no	NA	NA	NA	NA	NA	NA
1630	AISLLTSPAAGIK	W5NTA7	PREDICTED: nuclear protein MDM1 isoform X2 [Ovis aries]	2	621.377	1.6349	1.684e-06	110.51	yes	NA	NA	NA	NA	NA	NA
1631	AISNAQK	W5P8P2	PREDICTED: long-chain-fatty-acid--CoA ligase ACSBG2 isoform X1 [Ovis aries]	2	366.206	1.4079	0.038032	82.452	no	NA	NA	NA	NA	NA	NA
1632	AISPDKDNFYFEVK	W5PFI3	PREDICTED: NAD(P) transhydrogenase, mitochondrial [Ovis aries]	3	558.279	1.5856	1.4965e-11	125.5	yes	NA	NA	NA	NA	NA	NA
1633	AISTAVR	W5PFR8	Fructose-1,6-bisphosphatase 1 OS=Ovis aries	2	359.216	1.362	0.014726	107.67	yes	0.676549	0.946904	0.398823	1.35893	2.07152	0.547273
1634	AISVLAK	Q3SZ52	Ubiquitin-conjugating enzyme E2 variant 1 OS=Bos taurus	2	351.231	1.9641	0.060302	75.243	yes	NA	NA	NA	NA	NA	NA
1635	AITAPQMFGR	W5Q293	PREDICTED: dynein heavy chain 8, axonemal [Ovis aries]	2	554.284	1.5599	0.0083917	65.933	no	NA	NA	NA	NA	NA	NA
1636	AITAPQMFGR	W5Q293	PREDICTED: dynein heavy chain 8, axonemal [Ovis aries]	2	546.287	2.9226	0.00067582	116.13	no	NA	NA	NA	NA	NA	NA
1637	AITENNAVTLQLAK	W5PQ64	PREDICTED: LOW QUALITY PROTEIN: uncharacterized protein C9orf117 homolog isoform X1 [Ovis aries]	3	495.947	1.5704	1.4045e-11	121.56	no	NA	NA	NA	NA	NA	NA
1638	AITENNAVTLQLAK	W5PQ64	PREDICTED: LOW QUALITY PROTEIN: uncharacterized protein C9orf117 homolog isoform X1 [Ovis aries]	2	743.417	1.5025	6.7081e-41	208.39	no	NA	NA	NA	NA	NA	NA
1639	AITGIQAFVAGK	Q2KHZ9	Glutaryl-CoA dehydrogenase, mitochondrial OS=Bos taurus	2	588.343	2.5594	0.00050215	84.297	yes	NA	NA	NA	NA	NA	NA
1640	AITGIQAFVAGK	Q2KHZ9	Glutaryl-CoA dehydrogenase, mitochondrial OS=Bos taurus	3	392.564	2.8207	0.0086302	55.261	yes	1.05386	1.05211	1.00723	0.958942	0.912001	1.01586
1641	AITIFQER	P10096	Glyceraldehyde-3-phosphate dehydrogenase OS=Bos taurus	2	489.274	1.7828	0.0028294	123.86	yes	0.852308	1.81243	0.707262	0.919451	0.864086	0.844467
1642	AITIFQERDPANIK	P10096	Glyceraldehyde-3-phosphate dehydrogenase OS=Bos taurus	3	539.298	2.1247	9.0587e-07	103.79	yes	0.517266	1.55564	0.876982	0.908295	1.02763	1.11419
1643	AITIFQERDPANIK	P10096	Glyceraldehyde-3-phosphate dehydrogenase OS=Bos taurus	4	404.726	2.5792	0.0017757	66.708	yes	0.652114	1.81622	0.830752	0.779798	0.918605	1.00251
1644	AIVAIENPADVSVISSR	W5NWR3	40S ribosomal protein SA [Ovis aries]	2	870.978	2.6608	4.3524e-12	122.87	yes	1.16924	1.13696	0.938148	0.898556	0.87723	0.979864
1645	AIVALNALDK	W5Q5L3	PREDICTED: dynein heavy chain 14, axonemal isoform X3 [Ovis aries]	2	514.311	2.1624	0.0018284	89.266	yes	NA	NA	NA	NA	NA	NA
1646	AIVDEVHQNQILR	W5QH18	PREDICTED: protein FAM183A isoform X1 [Ovis aries]	3	512.283	2.0388	5.419e-05	84.821	yes	NA	NA	NA	NA	NA	NA
1647	AIVDEVHQNQILR	W5QH18	PREDICTED: protein FAM183A isoform X1 [Ovis aries]	3	512.283	1.668	4.7213e-05	85.973	yes	0.981342	1.42633	0.905953	0.965828	0.848925	0.871619
1648	AIVDVMVSSIR	W5NUY4	PREDICTED: phosducin-like protein 2 [Ovis aries]	2	595.334	0.28564	1.4404e-05	132.17	yes	0.623098	1.08274	0.510793	1.39298	1.72964	0.660747
1649	AIVHDNK	W5PT68	PREDICTED: LOW QUALITY PROTEIN: filamin-B isoform X1 [Ovis aries]	3	266.149	0.40429	0.0038381	97.068	no	NA	NA	NA	NA	NA	NA
1650	AIVITSHSMEECEALCTR	W5QA83	PREDICTED: ATP-binding cassette sub-family A member 3 isoform X1 [Ovis aries]	3	708.324	0.041046	5.4114e-09	114.06	yes	NA	NA	NA	NA	NA	NA
1651	AIVITSHSMEECEALCTR	W5QA83	PREDICTED: ATP-binding cassette sub-family A member 3 isoform X1 [Ovis aries]	3	708.324	2.2322	3.0822e-10	119.04	yes	1.29773	0.843738	1.00231	0.863709	0.856764	1.13575
1652	AIVITSHSMEECEALCTR	W5QA83	PREDICTED: ATP-binding cassette sub-family A member 3 isoform X1 [Ovis aries]	3	702.992	1.7421	6.8425e-66	221.85	yes	1.07878	0.907328	0.904248	1.02325	1.10078	0.985613
1653	AIVQYKPPVDDSK	W5P8P2	PREDICTED: long-chain-fatty-acid--CoA ligase ACSBG2 isoform X1 [Ovis aries]	3	487.265	2.2184	3.2603e-09	124.07	no	NA	NA	NA	NA	NA	NA
1654	AIVSHFQK	W5PBS0	PREDICTED: centrosomal protein of 70 kDa isoform X1 [Ovis aries]	3	310.512	1.4751	0.003417	85.161	yes	NA	NA	NA	NA	NA	NA
1655	AIVVTDGER	W5PC82	Malic enzyme (Fragment) OS=Ovis aries	2	480.261	0.88988	0.0015351	113.62	yes	0.457631	1.07902	0.288709	1.60006	2.09604	0.478546
1656	AIWDLLQQHK	W5QA83	PREDICTED: ATP-binding cassette sub-family A member 3 isoform X1 [Ovis aries]	3	417.9	1.9835	0.00046937	88.495	yes	1.13471	0.933814	0.9898	0.844208	0.958513	1.13896
1657	AIWDLLQQHK	W5QA83	PREDICTED: ATP-binding cassette sub-family A member 3 isoform X1 [Ovis aries]	2	626.346	2.6771	0.00076196	120.06	yes	0.976604	0.881797	0.95692	1.07779	1.1121	0.994783
1658	AIWDLLQQHK	W5QA83	PREDICTED: ATP-binding cassette sub-family A member 3 isoform X1 [Ovis aries]	4	313.677	2.779	0.0011003	81.972	yes	0.992556	0.812563	1.044	0.903508	1.05411	1.19326
1659	AIWNVINWENVTAR	W5P340	Superoxide dismutase (Fragment) OS=Ovis aries	3	562.63	1.0691	2.9388e-14	136.24	yes	1.03923	1.10075	0.739865	1.13412	1.16519	0.820847
1660	AIWNVINWENVTAR	W5P340	Superoxide dismutase (Fragment) OS=Ovis aries	2	843.442	1.2485	2.637e-51	218.16	yes	0.780617	1.14026	0.65122	1.32618	1.32228	0.779445
1661	AIWNVINWENVTAR	W5P340	Superoxide dismutase (Fragment) OS=Ovis aries	3	562.63	1.7427	0.0075227	54.402	yes	NA	NA	NA	NA	NA	NA
1662	AIWNVINWENVTAR	W5P340	Superoxide dismutase (Fragment) OS=Ovis aries	2	843.442	1.7358	0.00027036	84.508	yes	0.906384	1.20887	0.71369	1.14067	1.20361	0.826781
1663	AIWNVINWENVTAR	W5P340	Superoxide dismutase (Fragment) OS=Ovis aries	2	843.442	2.1804	0.038583	52.966	yes	0.97128	1.07912	0.917193	1.07267	1.07879	0.88095
1664	AIWNVINWENVTAR	W5P340	Superoxide dismutase (Fragment) OS=Ovis aries	2	843.442	3.046	0.01499	60.55	yes	NA	NA	NA	NA	NA	NA
1665	AIWNVINWENVTAR	W5P340	Superoxide dismutase (Fragment) OS=Ovis aries	3	562.63	2.7019	0.025856	46.495	yes	NA	NA	NA	NA	NA	NA
1666	AIWNVINWENVTAR	W5P340	Superoxide dismutase (Fragment) OS=Ovis aries	3	562.63	0	0.017296	44.925	yes	NA	NA	NA	NA	NA	NA
1667	AIYDIYGK	Q2NL21	DnaJ homolog subfamily C member 11 OS=Bos taurus	2	471.75	1.3201	0.0066096	99.442	yes	NA	NA	NA	NA	NA	NA
1668	AIYEAVLR	W5P2V3	PREDICTED: xaa-Pro dipeptidase [Ovis aries]	2	467.771	2.078	0.021924	79.474	no	NA	NA	NA	NA	NA	NA
1669	AIYGTDELR	W5Q2L5	PREDICTED: nucleoside diphosphate kinase homolog 5 isoform X1 [Ovis aries]	2	519.267	0.50296	0.0015402	113.71	yes	1.07288	0.894184	1.04335	0.945656	0.946218	1.09771
1670	AIYGTDELR	W5Q2L5	PREDICTED: nucleoside diphosphate kinase homolog 5 isoform X1 [Ovis aries]	2	519.267	0.34235	0.0024826	93.649	yes	1.04318	0.970072	1.07043	0.826319	1.05818	1.03181
1671	AIYQATYR	W5QDM2	Proteasome subunit beta type OS=Ovis aries	2	493.259	1.5587	0.0060521	101.72	yes	NA	NA	NA	NA	NA	NA
1672	AKCEAVEK	W5QET7	PREDICTED: LOW QUALITY PROTEIN: axonemal dynein light intermediate polypeptide 1 [Ovis aries]	3	312.16	1.1116	0.023615	64.82	yes	NA	NA	NA	NA	NA	NA
1673	AKDINQEVYNFLATAGAK	P20004	Aconitate hydratase, mitochondrial OS=Bos taurus	3	651.674	1.7517	6.2125e-27	154.49	yes	NA	NA	NA	NA	NA	NA
1674	AKDINQEVYNFLATAGAK	P20004	Aconitate hydratase, mitochondrial OS=Bos taurus	4	489.007	1.7225	1.2236e-05	96.143	yes	NA	NA	NA	NA	NA	NA
1675	AKDPFAHLPK	W5Q0L1	PREDICTED: elongation factor 1-gamma isoform X1 [Ovis aries]	4	281.662	2.8294	0.067612	46.352	no	NA	NA	NA	NA	NA	NA
1676	AKDYPAHTEEDK	W5PSA6	PREDICTED: regulator of microtubule dynamics protein 1 isoform X1 [Ovis aries]	3	468.553	1.6086	6.6773e-05	92.939	yes	NA	NA	NA	NA	NA	NA
1677	AKDYPAHTEEDK	W5PSA6	PREDICTED: regulator of microtubule dynamics protein 1 isoform X1 [Ovis aries]	4	351.666	2.4885	0.00018396	83.204	yes	1.37368	0.89483	0.729432	0.914932	0.931891	1.15524
1678	AKEEEVHQMR	W5PD14	PREDICTED: cilia- and flagella-associated protein 58 [Ovis aries]	4	314.907	0.45333	0.0011264	85.355	no	NA	NA	NA	NA	NA	NA
1679	AKEEEVHQMR	W5PD14	PREDICTED: cilia- and flagella-associated protein 58 [Ovis aries]	2	628.806	0.10836	0.0022387	114.76	no	NA	NA	NA	NA	NA	NA
1680	AKEELEK	W5QHI0	MICOS complex subunit MIC60 OS=Ovis aries	2	423.732	1.7487	0.063118	95.502	yes	1.21643	0.836239	0.968188	1.04154	0.945557	0.992048
1681	AKEEQQDDTVYMGK	W5PSJ3	PREDICTED: dynactin subunit 1 isoform X1 [Ovis aries]	3	547.919	0.50914	7.6396e-12	129.38	yes	NA	NA	NA	NA	NA	NA
1682	AKEQLAALK	P01096	ATPase inhibitor, mitochondrial OS=Bos taurus	2	486.298	0	0.00074317	113.93	yes	NA	NA	NA	NA	NA	NA
1683	AKEQLAALK	P01096	ATPase inhibitor, mitochondrial OS=Bos taurus	2	486.298	0	0.0010565	91.549	yes	NA	NA	NA	NA	NA	NA
1684	AKFEELNMDLFR	Q0VCX2	78 kDa glucose-regulated protein OS=Bos taurus	3	504.922	2.5963	6.3989e-05	93.478	yes	0.880623	0.9517	0.915875	1.12705	1.1702	0.954558
1685	AKFEELNMDLFR	Q0VCX2	78 kDa glucose-regulated protein OS=Bos taurus	2	756.879	2.5081	8.6071e-09	145.1	yes	0.870301	1.08373	0.881481	1.08506	1.09438	0.985053
1686	AKFEELNMDLFR	Q0VCX2	78 kDa glucose-regulated protein OS=Bos taurus	3	504.922	1.1181	5.1064e-05	95.981	yes	NA	NA	NA	NA	NA	NA
1687	AKGETCPAHMDSR	G3MZU8	PREDICTED: transmembrane protein 210 isoform X4 [Bos taurus]	4	369.665	-3.0732	0.069621	55.196	yes	NA	NA	NA	NA	NA	NA
1688	AKGETCPAHMDSR	G3MZU8	PREDICTED: transmembrane protein 210 isoform X4 [Bos taurus]	4	369.665	-2.0217	0.0017146	76.358	yes	1.28608	0.666362	1.27501	0.708157	0.8073	1.25708
1689	AKGETCPAHMDSR	G3MZU8	PREDICTED: transmembrane protein 210 isoform X4 [Bos taurus]	4	365.666	-0.24449	0.0015022	68.972	yes	NA	NA	NA	NA	NA	NA
1690	AKGETCPAHMDSR	G3MZU8	PREDICTED: transmembrane protein 210 isoform X4 [Bos taurus]	3	487.219	-0.60838	1.977e-05	94.007	yes	1.44001	0.613636	1.244	0.664037	0.705452	1.33286
1691	AKGGVVGIK	W5P1X9	Fructose-bisphosphate aldolase OS=Ovis aries	3	276.848	0	0.077924	53.756	yes	NA	NA	NA	NA	NA	NA
1692	AKIEVSEDGTK	W5QGS5	PREDICTED: glia-derived nexin [Ovis aries]	3	392.875	2.9766	0.0054042	64.104	yes	0.826201	0.344494	1.5159	0.274027	0.586812	2.45257
1693	AKLEATLQEEAAIQQELR	W5Q2P3	PREDICTED: LETM1 and EF-hand domain-containing protein 1, mitochondrial isoform X1 [Ovis aries]	3	681.036	1.9471	3.7936e-27	157.22	yes	0.910173	1.00633	1.05229	0.936651	0.822437	1.27211
1694	AKPAAAPAAAAPK	P11179	Dihydrolipoyllysine-residue succinyltransferase component of 2-oxoglutarate dehydrogenase complex, mitochondrial OS=Bos taurus	3	378.893	0	1.5612e-09	94.122	yes	NA	NA	NA	NA	NA	NA
1695	AKPAAAPAAAAPK	P11179	Dihydrolipoyllysine-residue succinyltransferase component of 2-oxoglutarate dehydrogenase complex, mitochondrial OS=Bos taurus	3	378.893	0	9.4977e-13	104.59	yes	NA	NA	NA	NA	NA	NA
1696	AKPAAAPADAAPK	W5NTS6	PREDICTED: dihydrolipoyllysine-residue succinyltransferase component of 2-oxoglutarate dehydrogenase complex, mitochondrial [Ovis aries]	3	393.556	2.0759	2.9104e-05	90.759	yes	0.177182	1.51209	0.25043	1.98385	1.86356	0.212896
1697	AKPAAAPADAAPK	W5NTS6	PREDICTED: dihydrolipoyllysine-residue succinyltransferase component of 2-oxoglutarate dehydrogenase complex, mitochondrial [Ovis aries]	3	393.556	1.2087	0.01865	50.108	yes	0.596194	1.3207	0.673623	1.36784	1.28361	0.758035
1698	AKPAAAPADAAPK	W5NTS6	PREDICTED: dihydrolipoyllysine-residue succinyltransferase component of 2-oxoglutarate dehydrogenase complex, mitochondrial [Ovis aries]	4	295.419	1.3794	0.0070787	59.227	yes	0.413584	1.67136	0.360899	1.76071	1.5056	0.287843
1699	AKPAAAPADAAPK	W5NTS6	PREDICTED: dihydrolipoyllysine-residue succinyltransferase component of 2-oxoglutarate dehydrogenase complex, mitochondrial [Ovis aries]	2	589.83	0.44698	7.3064e-06	108.58	yes	0.0232549	1.89578	0.0397082	2.07039	1.94343	0.0274358
1700	AKPAESQGAMAR	W5QD40	PREDICTED: LOW QUALITY PROTEIN: EF-hand calcium-binding domain-containing protein 6 isoform X1 [Ovis aries]	3	411.54	-1.5109	0.059642	42.031	yes	1.04862	0.701691	0.98146	1.02714	0.996662	1.24443
1701	AKPAESQGAMAR	W5QD40	PREDICTED: LOW QUALITY PROTEIN: EF-hand calcium-binding domain-containing protein 6 isoform X1 [Ovis aries]	3	406.208	0.73944	0.00017667	84.297	yes	1.17284	0.678853	0.992495	0.955958	1.02666	1.17319
1702	AKPAMPQDSVPSPR	Q2TCH3	ATP-citrate synthase OS=Ovis aries	3	494.257	2.0205	1.6938e-08	113.4	yes	0.64341	1.30828	0.431842	1.37846	1.7014	0.536607
1703	AKPLAPWSQVEGMEDWEK	W5Q9A2	PREDICTED: zinc-alpha-2-glycoprotein isoform X1 [Ovis aries]	3	701.007	1.8897	0.0045156	58.024	yes	NA	NA	NA	NA	NA	NA
1704	AKPLTHR	W5PPH5	PREDICTED: spermatogenesis-associated protein 17 [Ovis aries]	3	274.836	-2.5153	0.033296	68.915	yes	1.09218	0.850503	1.0352	0.990748	0.810498	1.22087
1705	AKPPPTEPAVGHAAQPTTDEPEQGK	W5PKR7	PREDICTED: spermatogenesis-associated protein 32 isoform X2 [Ovis aries]	5	511.457	1.4147	1.9819e-22	127.92	yes	NA	1.08167	0.0493047	1.09647	1.77256	NA
1706	AKPPPTEPAVGHAAQPTTDEPEQGK	W5PKR7	PREDICTED: spermatogenesis-associated protein 32 isoform X2 [Ovis aries]	4	639.07	1.4843	1.0845e-27	133.76	yes	0.227011	1.63298	0.32418	1.54456	2.01661	0.254662
1707	AKPVNSTPDSAYR	W5QGN0	PREDICTED: long-chain-fatty-acid--CoA ligase 3 [Ovis aries]	3	469.241	1.4015	7.7678e-06	101.2	yes	NA	NA	NA	NA	NA	NA
1708	AKQEDPEPQGYR	W5PKR7	PREDICTED: spermatogenesis-associated protein 32 isoform X2 [Ovis aries]	3	473.228	1.1904	1.3627e-05	103.23	yes	0.210995	1.41541	0.258873	1.72935	2.15269	0.232682
1709	AKQEMAVLR	W5NV40	PREDICTED: coiled-coil domain-containing protein 42A [Ovis aries]	3	349.199	2.8113	0.027556	59.177	yes	NA	NA	NA	NA	NA	NA
1710	AKVEEGDIPYHPPQQVR	W5PSU9	PREDICTED: LOW QUALITY PROTEIN: uncharacterized protein KIAA1683 homolog isoform X1 [Ovis aries]	4	491.506	0.30002	0.068754	42.059	yes	NA	NA	NA	NA	NA	NA
1711	AKVEEGDIPYHPPQQVR	W5PSU9	PREDICTED: LOW QUALITY PROTEIN: uncharacterized protein KIAA1683 homolog isoform X1 [Ovis aries]	3	655.006	2.1788	0.00022786	83.792	yes	NA	NA	NA	NA	NA	NA
1712	AKVEEGDIPYHPPQQVR	W5PSU9	PREDICTED: LOW QUALITY PROTEIN: uncharacterized protein KIAA1683 homolog isoform X1 [Ovis aries]	4	491.506	2.1252	0.0010397	67.415	yes	0.686624	0.995603	1.25444	0.751319	0.980762	1.33125
1713	AKWEAWNENK	W5P1L2	PREDICTED: diazepam-binding inhibitor-like 5 [Ovis aries]	3	425.875	1.8192	0.00025821	117.79	yes	0.388056	1.12084	0.829716	1.43552	1.4224	0.803471
1714	AKWEAWNENK	W5P1L2	PREDICTED: diazepam-binding inhibitor-like 5 [Ovis aries]	3	425.875	1.3294	0.00012446	104.24	yes	0.381692	1.44979	0.803639	1.32412	1.25367	0.787088
1715	AKWEAWNENK	W5P1L2	PREDICTED: diazepam-binding inhibitor-like 5 [Ovis aries]	2	638.309	0.7764	0.016719	81.918	yes	NA	NA	NA	NA	NA	NA
1716	ALAAAGYDVEK	P02253	Histone H1.2 OS=Bos taurus	2	554.288	1.9138	3.1445e-06	143.97	yes	0.272798	3.84189	0.332187	0.535688	0.631854	0.385581
1717	ALAAAGYDVEK	P02253	Histone H1.2 OS=Bos taurus	3	369.861	3.0681	4.2905e-05	99.815	yes	0.24804	4.28448	0.315439	0.372352	0.572203	0.207486
1718	ALAAAGYDVEK	P02253	Histone H1.2 OS=Bos taurus	2	554.288	1.3595	0.0001363	101.71	yes	NA	NA	NA	NA	NA	NA
1719	ALAAAGYDVEK	P02253	Histone H1.2 OS=Bos taurus	3	369.861	1.8999	0.013119	55.314	yes	NA	NA	NA	NA	NA	NA
1720	ALAAGGVGSIVR	Q3SYX9	Actin-related protein 2/3 complex subunit 5 OS=Bos taurus	2	535.819	1.4767	2.265e-07	119.03	yes	0.713759	2.44741	0.625173	0.741745	0.747719	0.724192
1721	ALACIPVQELK	W5P200	PREDICTED: peptide-N(4)-(N-acetyl-beta-glucosaminyl)asparagine amidase isoform X1 [Ovis aries]	2	621.35	2.8468	3.4991e-05	119.39	yes	0.86234	1.06796	0.639818	1.28316	1.1234	1.02332
1722	ALADDVELYCFQFLPFGK	W5QFB9	carnitine O-palmitoyltransferase 1, muscle isoform [Ovis aries]	3	711.684	1.7371	3.6254e-09	117	no	NA	NA	NA	NA	NA	NA
1723	ALADDVELYCFQFLPFGK	W5QFB9	carnitine O-palmitoyltransferase 1, muscle isoform [Ovis aries]	4	534.014	1.6192	8.6019e-05	84.508	no	NA	NA	NA	NA	NA	NA
1724	ALADHSMAQTPR	W5PS58	PREDICTED: LOW QUALITY PROTEIN: signal recognition particle receptor subunit alpha isoform X1 [Ovis aries]	3	433.215	1.0593	0.013853	49.28	yes	1.01615	1.19683	0.937085	0.950605	0.89513	1.0042
1725	ALADTENLR	W5PPL5	GrpE protein homolog OS=Ovis aries	2	501.764	1.1515	0.0017153	99.815	yes	1.15617	0.685977	0.95246	1.29588	0.924159	0.985354
1726	ALAEEAHQLTDR	W5P371	PREDICTED: LOW QUALITY PROTEIN: coiled-coil domain-containing protein 105 [Ovis aries]	3	451.897	1.9384	0.00030097	76.073	no	NA	NA	NA	NA	NA	NA
1727	ALAEEAHQLTDR	W5P371	PREDICTED: LOW QUALITY PROTEIN: coiled-coil domain-containing protein 105 [Ovis aries]	2	677.341	1.4537	1.7454e-08	131.32	no	NA	NA	NA	NA	NA	NA
1728	ALAEEVEVQDGPNEDGEMFMRPGK	W5Q0A9	PREDICTED: cytochrome c1, heme protein, mitochondrial [Ovis aries]	4	670.802	1.3121	0.001016	53.998	yes	NA	NA	NA	NA	NA	NA
1729	ALAEEVEVQDGPNEDGEMFMRPGK	W5Q0A9	PREDICTED: cytochrome c1, heme protein, mitochondrial [Ovis aries]	3	894.067	1.4558	0.00013231	56.488	yes	0.834086	1.20991	0.793549	1.21799	1.10988	0.834583
1730	ALAEEVEVQDGPNEDGEMFMRPGK	W5Q0A9	PREDICTED: cytochrome c1, heme protein, mitochondrial [Ovis aries]	3	888.735	1.8303	1.0986e-13	109.85	yes	0.905423	0.967323	1.00675	1.12694	0.916	1.07756
1731	ALAEEVEVQDGPNEDGEMFMRPGK	W5Q0A9	PREDICTED: cytochrome c1, heme protein, mitochondrial [Ovis aries]	4	666.803	1.785	1.9801e-13	117.22	yes	0.847147	1.52422	0.876173	1.04968	0.797065	0.905716
1732	ALAEEVEVQDGPNEDGEMFMRPGK	W5Q0A9	PREDICTED: cytochrome c1, heme protein, mitochondrial [Ovis aries]	4	666.803	0.71011	3.8351e-10	95.122	yes	0.805639	0.994917	1.07695	0.977475	1.0304	1.11462
1733	ALAEEVEVQDGPNEDGEMFMRPGK	W5Q0A9	PREDICTED: cytochrome c1, heme protein, mitochondrial [Ovis aries]	3	883.404	-0.83567	2.6045e-112	255.41	yes	0.870198	0.861805	1.07571	1.06662	0.973405	1.15226
1734	ALAENPGLVNK	E1BBV5	PREDICTED: glycine cleavage system H protein, mitochondrial isoform X1 [Bos taurus]	3	375.88	1.0163	0.0019191	71.03	yes	NA	NA	NA	NA	NA	NA
1735	ALAENSGVK	W5PYM5	PREDICTED: T-complex protein 1 subunit theta isoform X2 [Ovis aries]	2	444.743	0.4159	0.0016653	115.78	yes	0.576458	1.05633	0.378634	1.47643	1.74671	0.765438
1736	ALAENSGVK	W5PYM5	PREDICTED: T-complex protein 1 subunit theta isoform X2 [Ovis aries]	3	296.831	0.35232	0.00049662	95.502	yes	NA	NA	NA	NA	NA	NA
1737	ALAEYLETK	W5P248	PREDICTED: LOW QUALITY PROTEIN: dynein heavy chain 17, axonemal isoform X1 [Ovis aries]	2	519.279	1.0037	0.0010961	127.76	no	NA	NA	NA	NA	NA	NA
1738	ALAEYLETK	W5P248	PREDICTED: LOW QUALITY PROTEIN: dynein heavy chain 17, axonemal isoform X1 [Ovis aries]	3	346.522	1.4225	0.0030896	76.1	no	NA	NA	NA	NA	NA	NA
1739	ALAGEVGMSSELDDVAR	W5NVZ5	PREDICTED: dynein heavy chain 10, axonemal isoform X1 [Ovis aries]	2	868.412	0.86768	0.00015909	86.411	no	NA	NA	NA	NA	NA	NA
1740	ALAGEVGMSSELDDVAR	W5NVZ5	PREDICTED: dynein heavy chain 10, axonemal isoform X1 [Ovis aries]	2	868.412	2.8188	0.0052138	58.98	no	NA	NA	NA	NA	NA	NA
1741	ALAGEVGMSSELDDVAR	W5NVZ5	PREDICTED: dynein heavy chain 10, axonemal isoform X1 [Ovis aries]	2	860.415	-0.47698	6.0227e-23	149.52	no	NA	NA	NA	NA	NA	NA
1742	ALAGNPK	Q3ZCL8	SH3 domain-binding glutamic acid-rich-like protein 3 OS=Bos taurus	2	335.698	1.4381	0.035455	83.614	yes	NA	NA	NA	NA	NA	NA
1743	ALAIEEFCK	Q5E9H9	Mycophenolic acid acyl-glucuronide esterase, mitochondrial OS=Bos taurus	2	540.773	1.047	0.00053765	134.25	yes	0.808638	1.26366	0.584551	1.28411	1.36457	0.694474
1744	ALAIEEFCK	Q5E9H9	Mycophenolic acid acyl-glucuronide esterase, mitochondrial OS=Bos taurus	3	360.851	1.7117	0.0019894	81.296	yes	NA	NA	NA	NA	NA	NA
1745	ALAIEEFCK	Q5E9H9	Mycophenolic acid acyl-glucuronide esterase, mitochondrial OS=Bos taurus	2	540.773	2.3727	0.00053765	134.25	yes	0.790117	1.37072	0.574405	1.36331	1.29417	0.607275
1746	ALAIEEFCK	Q5E9H9	Mycophenolic acid acyl-glucuronide esterase, mitochondrial OS=Bos taurus	3	360.851	2.9648	8.0251e-05	138.54	yes	0.87847	1.33052	0.523343	1.35726	1.25465	0.655756
1747	ALAIQCVVFNCSDGLDYK	W5QGU5	PREDICTED: LOW QUALITY PROTEIN: dynein heavy chain 6, axonemal [Ovis aries]	3	691.664	1.5775	4.7615e-27	152.94	yes	1.07739	0.954206	0.983806	0.9303	0.991152	1.06314
1748	ALAIQCVVFNCSDGLDYK	W5QGU5	PREDICTED: LOW QUALITY PROTEIN: dynein heavy chain 6, axonemal [Ovis aries]	3	691.664	2.0134	4.5657e-19	136.34	yes	1.08501	0.888616	1.01554	0.937464	0.985811	1.08756
1749	ALAISDLNR	Q29RK2	Pyruvate carboxylase, mitochondrial OS=Bos taurus	2	486.777	1.7193	0.0012305	108.57	no	NA	NA	NA	NA	NA	NA
1750	ALAISDLNR	Q29RK2	Pyruvate carboxylase, mitochondrial OS=Bos taurus	2	486.777	0.43113	0.0010793	127.94	no	NA	NA	NA	NA	NA	NA
1751	ALALNMQLR	W5NT78	PREDICTED: coiled-coil domain-containing protein 113 [Ovis aries]	2	515.297	-0.092377	0.0017296	99.7	yes	NA	NA	NA	NA	NA	NA
1752	ALALNMQLR	W5NT78	PREDICTED: coiled-coil domain-containing protein 113 [Ovis aries]	2	523.295	1.5233	0.0033133	80.684	yes	1.01445	1.09089	0.945497	0.954349	0.972413	1.0224
1753	ALAMGYKPK	W5QBF9	PREDICTED: trifunctional enzyme subunit beta, mitochondrial isoform X2 [Ovis aries]	3	332.185	3.534	0.023956	57.047	yes	1.00331	1.0243	0.868384	1.08431	1.11663	0.903059
1754	ALAMGYKPK	W5QBF9	PREDICTED: trifunctional enzyme subunit beta, mitochondrial isoform X2 [Ovis aries]	2	497.773	2.8163	0.06369	69.598	yes	1.05842	0.914921	0.916297	1.09173	1.04652	0.972104
1755	ALANSLACQGK	W5P1X9	Fructose-bisphosphate aldolase OS=Ovis aries	2	566.793	1.7042	2.7645e-05	123.95	yes	1.01223	0.940813	0.782718	1.16319	1.14257	0.958484
1756	ALANSLACQGK	W5P1X9	Fructose-bisphosphate aldolase OS=Ovis aries	2	566.793	1.1948	2.4809e-08	158.04	yes	1.00094	0.937261	0.954474	0.970674	1.00268	1.13397
1757	ALANSLACQGK	W5P1X9	Fructose-bisphosphate aldolase OS=Ovis aries	3	378.197	1.8706	0.00042178	82.417	yes	NA	NA	NA	NA	NA	NA
1758	ALANSLACQGK	W5P1X9	Fructose-bisphosphate aldolase OS=Ovis aries	2	566.793	0.93393	3.1064e-17	182.35	yes	0.33624	3.86332	0.367791	0.155575	0.361655	0.915421
1759	ALAPEYAK	P05307	Protein disulfide-isomerase OS=Bos taurus	2	431.737	1.2145	0.0066096	99.442	yes	NA	NA	NA	NA	NA	NA
1760	ALAPTWEQLALGLEHSETVK	F1MKS3	thioredoxin domain-containing protein 5 precursor [Bos taurus]	3	731.723	1.829	3.7441e-07	91.889	yes	NA	NA	NA	NA	NA	NA
1761	ALAQQTGR	W5PR16	PREDICTED: LOW QUALITY PROTEIN: alpha/beta hydrolase domain-containing protein 11 isoform X1 [Ovis aries]	2	422.735	0	0.012638	88.177	yes	NA	NA	NA	NA	NA	NA
1762	ALASILLQDHIR	W5NY07	PREDICTED: atlastin-3 isoform X2 [Ovis aries]	3	450.602	1.6446	1.4487e-05	101.39	yes	NA	NA	NA	NA	NA	NA
1763	ALASLMTYK	W5NRK4	PREDICTED: LOW QUALITY PROTEIN: glutamate dehydrogenase 1, mitochondrial isoform X1 [Ovis aries]	2	499.273	1.8379	5.8063e-06	147.4	yes	0.934137	1.03792	0.846921	1.12103	1.0966	0.963392
1764	ALASLMTYK	W5NRK4	PREDICTED: LOW QUALITY PROTEIN: glutamate dehydrogenase 1, mitochondrial isoform X1 [Ovis aries]	3	333.184	2.7154	0.00087523	89.355	yes	NA	NA	NA	NA	NA	NA
1765	ALASQLQDSLK	W5PFJ0	PREDICTED: vinculin isoform X2 [Ovis aries]	2	587.327	1.0644	7.7672e-08	150.69	yes	0.822607	1.71283	0.663175	1.00839	0.994849	0.798158
1766	ALATAMLDILAK	W5P550	PREDICTED: LOW QUALITY PROTEIN: dynein heavy chain 1, axonemal isoform X1 [Ovis aries]	2	615.86	3.2742	8.9337e-09	138.45	yes	1.19653	0.872018	1.04342	0.925778	0.865555	1.0967
1767	ALAVCHGPLDHYDFLIK	W5PM77	PREDICTED: lactation elevated protein 1 [Ovis aries]	4	493.005	2.038	4.4673e-05	89.911	yes	NA	NA	NA	NA	NA	NA
1768	ALAYGEK	W5PLH2	PREDICTED: sialate O-acetylesterase isoform X3 [Ovis aries]	2	376.203	1.8199	0.016807	100.19	no	NA	NA	NA	NA	NA	NA
1769	ALCEVEGGPTYEILLR	W5P1K1		3	607.313	1.8052	1.6944e-06	103.88	yes	0.971907	1.19631	0.893818	1.01935	0.9767	0.941915
1770	ALCEVEGGPTYEILLR	W5P1K1		2	910.467	1.4502	5.3485e-47	206.43	yes	1.15463	0.884417	1.09403	0.802359	0.919306	1.14526
1771	ALCFLPK	W5Q8B7	PREDICTED: leucine-rich repeat and death domain-containing protein 1 [Ovis aries]	2	424.739	0	0.040101	92.692	no	NA	NA	NA	NA	NA	NA
1772	ALCGLDESK	W5P994	Lon protease homolog, mitochondrial OS=Ovis aries	2	496.739	1.1108	0.0011886	104.05	yes	0.998681	1.13883	0.816872	1.11739	1.03778	0.890442
1773	ALCHLELK	W5P3A8	PREDICTED: LOW QUALITY PROTEIN: mitochondrial import receptor subunit TOM34 [Ovis aries]	3	328.516	0.80716	0.0030099	86.794	yes	0.957925	1.03687	0.925751	1.13242	0.804705	1.14233
1774	ALCTGEK	P30404	Peptidyl-prolyl cis-trans isomerase F, mitochondrial OS=Bos taurus	2	389.692	0.11964	0.03334	84.568	yes	0.747456	1.31036	0.596808	1.34177	1.27779	0.72582
1775	ALDATAGPFSIVTDNLQCR	Q2TA38	Tektin-4 OS=Bos taurus	3	683.674	1.2972	9.2481e-20	140.3	yes	0.862657	1.09867	0.800524	0.978523	1.1748	1.08483
1776	ALDATAGPFSIVTDNLQCR	Q2TA38	Tektin-4 OS=Bos taurus	2	1025.01	1.6161	1.2367e-107	263.09	yes	0.974124	0.807629	1.03911	0.833037	0.963449	1.38265
1777	ALDATAGPFSIVTDNLQCR	Q2TA38	Tektin-4 OS=Bos taurus	3	683.674	-0.036688	2.6399e-05	83.261	yes	NA	NA	NA	NA	NA	NA
1778	ALDATAGPFSIVTDNLQCR	Q2TA38	Tektin-4 OS=Bos taurus	2	1025.01	0.0487	3.9607e-108	270.42	yes	1.05649	0.782666	1.03484	0.836282	0.931642	1.35809
1779	ALDCSNLSLAR	W5QDP6	PREDICTED: RIB43A-like with coiled-coils protein 2 [Ovis aries]	2	610.309	0.031879	9.6116e-08	148.13	no	NA	NA	NA	NA	NA	NA
1780	ALDDISESIK	W5NSD9	PREDICTED: oligoribonuclease, mitochondrial isoform X1 [Ovis aries]	2	545.785	1.7104	1.0038e-06	155	yes	1.05467	1.02094	1.00043	1.03221	1.04354	0.848207
1781	ALDDMISTLK	Q3T0K2	T-complex protein 1 subunit gamma OS=Bos taurus	3	374.862	2.0291	0.044167	42.336	yes	NA	NA	NA	NA	NA	NA
1782	ALDDMISTLK	Q3T0K2	T-complex protein 1 subunit gamma OS=Bos taurus	2	561.789	0.96576	0.0056355	71.03	yes	0.889474	0.976871	0.655734	1.13511	1.36734	0.975471
1783	ALDDMISTLK	Q3T0K2	T-complex protein 1 subunit gamma OS=Bos taurus	2	553.792	2.1109	3.3419e-10	162.38	yes	0.80078	1.05904	0.414427	1.35169	1.56188	0.812176
1784	ALDDMISTLKK	Q3T0K2	T-complex protein 1 subunit gamma OS=Bos taurus	3	412.229	2.2817	2.0929e-05	104.59	yes	0.5336	0.837533	0.663385	1.27346	1.7826	0.909419
1785	ALDDTAR	W5Q9T3	PREDICTED: lamin-B1 [Ovis aries]	2	381.193	0.74668	0.042964	80.229	yes	NA	NA	NA	NA	NA	NA
1786	ALDEATK	Q3SZB4	Medium-chain specific acyl-CoA dehydrogenase, mitochondrial OS=Bos taurus	2	374.198	1.1139	0.017971	94.114	yes	NA	NA	NA	NA	NA	NA
1787	ALDEATK	Q3SZB4	Medium-chain specific acyl-CoA dehydrogenase, mitochondrial OS=Bos taurus	2	374.198	1.0045	0.068867	73.665	yes	NA	NA	NA	NA	NA	NA
1788	ALDEFCK	W5PHD0	PREDICTED: disintegrin and metalloproteinase domain-containing protein 20-like [Ovis aries]	3	294.806	1.5972	0.017239	71.949	yes	0.603055	1.26961	0.471637	1.54182	1.56528	0.548603
1789	ALDEGDIALLK	Q5E9F9	26S protease regulatory subunit 7 OS=Bos taurus	2	579.324	3.3031	9.2642e-06	137.01	yes	0.61975	1.15404	0.436403	1.23691	1.83085	0.722049
1790	ALDEGDIALLK	Q5E9F9	26S protease regulatory subunit 7 OS=Bos taurus	3	386.552	3.7735	0.00036928	83.862	yes	NA	NA	NA	NA	NA	NA
1791	ALDEYYDK	P31404	V-type proton ATPase catalytic subunit A OS=Bos taurus	2	508.732	3.0998	0.0056058	103.55	yes	0.765871	1.14945	0.525446	1.32733	1.41354	0.818356
1792	ALDEYYDK	P31404	V-type proton ATPase catalytic subunit A OS=Bos taurus	3	339.491	3.0863	0.042418	51.346	yes	NA	NA	NA	NA	NA	NA
1793	ALDHHVISDEEIIQNWHLPER	W5PRK9	PREDICTED: leucine-rich repeat and IQ domain-containing protein 3 isoform X1 [Ovis aries]	4	638.573	1.4188	5.1686e-06	76.817	yes	0.945664	0.973358	0.943576	0.922402	1.16364	1.05136
1794	ALDHLLR	W5PZI8	PREDICTED: interferon-induced protein with tetratricopeptide repeats 3 [Ovis aries]	3	279.836	1.5029	0.0037775	98.503	yes	NA	NA	NA	NA	NA	NA
1795	ALDLAENEMPGLMHMR	W5PIJ2	Adenosylhomocysteinase (Fragment) OS=Ovis aries PE=3 SV=1	3	609.957	1.5998	2.1447e-08	108.36	yes	NA	NA	NA	NA	NA	NA
1796	ALDLAENEMPGLMHMR	W5PIJ2	Adenosylhomocysteinase (Fragment) OS=Ovis aries PE=3 SV=1	3	615.288	1.5537	0.011797	47.548	yes	NA	NA	NA	NA	NA	NA
1797	ALDLFTQDTLEMCTK	W5P248	PREDICTED: LOW QUALITY PROTEIN: dynein heavy chain 17, axonemal isoform X1 [Ovis aries]	3	601.283	2.3696	2.2159e-15	139.58	no	NA	NA	NA	NA	NA	NA
1798	ALDLFTQDTLEMCTK	W5P248	PREDICTED: LOW QUALITY PROTEIN: dynein heavy chain 17, axonemal isoform X1 [Ovis aries]	3	595.951	2.35	4.9754e-17	150.05	no	NA	NA	NA	NA	NA	NA
1799	ALDLFTQDTLEMCTK	W5P248	PREDICTED: LOW QUALITY PROTEIN: dynein heavy chain 17, axonemal isoform X1 [Ovis aries]	2	893.424	2.1382	2.5951e-14	133.86	no	NA	NA	NA	NA	NA	NA
1800	ALDLSMR	W5P642	PREDICTED: cytochrome b-c1 complex subunit 7 isoform X1 [Ovis aries]	2	403.215	1.8649	0.00035189	137.18	no	NA	NA	NA	NA	NA	NA
1801	ALDLSMR	W5P642	PREDICTED: cytochrome b-c1 complex subunit 7 isoform X1 [Ovis aries]	2	403.215	1.5935	0.050521	77.046	no	NA	NA	NA	NA	NA	NA
1802	ALDVAAGMTK	W5PR68	Receptor expression-enhancing protein OS=Ovis aries	2	488.76	0.4742	0.00060243	124.42	yes	1.12308	1.20985	0.751396	0.895889	1.14464	0.875144
1803	ALDVAAGMTK	W5PR68	Receptor expression-enhancing protein OS=Ovis aries	3	326.176	1.5398	0.0002109	93.096	yes	1.10676	0.942978	0.798263	0.997323	1.23722	0.917451
1804	ALDVGSGSGILTACFAR	W5NY22	Protein-L-isoaspartate O-methyltransferase (Fragment) OS=Ovis aries	2	847.93	1.8424	4.112e-39	193.3	yes	0.675773	1.2141	0.750348	1.25627	1.38857	0.714944
1805	ALDYCHSK	W5NT21	PREDICTED: casein kinase II subunit alpha' isoform X1 [Ovis aries]	3	331.82	1.4074	0.0019443	91.069	no	NA	NA	NA	NA	NA	NA
1806	ALDYCHSK	W5NT21	PREDICTED: casein kinase II subunit alpha' isoform X1 [Ovis aries]	3	331.82	1.0967	0.019357	61.679	no	NA	NA	NA	NA	NA	NA
1807	ALDYCHSMGIMHR	W5QCL5	PREDICTED: casein kinase II subunit alpha isoform X1 [Ovis aries]	4	398.43	1.2702	1.4135e-07	116.24	yes	1.0941	1.02997	0.965189	0.939329	1.0222	0.949211
1808	ALDYCHSMGIMHR	W5QCL5	PREDICTED: casein kinase II subunit alpha isoform X1 [Ovis aries]	3	530.904	1.3673	2.1569e-07	114.24	yes	0.870207	1.16607	0.845459	1.00535	1.16775	0.945164
1809	ALEAFETSK	Q58D31	Sorbitol dehydrogenase OS=Bos taurus	3	332.506	1.8745	0.025448	55.064	yes	1.39639	0.804435	0.727878	1.13111	1.08732	0.852868
1810	ALEAFETSK	Q58D31	Sorbitol dehydrogenase OS=Bos taurus	2	498.256	1.8964	0.001746	99.568	yes	1.00533	0.89987	0.621286	1.23341	1.43389	0.806208
1811	ALEAFETSK	Q58D31	Sorbitol dehydrogenase OS=Bos taurus	2	498.256	0	0.0020976	89.171	yes	NA	NA	NA	NA	NA	NA
1812	ALEAFETSK	Q58D31	Sorbitol dehydrogenase OS=Bos taurus	2	498.256	0.76932	0.0015534	113.93	yes	0.863333	0.836107	0.584548	1.25151	1.68166	0.782835
1813	ALEAFETSK	Q58D31	Sorbitol dehydrogenase OS=Bos taurus	3	332.506	1.0693	0.028047	53.756	yes	NA	NA	NA	NA	NA	NA
1814	ALEAFETSKK	Q58D31	Sorbitol dehydrogenase OS=Bos taurus	3	375.205	1.8694	0.0059475	72.607	yes	NA	NA	NA	NA	NA	NA
1815	ALEALVAK	W5NUN8	PREDICTED: alcohol dehydrogenase [NADP(+)] isoform X2 [Ovis aries]	2	407.755	3.0585	0.0045809	111.95	no	NA	NA	NA	NA	NA	NA
1816	ALEALVAK	W5NUN8	PREDICTED: alcohol dehydrogenase [NADP(+)] isoform X2 [Ovis aries]	3	272.173	3.2625	0.0083934	73.26	no	NA	NA	NA	NA	NA	NA
1817	ALEASAAPTRPGSAVDPASGAK	W5NUH7	PREDICTED: zinc finger C2HC domain-containing protein 1B isoform X2 [Ovis aries]	3	675.352	0.72745	1.6761e-23	143.4	yes	0.494416	0.874768	0.418438	1.56619	2.07036	0.575825
1818	ALEASTQPFVSSK	W5NWE0	PREDICTED: trans-2-enoyl-CoA reductase, mitochondrial isoform X1 [Ovis aries]	3	455.573	2.1949	1.0917e-05	95.417	yes	0.342968	1.61396	0.335843	1.55516	1.75642	0.395652
1819	ALEASTQPFVSSK	W5NWE0	PREDICTED: trans-2-enoyl-CoA reductase, mitochondrial isoform X1 [Ovis aries]	2	682.856	0	2.0142e-64	225.33	yes	NA	NA	NA	NA	NA	NA
1820	ALEAVSSCVR	A6H7E1	Methionine--tRNA ligase, mitochondrial OS=Bos taurus	2	546.279	0.61376	0.0043453	82.803	yes	NA	NA	NA	NA	NA	NA
1821	ALEDMFDALEGK	W5P878	PREDICTED: carnitine O-palmitoyltransferase 2, mitochondrial [Ovis aries]	3	446.88	3.5748	1.4523e-06	108.35	no	NA	NA	NA	NA	NA	NA
1822	ALEDMFDALEGK	W5P878	PREDICTED: carnitine O-palmitoyltransferase 2, mitochondrial [Ovis aries]	3	446.88	2.6232	8.3777e-09	119.39	no	NA	NA	NA	NA	NA	NA
1823	ALEDMFDALEGK	W5P878	PREDICTED: carnitine O-palmitoyltransferase 2, mitochondrial [Ovis aries]	2	669.816	2.0508	1.6809e-11	159.5	no	NA	NA	NA	NA	NA	NA
1824	ALEDMFDALEGKPIK	W5P878	PREDICTED: carnitine O-palmitoyltransferase 2, mitochondrial [Ovis aries]	4	423.968	1.6402	0.010599	66.246	yes	NA	NA	NA	NA	NA	NA
1825	ALEDMFDALEGKPIK	W5P878	PREDICTED: carnitine O-palmitoyltransferase 2, mitochondrial [Ovis aries]	3	559.624	0.66525	1.5776e-17	159.22	yes	0.0125458	1.63451	0.100348	2.24598	1.97978	0.0268349
1826	ALEDMFDALEGKPIK	W5P878	PREDICTED: carnitine O-palmitoyltransferase 2, mitochondrial [Ovis aries]	4	419.97	1.424	3.8113e-12	122.64	yes	0.0341043	1.6118	0.104678	2.34708	1.87215	0.0301899
1827	ALEDMFDALEGKPIKS	W5P878	PREDICTED: carnitine O-palmitoyltransferase 2, mitochondrial [Ovis aries]	3	588.634	1.5192	1.3224e-30	182.15	yes	0.124121	1.37984	0.182406	2.14225	2.04781	0.123569
1828	ALEDMFDALEGKPIKS	W5P878	PREDICTED: carnitine O-palmitoyltransferase 2, mitochondrial [Ovis aries]	4	441.728	1.7021	0.00017224	81.656	yes	0.111755	1.31175	0.181358	2.18657	2.09814	0.110425
1829	ALEDMFDALEGKPIKS	W5P878	PREDICTED: carnitine O-palmitoyltransferase 2, mitochondrial [Ovis aries]	4	441.728	3.7706	0.0001871	80.738	yes	0.334974	1.2069	0.240883	2.10431	1.86216	0.250765
1830	ALEEAMEQK	F1MQ37	myosin-9 [Bos taurus]	2	524.753	1.1317	0.00038691	137.98	no	NA	NA	NA	NA	NA	NA
1831	ALEEAMEQK	F1MQ37	myosin-9 [Bos taurus]	3	350.171	1.5454	0.0024246	78.149	no	NA	NA	NA	NA	NA	NA
1832	ALEEANADLEVK	W5Q665		2	651.333	1.6985	6.6053e-09	140.82	no	NA	NA	NA	NA	NA	NA
1833	ALEEANADLEVK	W5Q665		3	434.558	2.3767	1.8067e-06	105.65	no	NA	NA	NA	NA	NA	NA
1834	ALEEANDMYK	W5PUA8	PREDICTED: uncharacterized protein C6orf163 homolog [Ovis aries]	2	600.266	2.1372	0.0019132	80.014	yes	1.13202	0.955664	1.03612	0.910931	0.872231	1.09303
1835	ALEEANDMYK	W5PUA8	PREDICTED: uncharacterized protein C6orf163 homolog [Ovis aries]	2	592.269	2.1976	0.00072686	121.02	yes	1.20326	0.806154	0.998493	0.906334	0.948285	1.13748
1836	ALEEANDMYK	W5PUA8	PREDICTED: uncharacterized protein C6orf163 homolog [Ovis aries]	3	395.182	2.6014	0.0022381	74.841	yes	1.04868	0.932829	0.841177	1.09332	0.966275	1.11772
1837	ALEEANGDLEVK	P08728	Keratin, type I cytoskeletal 19 OS=Bos taurus	2	644.325	1.6112	1.6616e-11	159.52	yes	1.2279	1.67879	1.07263	0.538719	0.521464	0.960504
1838	ALEEELENPMNVHR	W5PD14	PREDICTED: cilia- and flagella-associated protein 58 [Ovis aries]	3	566.27	1.2957	3.4074e-05	85.536	no	NA	NA	NA	NA	NA	NA
1839	ALEEELENPMNVHR	W5PD14	PREDICTED: cilia- and flagella-associated protein 58 [Ovis aries]	3	560.939	2.3019	1.3058e-11	122.39	no	NA	NA	NA	NA	NA	NA
1840	ALEENNNFSK	W5PDM0	Stathmin (Fragment) OS=Ovis aries	2	583.278	0.68634	0.00074323	120.57	yes	NA	NA	NA	NA	NA	NA
1841	ALEEQQK	W5PVV5	PREDICTED: LOW QUALITY PROTEIN: von Willebrand factor A domain-containing protein 3B [Ovis aries]	2	423.222	0.75891	0.028402	86.794	yes	NA	NA	NA	NA	NA	NA
1842	ALEEQQK	W5PVV5	PREDICTED: LOW QUALITY PROTEIN: von Willebrand factor A domain-containing protein 3B [Ovis aries]	2	423.222	1.0449	0.018285	92.47	yes	1.90704	0.235692	1.71044	0.264326	0.278135	1.60437
1844	ALEESNYELEVK	P06394	Keratin, type I cytoskeletal 10 OS=Bos taurus	2	712.351	1.3483	3.3104e-27	192.14	yes	1.61922	1.20517	0.800635	1.06722	0.426873	0.880884
1845	ALEGEAHR	W5NUE1	PREDICTED: neutrophil cytosol factor 2 isoform X1 [Ovis aries]	3	294.819	-0.38006	0.052653	48.036	yes	NA	NA	NA	NA	NA	NA
1846	ALEHFPMLQK	A6QLU1	Glycerol-3-phosphate dehydrogenase, mitochondrial OS=Bos taurus	3	410.55	0.41757	0.00041164	86.744	yes	1.08638	1.13946	0.889958	0.895074	0.822447	1.16669
1847	ALEHFPMLQK	A6QLU1	Glycerol-3-phosphate dehydrogenase, mitochondrial OS=Bos taurus	3	405.218	2.3173	0.0033856	71.451	yes	0.934889	1.10705	0.898202	1.2619	0.827812	0.97014
1848	ALEHFPMLQK	A6QLU1	Glycerol-3-phosphate dehydrogenase, mitochondrial OS=Bos taurus	3	405.218	1.6313	0.023502	52.579	yes	0.715906	1.17168	0.811391	1.38209	1.0436	0.87534
1849	ALEHFPMLQK	A6QLU1	Glycerol-3-phosphate dehydrogenase, mitochondrial OS=Bos taurus	2	607.324	1.2115	0.00040415	103.31	yes	NA	NA	NA	NA	NA	NA
1850	ALEHFPMLQK	A6QLU1	Glycerol-3-phosphate dehydrogenase, mitochondrial OS=Bos taurus	4	304.165	1.1772	0.00091893	83.948	yes	0.875261	1.14003	0.864618	1.20271	0.847456	1.06992
1851	ALEHSALAINHK	W5PTU0	CTP synthase OS=Ovis aries	4	326.683	2.1847	2.2782e-05	99.283	yes	NA	NA	NA	NA	NA	NA
1852	ALEIIPR	F1MWR8	T-complex protein 1 subunit eta OS=Bos taurus	2	406.255	1.3618	0.050459	77.058	yes	0.643088	0.906565	0.484921	1.33999	1.80063	0.824809
1853	ALEIIPR	F1MWR8	T-complex protein 1 subunit eta OS=Bos taurus	2	406.255	1.5485	0.060596	75.189	yes	0.803214	1.262	0.62424	1.15732	1.2018	0.95143
1854	ALELCEILAK	W5P0J8	protein farnesyltransferase/geranylgeranyltransferase type-1 subunit alpha [Ovis aries]	2	580.323	2.2434	0.00040246	129.89	yes	NA	NA	NA	NA	NA	NA
1855	ALELDPDNETYK	W5PVN4	PREDICTED: small glutamine-rich tetratricopeptide repeat-containing protein alpha isoform X1 [Ovis aries]	2	704.336	1.6077	1.2693e-08	134.61	yes	0.420832	1.39171	0.36918	1.4478	1.8379	0.532573
1856	ALELDPDNETYK	W5PVN4	PREDICTED: small glutamine-rich tetratricopeptide repeat-containing protein alpha isoform X1 [Ovis aries]	2	704.336	0.92608	9.4863e-21	187.62	yes	0.574124	1.14819	0.341343	1.52203	1.92686	0.487453
1857	ALELDPDNETYK	W5PVN4	PREDICTED: small glutamine-rich tetratricopeptide repeat-containing protein alpha isoform X1 [Ovis aries]	3	469.893	1.1189	0.001199	67.999	yes	NA	NA	NA	NA	NA	NA
1858	ALELEHPAAR	W5P713	PREDICTED: T-complex protein 1 subunit theta-like 2 isoform X1 [Ovis aries]	3	369.537	2.3129	0.0017687	76.228	yes	1.29433	1.04295	1.03966	0.621702	0.724486	1.27687
1859	ALELEHPAAR	W5P713	PREDICTED: T-complex protein 1 subunit theta-like 2 isoform X1 [Ovis aries]	2	553.801	2.0646	0.0049169	81.335	yes	1.10175	0.896401	1.00732	0.842037	1.00513	1.14737
1860	ALELEHPAAR	W5P713	PREDICTED: T-complex protein 1 subunit theta-like 2 isoform X1 [Ovis aries]	3	369.537	2.2416	0.0007391	85.355	yes	NA	NA	NA	NA	NA	NA
1861	ALELESER	W5P676	PREDICTED: LOW QUALITY PROTEIN: tumor necrosis factor alpha-induced protein 2 isoform X1 [Ovis aries]	2	473.746	2.1089	0.012878	87.476	no	NA	NA	NA	NA	NA	NA
1862	ALELNESLK	W5NW24	PREDICTED: leucine-rich repeat-containing protein 74A isoform X2 [Ovis aries]	2	508.785	1.074	0.00014503	143.96	yes	1.05282	1.03381	0.875434	0.986745	1.0038	1.04739
1863	ALELTGLK	W5PW68	PREDICTED: nucleolin isoform X1 [Ovis aries]	2	422.761	3.2193	0.0075732	95.502	yes	NA	NA	NA	NA	NA	NA
1864	ALENPER	W5PG09	Phosphoglycerate kinase OS=Ovis aries	2	414.714	1.0051	0.065415	74.301	yes	0.937593	1.07559	0.588223	1.23398	1.3897	0.774906
1865	ALENVLSSK	W5QAH8	NADH dehydrogenase [ubiquinone] 1 alpha subcomplex subunit 2 OS=Ovis aries	2	480.772	1.1485	0.0017114	116.55	yes	1.18821	0.831794	1.04096	0.965317	0.945368	1.02835
1866	ALEQFATVVEAK	W5PLW6	PREDICTED: very long-chain specific acyl-CoA dehydrogenase, mitochondrial [Ovis aries]	3	435.906	0.9528	1.8067e-06	105.65	yes	1.06866	0.974512	0.90762	0.967154	1.08658	0.995479
1867	ALEQFATVVEAK	W5PLW6	PREDICTED: very long-chain specific acyl-CoA dehydrogenase, mitochondrial [Ovis aries]	2	653.356	0.51774	4.423e-11	156.24	yes	NA	NA	NA	NA	NA	NA
1868	ALEQQVEEMK	F1MQ37	myosin-9 [Bos taurus]	2	602.798	2.0875	1.7691e-06	150.06	yes	0.308594	4.42018	0.263252	0.329799	0.410677	0.267498
1869	ALEQQVEEMK	F1MQ37	myosin-9 [Bos taurus]	3	402.201	2.4185	0.0035579	70.942	yes	0.53485	2.70511	0.54536	0.784245	0.653483	0.776956
1870	ALEQVFGSVESSR	W5Q7S6	PREDICTED: paraneoplastic antigen Ma1 [Ovis aries]	2	704.857	0.94415	5.8418e-09	130.47	yes	0.63728	1.4096	0.675437	1.40495	1.29629	0.576438
1871	ALEQVFGSVESSR	W5Q7S6	PREDICTED: paraneoplastic antigen Ma1 [Ovis aries]	3	470.24	1.2553	0.0011958	67.019	yes	0.846961	0.985733	0.896294	1.2961	1.07735	0.897561
1872	ALESFKEPLR	W5NQ25	PREDICTED: tektin-1 [Ovis aries]	3	397.224	1.7695	0.0015082	82.954	yes	0.936672	0.77616	1.06949	1.07281	0.974774	1.1701
1873	ALESLNK	W5Q4P0	PREDICTED: LOW QUALITY PROTEIN: dynein heavy chain 2, axonemal isoform X1 [Ovis aries]	2	387.721	1.0228	0.06103	75.109	no	NA	NA	NA	NA	NA	NA
1874	ALESSIAPIVIFASNR	A7MBG8	RuvB-like helicase OS=Bos taurus	3	563.317	2.9319	3.6591e-13	128.06	yes	0.878065	1.39735	0.840204	1.23139	0.9122	0.740792
1875	ALESSIAPIVIFASNR	A7MBG8	RuvB-like helicase OS=Bos taurus	2	844.473	3.1657	3.6046e-12	121.82	yes	0.806423	1.27285	0.843815	1.1727	0.726596	1.17762
1876	ALETHTYFER	W5NXW9		3	422.875	1.3775	0.0070459	62.633	yes	NA	NA	NA	NA	NA	NA
1877	ALEVAEYLTPVLK	W5QDF2	Autophagy-related protein 3 OS=Ovis aries	3	482.613	1.8781	3.4818e-05	88.021	yes	0.749633	2.47946	0.57843	0.805426	0.616764	0.770286
1878	ALEVLEQVK	W5PFI4	PREDICTED: T-complex protein 1 subunit zeta-2 isoform X1 [Ovis aries]	2	514.803	2.1769	0.0015534	113.93	yes	NA	NA	NA	NA	NA	NA
1879	ALEVLEQVK	W5PFI4	PREDICTED: T-complex protein 1 subunit zeta-2 isoform X1 [Ovis aries]	3	343.538	2.7692	0.00056038	93.178	yes	1.00309	0.830855	0.913655	1.17302	1.16899	0.91039
1880	ALFGANANR	W5Q3V3	PREDICTED: V-type proton ATPase subunit E 2 [Ovis aries]	2	467.249	1.5925	0.0014392	124.08	yes	0.97055	1.06445	0.774606	1.00252	1.21106	0.97681
1881	ALFGANANR	W5Q3V3	PREDICTED: V-type proton ATPase subunit E 2 [Ovis aries]	2	467.249	1.2616	3.9054e-06	148.99	yes	0.850271	1.02914	0.692119	1.28376	1.28381	0.8609
1882	ALFGLQK	W5Q2D8	PREDICTED: EGF-like repeat and discoidin I-like domain-containing protein 3 isoform X1 [Ovis aries]	2	388.737	2.356	0.011538	114.54	yes	NA	NA	NA	NA	NA	NA
1883	ALFGLQK	W5Q2D8	PREDICTED: EGF-like repeat and discoidin I-like domain-containing protein 3 isoform X1 [Ovis aries]	3	259.494	2.5861	0.014071	74.597	yes	0.549487	1.77009	0.641441	1.29873	0.883104	0.857151
1884	ALFGLQK	W5Q2D8	PREDICTED: EGF-like repeat and discoidin I-like domain-containing protein 3 isoform X1 [Ovis aries]	2	388.737	2.3792	0.022014	89.673	yes	NA	NA	NA	NA	NA	NA
1885	ALFGLQK	W5Q2D8	PREDICTED: EGF-like repeat and discoidin I-like domain-containing protein 3 isoform X1 [Ovis aries]	3	259.494	0	0.0090359	83.229	yes	NA	NA	NA	NA	NA	NA
1886	ALFGLQK	W5Q2D8	PREDICTED: EGF-like repeat and discoidin I-like domain-containing protein 3 isoform X1 [Ovis aries]	2	388.737	1.6267	0.051605	76.847	yes	NA	NA	NA	NA	NA	NA
1887	ALFGTDGIK	W5PIB4	PREDICTED: nucleoside diphosphate kinase 7 isoform X2 [Ovis aries]	3	307.84	0	4.3291e-06	130.22	yes	NA	NA	NA	NA	NA	NA
1888	ALFHAAK	W5NTE8	PREDICTED: LOW QUALITY PROTEIN: gamma-soluble NSF attachment protein isoform X1 [Ovis aries]	3	253.15	2.3735	0.0094017	80.377	yes	1.0127	1.06759	0.963598	0.949259	0.939951	1.0669
1889	ALFLDVQKPSQDEWGK	W5PVJ0	Ferritin OS=Ovis aries PE=3 SV=1	3	620.988	2.4399	3.7454e-32	186.75	yes	0.943282	0.846826	1.13791	0.860731	0.880291	1.33096
1890	ALFLDVQKPSQDEWGK	W5PVJ0	Ferritin OS=Ovis aries PE=3 SV=1	4	465.993	2.3447	1.6668e-22	149	yes	NA	NA	NA	NA	NA	NA
1891	ALFQEILEEYNESNTK	W5NVZ5	PREDICTED: dynein heavy chain 10, axonemal isoform X1 [Ovis aries]	3	643.314	1.7466	1.1794e-47	206.43	no	NA	NA	NA	NA	NA	NA
1892	ALFQEILEEYNESNTK	W5NVZ5	PREDICTED: dynein heavy chain 10, axonemal isoform X1 [Ovis aries]	3	643.314	2.5293	7.2321e-23	153.23	no	NA	NA	NA	NA	NA	NA
1893	ALFTSGWNNTEK	W5Q8N2	PREDICTED: kelch-like protein 10 [Ovis aries]	2	684.333	1.9753	5.4001e-11	155.08	yes	0.727099	1.13574	0.587715	1.12176	1.607	0.820692
1894	ALFTSGWNNTEK	W5Q8N2	PREDICTED: kelch-like protein 10 [Ovis aries]	3	456.558	1.9156	4.0537e-05	93.345	yes	NA	NA	NA	NA	NA	NA
1895	ALGDFDYK	O62829	Protein phosphatase 1A OS=Bos taurus	2	464.724	1.9218	0.0049733	107.57	yes	1.00768	1.00576	0.805769	0.976595	1.16943	1.03477
1896	ALGDTGFMPPDK	E1BIE7	serine/threonine-protein phosphatase PGAM5, mitochondrial [Bos taurus]	3	422.201	3.4565	5.6053e-05	87.184	yes	1.00761	0.95516	0.966824	1.019	0.89425	1.15716
1897	ALGDTGFMPPDK	E1BIE7	serine/threonine-protein phosphatase PGAM5, mitochondrial [Bos taurus]	2	632.798	2.6813	0.0026043	64.121	yes	NA	NA	NA	NA	NA	NA
1898	ALGDTGFMPPDK	E1BIE7	serine/threonine-protein phosphatase PGAM5, mitochondrial [Bos taurus]	3	416.869	2.693	0.00046357	74.611	yes	1.15946	1.09118	1.03757	0.898977	0.774179	1.03863
1899	ALGDTGFMPPDK	E1BIE7	serine/threonine-protein phosphatase PGAM5, mitochondrial [Bos taurus]	2	624.8	1.4456	2.4214e-06	115.34	yes	NA	NA	NA	NA	NA	NA
1900	ALGDYDYK	W5P8T5	PREDICTED: protein phosphatase 1B isoform X5 [Ovis aries]	2	472.722	1.7844	0.0049733	107.57	yes	0.770542	1.12441	0.536622	1.24631	1.51309	0.809024
1901	ALGFPLER	W5PI38	Citrate synthase (Fragment) OS=Ovis aries	2	451.758	2.4694	0.016392	84.368	yes	NA	NA	NA	NA	NA	NA
1902	ALGFPLER	W5PI38	Citrate synthase (Fragment) OS=Ovis aries	2	451.758	-0.29992	0.062807	66.073	yes	NA	NA	NA	NA	NA	NA
1903	ALGFPLERPK	W5PI38	Citrate synthase (Fragment) OS=Ovis aries	3	376.557	2.5514	0.00010637	105.2	yes	1.05367	0.903049	0.886186	1.09253	1.09943	0.965132
1904	ALGFPLERPK	W5PI38	Citrate synthase (Fragment) OS=Ovis aries	2	564.332	1.6096	0.0027859	119.53	yes	1.03982	1.00102	0.903431	1.04217	1.1464	0.867149
1905	ALGIVQTK	G5E5D5	PREDICTED: fibrous sheath-interacting protein 2-like [Bos taurus]	2	415.261	0.26238	0.028408	76.064	no	NA	NA	NA	NA	NA	NA
1906	ALGLLCVVTNCGEGMDYK	W5NVZ5	PREDICTED: dynein heavy chain 10, axonemal isoform X1 [Ovis aries]	3	672.646	2.067	0.00085957	61.477	no	NA	NA	NA	NA	NA	NA
1907	ALGLLCVVTNCGEGMDYK	W5NVZ5	PREDICTED: dynein heavy chain 10, axonemal isoform X1 [Ovis aries]	3	672.646	2.3013	6.1899e-05	83.252	no	NA	NA	NA	NA	NA	NA
1908	ALGLLCVVTNCGEGMDYK	W5NVZ5	PREDICTED: dynein heavy chain 10, axonemal isoform X1 [Ovis aries]	3	667.314	1.9123	1.2867e-27	159.18	no	NA	NA	NA	NA	NA	NA
1909	ALGLLCVVTNCGEGMDYK	W5NVZ5	PREDICTED: dynein heavy chain 10, axonemal isoform X1 [Ovis aries]	4	500.738	1.6566	8.5193e-06	96.208	no	NA	NA	NA	NA	NA	NA
1910	ALGLNEVDYK	W5P9P2	PREDICTED: unconventional myosin-VI isoform X2 [Ovis aries]	2	561.295	1.0085	0.00066547	122.7	yes	0.687268	1.25881	0.654989	1.29547	1.38144	0.722016
1911	ALGLSNFNSR	W5NUN8	PREDICTED: alcohol dehydrogenase [NADP(+)] isoform X2 [Ovis aries]	2	539.786	0.93866	0.00064983	115.39	no	NA	NA	NA	NA	NA	NA
1912	ALGMDTVHIHR	F1ME97	5-oxoprolinase OS=Bos taurus	4	317.166	0.47079	0.0028108	62.005	no	NA	NA	NA	NA	NA	NA
1913	ALGMDTVHIHR	F1ME97	5-oxoprolinase OS=Bos taurus	4	313.167	1.6971	0.00032974	85.533	no	NA	NA	NA	NA	NA	NA
1914	ALGPLEDPVWALR	F1MY24	PREDICTED: T-complex protein 1 subunit theta-like 2 [Bos taurus]	2	718.898	1.6851	2.5469e-06	105.95	yes	1.18327	0.865192	1.20213	0.839622	0.860528	1.04926
1915	ALGPLEDPVWALR	F1MY24	PREDICTED: T-complex protein 1 subunit theta-like 2 [Bos taurus]	3	479.601	2.5231	0.00062866	72.29	yes	1.08039	0.90142	0.958474	0.949867	1.06069	1.04916
1916	ALGQNPTNAEVLK	P60661	Myosin light polypeptide 6 OS=Bos taurus	2	677.87	2.6756	6.4741e-28	196.33	yes	0.357743	4.34335	0.32437	0.297501	0.386292	0.290741
1917	ALGQNPTNAEVLK	P60661	Myosin light polypeptide 6 OS=Bos taurus	3	452.249	3.1987	4.5462e-05	86.262	yes	NA	NA	NA	NA	NA	NA
1918	ALGTMVYVFNCSEQMDYK	W5P248	PREDICTED: LOW QUALITY PROTEIN: dynein heavy chain 17, axonemal isoform X1 [Ovis aries]	3	724.653	1.6245	8.7007e-05	79.514	no	NA	NA	NA	NA	NA	NA
1919	ALGTMVYVFNCSEQMDYK	W5P248	PREDICTED: LOW QUALITY PROTEIN: dynein heavy chain 17, axonemal isoform X1 [Ovis aries]	3	724.653	-0.1185	0.0003001	66.606	no	NA	NA	NA	NA	NA	NA
1920	ALGTMVYVFNCSEQMDYK	W5P248	PREDICTED: LOW QUALITY PROTEIN: dynein heavy chain 17, axonemal isoform X1 [Ovis aries]	3	719.321	1.01	1.0145e-19	144.97	no	NA	NA	NA	NA	NA	NA
1921	ALGTTLASCQDVDFVSSQVK	W5PGV9	PREDICTED: maestro heat-like repeat-containing protein family member 2B isoform X1 [Ovis aries]	3	709.353	1.5912	5.137e-30	161.35	yes	0.820123	1.16884	0.657831	1.20158	1.14608	1.00555
1922	ALGTTLASCQDVDFVSSQVK	W5PGV9	PREDICTED: maestro heat-like repeat-containing protein family member 2B isoform X1 [Ovis aries]	4	532.266	1.8146	3.9174e-06	80.459	yes	0.808051	1.19257	0.61027	1.23457	1.20953	0.945001
1923	ALGTTLASCQDVDFVSSQVK	W5PGV9	PREDICTED: maestro heat-like repeat-containing protein family member 2B isoform X1 [Ovis aries]	3	709.353	-0.11233	1.3058e-28	157.98	yes	0.825777	1.06591	0.682661	1.22673	1.17719	1.02172
1924	ALGVTTVTAQAMK	W5PBW1	PREDICTED: L-serine dehydratase/L-threonine deaminase [Ovis aries]	3	436.239	1.9941	0.0010013	64.121	yes	NA	NA	NA	NA	NA	NA
1925	ALGVTTVTAQAMK	W5PBW1	PREDICTED: L-serine dehydratase/L-threonine deaminase [Ovis aries]	3	430.908	2.1564	3.8943e-07	110.08	yes	0.411304	3.68382	0.328057	0.583387	0.597686	0.395746
1926	ALGVTTVTAQAMK	W5PBW1	PREDICTED: L-serine dehydratase/L-threonine deaminase [Ovis aries]	2	645.858	1.9579	4.7361e-15	164.68	yes	0.455719	4.03152	0.32149	0.373152	0.473896	0.344221
1927	ALGVTTVTAQAMK	W5PBW1	PREDICTED: L-serine dehydratase/L-threonine deaminase [Ovis aries]	2	645.858	0.549	2.1838e-09	140.33	yes	0.668285	2.40882	0.611219	0.819034	0.72921	0.763432
1928	ALGYFAVVTGK	W5QGU2	PREDICTED: dynamin-like 120 kDa protein, mitochondrial isoform X1 [Ovis aries]	3	375.882	1.943	0.0090038	58.699	yes	NA	NA	NA	NA	NA	NA
1929	ALGYFAVVTGK	W5QGU2	PREDICTED: dynamin-like 120 kDa protein, mitochondrial isoform X1 [Ovis aries]	3	375.882	2.4583	0.0011114	74.841	yes	NA	NA	NA	NA	NA	NA
1930	ALGYSYLESLLGK	W5PY41	PREDICTED: ubiquitin thioesterase OTUB2 [Ovis aries]	3	471.926	0	5.7513e-10	90.614	yes	NA	NA	NA	NA	NA	NA
1931	ALHHGIDLEK	W5PLJ1	aspartate--tRNA ligase, cytoplasmic [Ovis aries]	4	283.908	1.735	0.01588	57.859	yes	1.02637	1.22783	0.592926	0.942802	1.28423	0.925846
1932	ALHLDPQLVEFYALR	A6QQZ4	TTC16 protein OS=Bos taurus	3	595.661	2.2062	6.6205e-06	97.797	yes	0.84467	1.00764	0.92727	0.977883	1.37573	0.866808
1933	ALHNADCQK	W5PJ13	PREDICTED: pleiotrophin isoform X1 [Ovis aries]	3	352.835	0.30212	0.00010551	135.71	yes	NA	NA	NA	NA	NA	NA
1934	ALHNADCQK	W5PJ13	PREDICTED: pleiotrophin isoform X1 [Ovis aries]	2	528.748	-0.35126	0.0013783	102.52	yes	NA	NA	NA	NA	NA	NA
1935	ALHQILSSK	W5NX33	PREDICTED: cilia- and flagella-associated protein 61 isoform X2 [Ovis aries]	3	332.866	2.0942	0.013326	61.161	yes	NA	NA	NA	NA	NA	NA
1936	ALHYVPATK	W5PW33	PREDICTED: L-amino-acid oxidase isoform X1 [Ovis aries]	2	500.285	1.3461	0.0014597	123.86	yes	0.101667	1.60216	0.138515	2.04139	1.89588	0.220381
1937	ALHYVPATK	W5PW33	PREDICTED: L-amino-acid oxidase isoform X1 [Ovis aries]	3	333.859	1.4483	0.0024822	77.732	yes	NA	1.10208	0.0622608	1.54478	1.29088	NA
1938	ALHYVPATK	W5PW33	PREDICTED: L-amino-acid oxidase isoform X1 [Ovis aries]	3	333.859	1.73	0.040906	48.423	yes	NA	NA	NA	NA	NA	NA
1939	ALIAAQYSGAQVR	W5Q0L1	PREDICTED: elongation factor 1-gamma isoform X1 [Ovis aries]	3	449.917	3.0297	1.0854e-05	95.477	no	NA	NA	NA	NA	NA	NA
1940	ALIAAQYSGAQVR	W5Q0L1	PREDICTED: elongation factor 1-gamma isoform X1 [Ovis aries]	2	674.373	2.6172	1.8118e-06	109.83	no	NA	NA	NA	NA	NA	NA
1941	ALIADSGLK	W5PEA4	Succinate-CoA ligase subunit beta OS=Ovis aries	2	444.263	2.8068	0.0019352	98.048	yes	NA	NA	NA	NA	NA	NA
1942	ALIADSGLK	W5PEA4	Succinate-CoA ligase subunit beta OS=Ovis aries	3	296.511	2.5262	0.00030587	111.17	yes	0.945392	1.1208	0.863809	1.13789	1.12874	0.803362
1943	ALIAGGGAPEIELALR	W5PHP4	T-complex protein 1 subunit delta OS=Ovis aries	3	517.635	2.5572	1.5039e-05	92.495	no	NA	NA	NA	NA	NA	NA
1944	ALIAGGGAPEIELALR	W5PHP4	T-complex protein 1 subunit delta OS=Ovis aries	2	775.949	1.9582	1.448e-12	128.74	no	NA	NA	NA	NA	NA	NA
1945	ALIDHSPK	W5QHN8	PREDICTED: NADH dehydrogenase [ubiquinone] 1 beta subcomplex subunit 5, mitochondrial isoform X1 [Ovis aries]	3	294.168	1.457	0.0013582	101.28	yes	1.03902	1.00342	0.943037	1.10456	0.854858	1.05511
1946	ALIDHSPK	W5QHN8	PREDICTED: NADH dehydrogenase [ubiquinone] 1 beta subcomplex subunit 5, mitochondrial isoform X1 [Ovis aries]	2	440.748	1.6565	0.023893	77.732	yes	NA	NA	NA	NA	NA	NA
1947	ALIDHSPK	W5QHN8	PREDICTED: NADH dehydrogenase [ubiquinone] 1 beta subcomplex subunit 5, mitochondrial isoform X1 [Ovis aries]	3	294.168	0.642	0.0040376	82.671	yes	1.21398	0.999872	1.02839	0.991393	0.716842	1.04952
1948	ALIDQEVK	W5PX34	acyl-protein thioesterase 1 [Ovis aries]	3	305.843	1.9083	0.0017448	94.114	yes	NA	NA	NA	NA	NA	NA
1949	ALIEAEK	W5NRD1	PREDICTED: erlin-2 isoform X1 [Ovis aries]	2	387.224	2.9201	0.027229	87.323	yes	NA	NA	NA	NA	NA	NA
1950	ALIEILATR	W5PEC3	Annexin OS=Ovis aries	2	500.313	2.2477	0.0017507	99.53	yes	NA	NA	NA	NA	NA	NA
1951	ALIEWIR	E1BLR9	PREDICTED: LOW QUALITY PROTEIN: carboxypeptidase D [Bos taurus]	2	450.769	1.916	0.022288	89.55	yes	1.28612	0.814675	0.993885	0.84407	0.970031	1.09122
1952	ALIIDLGSQYCK	W5NYG0	PREDICTED: actin-like protein 7B [Ovis aries]	3	460.911	1.9837	1.4805e-05	101.3	yes	1.01822	1.01863	1.06336	0.939873	0.921345	1.03857
1953	ALIIDLGSQYCK	W5NYG0	PREDICTED: actin-like protein 7B [Ovis aries]	2	690.863	1.5906	2.1555e-27	196.15	yes	1.11853	0.820171	0.93778	1.03923	0.960374	1.12391
1954	ALKDEIDVLR	E1BAT1	protein Hook homolog 1 [Bos taurus]	3	391.228	2.7691	0.042539	50.648	yes	0.767538	1.22059	0.589652	1.23126	1.35013	0.840826
1955	ALKDEQQEK	A6QQZ4	TTC16 protein OS=Bos taurus	3	363.524	1.5001	0.02607	59.645	no	NA	NA	NA	NA	NA	NA
1956	ALKEEGNELVK	W5P3A8	PREDICTED: LOW QUALITY PROTEIN: mitochondrial import receptor subunit TOM34 [Ovis aries]	3	410.563	1.5298	0.00027802	89.231	yes	0.919189	1.05922	0.941012	1.13219	0.865938	1.08245
1957	ALKEEGNELVK	W5P3A8	PREDICTED: LOW QUALITY PROTEIN: mitochondrial import receptor subunit TOM34 [Ovis aries]	2	615.34	1.636	0.00020853	104.24	yes	0.939997	0.881936	1.07628	1.06354	0.862808	1.17545
1958	ALLAHTQAIR	G3MXG2	coiled-coil domain-containing protein 166 [Bos taurus]	3	365.221	1.1589	1.1929e-07	157.99	yes	NA	NA	NA	NA	NA	NA
1959	ALLAQAR	E1BHW8		2	371.732	1.7592	0.011517	114.59	yes	1.16963	0.824893	1.11507	0.853335	1.05483	0.982237
1960	ALLCDDPLLSGLLNSPALK	Q076H7	Fatty acid synthase OS=Capra hircus	3	670.703	3.4011	0.0001336	70.783	yes	1.02628	1.2206	0.958044	0.825532	0.884584	1.08496
1961	ALLDVNLAK	W5PWS5		2	478.792	0.95783	0.0017808	117.7	no	NA	NA	NA	NA	NA	NA
1962	ALLDVNLAK	W5PWS5		2	478.792	2.2042	0.0055093	86.898	no	NA	NA	NA	NA	NA	NA
1963	ALLEEYNK	Q0P5A1	Dynactin subunit 3 OS=Bos taurus	2	490.258	1	0.003722	120.15	yes	0.832329	1.07153	0.648597	1.26957	1.34959	0.82838
1964	ALLEEYNK	Q0P5A1	Dynactin subunit 3 OS=Bos taurus	3	327.175	1.0726	0.0048403	79.451	yes	0.915853	1.1522	0.839159	1.01161	1.22058	0.860599
1965	ALLEGGIFGK	W5QCG6	PREDICTED: protein FAM47E isoform X1 [Ovis aries]	2	502.792	2.0143	0.00036246	130.98	yes	1.11485	0.832632	1.01454	0.996635	1.00679	1.03455
1966	ALLEGGIFGK	W5QCG6	PREDICTED: protein FAM47E isoform X1 [Ovis aries]	3	335.531	2.3576	0.021574	53.756	yes	1.64118	1.0322	1.1411	0.668657	0.849262	0.667601
1967	ALLELIDSPECLSK	W5NZS1	PREDICTED: ran-binding protein 17 isoform X2 [Ovis aries]	3	529.948	1.2962	7.5447e-09	115.12	yes	0.90536	1.08089	0.740989	1.23082	1.18169	0.860249
1968	ALLELIDSPECLSK	W5NZS1	PREDICTED: ran-binding protein 17 isoform X2 [Ovis aries]	2	794.419	0.96017	8.2883e-41	206.2	yes	0.780879	1.11689	0.565201	1.33969	1.41603	0.781314
1969	ALLENEK	W5P4R1	PREDICTED: moesin [Ovis aries]	2	408.727	1.063	0.016127	103.74	yes	0.532472	3.40006	0.421989	0.571664	0.574209	0.499611
1970	ALLEVLGR	W5Q540	PREDICTED: hydroxyacylglutathione hydrolase, mitochondrial isoform X1 [Ovis aries]	2	435.774	0.98442	0.0042626	115.49	no	NA	NA	NA	NA	NA	NA
1971	ALLEVLGR	W5Q540	PREDICTED: hydroxyacylglutathione hydrolase, mitochondrial isoform X1 [Ovis aries]	2	435.774	0.27045	0.006096	101.54	no	NA	NA	NA	NA	NA	NA
1972	ALLEVLGR	W5Q540	PREDICTED: hydroxyacylglutathione hydrolase, mitochondrial isoform X1 [Ovis aries]	2	435.774	3.0697	0.025789	76.825	no	NA	NA	NA	NA	NA	NA
1973	ALLEVVQSGGK	W5PB07	Proteasome subunit alpha type OS=Ovis aries	2	550.819	0.51805	6.4205e-06	140.24	no	NA	NA	NA	NA	NA	NA
1974	ALLEVVQSGGK	W5PB07	Proteasome subunit alpha type OS=Ovis aries	3	367.549	1.5133	0.0032353	64.82	no	NA	NA	NA	NA	NA	NA
1975	ALLEVVQSGGK	W5PB07	Proteasome subunit alpha type OS=Ovis aries	2	550.819	1.8163	2.7295e-05	107.09	no	NA	NA	NA	NA	NA	NA
1976	ALLEVVQSGGK	W5PB07	Proteasome subunit alpha type OS=Ovis aries	3	367.549	2.1729	0.0014324	73.327	no	NA	NA	NA	NA	NA	NA
1977	ALLFQPVTELQEQTDFEHR	W5QDD4	ATP-dependent 6-phosphofructokinase OS=Ovis aries	3	767.722	2.2464	1.0192e-27	155.79	yes	0.794143	1.02938	0.955191	1.23911	1.05794	0.924224
1978	ALLFQPVTELQEQTDFEHR	W5QDD4	ATP-dependent 6-phosphofructokinase OS=Ovis aries	4	576.043	2.2682	0.00016313	64.298	yes	NA	NA	NA	NA	NA	NA
1979	ALLGLPEK	W5P1V5	PREDICTED: MYCBP-associated protein isoform X3 [Ovis aries]	2	420.763	2.5878	0.012878	87.476	yes	1.16099	1.09218	0.7926	1.04457	0.959766	0.949896
1980	ALLGLPEK	W5P1V5	PREDICTED: MYCBP-associated protein isoform X3 [Ovis aries]	3	280.844	2.4215	0.070472	44.395	yes	NA	NA	NA	NA	NA	NA
1981	ALLHCEGSFVADVIDFK	W5NZ70	PREDICTED: galectin-3-binding protein isoform X1 [Ovis aries]	3	640.989	1.5996	7.5937e-25	160.81	yes	1.60348	0.425681	1.41905	0.569667	0.610605	1.37152
1982	ALLHCEGSFVADVIDFK	W5NZ70	PREDICTED: galectin-3-binding protein isoform X1 [Ovis aries]	4	480.994	2.3113	2.8138e-08	108.58	yes	1.37119	0.756956	1.33066	0.61955	0.64748	1.27417
1983	ALLHGNCYNR	W5QFB9	carnitine O-palmitoyltransferase 1, muscle isoform [Ovis aries]	3	406.533	1.7955	0.00011578	111.82	no	NA	NA	NA	NA	NA	NA
1984	ALLINQQSIK	W5P371	PREDICTED: LOW QUALITY PROTEIN: coiled-coil domain-containing protein 105 [Ovis aries]	2	564.343	1.3317	1.3338e-16	188.28	yes	1.04393	0.87336	0.931352	1.0286	1.04822	1.07454
1985	ALLINQQSIK	W5P371	PREDICTED: LOW QUALITY PROTEIN: coiled-coil domain-containing protein 105 [Ovis aries]	3	376.564	1.7123	0.00022555	91.867	yes	0.909835	1.13809	0.763389	1.13109	1.01357	1.04402
1986	ALLLEDELFK	W5PBH5	PREDICTED: LOW QUALITY PROTEIN: coiled-coil domain-containing protein 88B isoform X1 [Ovis aries]	2	595.837	1.289	0.00033187	131.82	yes	NA	NA	NA	NA	NA	NA
1987	ALLLELK	F1N4D3	ubiquitin-conjugating enzyme E2 R1 [Bos taurus]	2	400.268	1.9445	0.01193	113.7	yes	0.924424	1.04463	0.643109	1.24772	1.17841	0.96171
1988	ALLNEETMNSGIIER	W5PTT9	PREDICTED: uncharacterized protein C9orf135 homolog isoform X1 [Ovis aries]	2	853.425	1.6667	8.4176e-09	116	yes	1.09176	0.995512	0.924577	0.973917	1.05868	0.955552
1989	ALLNEETMNSGIIER	W5PTT9	PREDICTED: uncharacterized protein C9orf135 homolog isoform X1 [Ovis aries]	3	569.286	1.7129	0.0051444	52.862	yes	NA	NA	NA	NA	NA	NA
1990	ALLNEETMNSGIIER	W5PTT9	PREDICTED: uncharacterized protein C9orf135 homolog isoform X1 [Ovis aries]	2	845.427	2.9397	2.8222e-53	230.82	yes	1.16461	0.840596	0.952733	0.930433	0.985587	1.12604
1991	ALLNEETMNSGIIER	W5PTT9	PREDICTED: uncharacterized protein C9orf135 homolog isoform X1 [Ovis aries]	3	563.954	2.7354	2.241e-12	123.76	yes	1.20494	0.951535	0.96558	0.970451	0.884116	1.02338
1992	ALLPHVLCK	W5Q5S5	PREDICTED: heterogeneous nuclear ribonucleoprotein U-like protein 2 isoform X1 [Ovis aries]	3	350.876	2.6986	0.0017253	83.206	yes	NA	NA	NA	NA	NA	NA
1993	ALLPLLQQGQER	Q32KP4	Chromosome 20 open reading frame 135 ortholog OS=Bos taurus	3	455.933	0.37205	0.00057248	73.632	yes	0.920198	1.03865	0.987369	1.16483	1.00704	0.881919
1994	ALLPTDDFLGHEDPK	W5P550	PREDICTED: LOW QUALITY PROTEIN: dynein heavy chain 1, axonemal isoform X1 [Ovis aries]	3	556.614	0.89356	1.5573e-12	126.71	no	NA	NA	NA	NA	NA	NA
1995	ALLQEFDNAVLNK	A5D7N6	Kinesin-like protein OS=Bos taurus	3	492.268	3.6526	5.2681e-07	106.79	yes	NA	NA	NA	NA	NA	NA
1996	ALLQEFDNAVLNK	A5D7N6	Kinesin-like protein OS=Bos taurus	2	737.899	4.2331	1.3345e-28	202.13	yes	0.940252	1.12869	1.12106	1.26003	0.733988	0.815983
1997	ALLQLDPCEDK	F1N7K1	Ropporin-1-like protein OS=Bos taurus	2	651.324	3.4636	3.3091e-05	116.24	no	NA	NA	NA	NA	NA	NA
1998	ALLQLDPCEDK	F1N7K1	Ropporin-1-like protein OS=Bos taurus	3	434.552	3.4009	0.00047264	81.017	no	NA	NA	NA	NA	NA	NA
1999	ALLQLDPCEDKIEWIK	F1N7K1	Ropporin-1-like protein OS=Bos taurus	4	493.512	0.41214	4.7322e-19	141.55	no	NA	NA	NA	NA	NA	NA
2000	ALLQLDPCEDKIEWIK	F1N7K1	Ropporin-1-like protein OS=Bos taurus	3	657.68	0.022711	1.1489e-31	180.88	no	NA	NA	NA	NA	NA	NA
2001	ALLQLDPCEDKIEWIK	F1N7K1	Ropporin-1-like protein OS=Bos taurus	3	657.68	0.85775	2.3422e-05	92.8	no	NA	NA	NA	NA	NA	NA
2002	ALLQSHPR	W5PGA4	PREDICTED: carnitine O-acetyltransferase isoform X1 [Ovis aries]	3	307.847	0.90162	0.00091561	116.73	yes	1.37363	0.796477	0.968954	0.93705	0.889012	1.03488
[truncated: 39,776 more rows]

## Sheet: Table S3
Proteins information set from all samples
Protein accession	Protein description	Gene name	MW [kDa]	Score	Coverage [%]	#Peptides	#PSMs	#Unique peptides	Goat-1	Goat-2	Goat-3	Sheep-1	Sheep-2	Sheep-3	Goat/Sheep ratio	Goat/Sheep P-value	Goat-1/Sheep-1 ratio	Goat-1/Sheep-1 P-value	Goat-2/Sheep-2 ratio	Goat-2/Sheep-2 P-value	Goat-3/Sheep-3 ratio	Goat-3/Sheep-3 P-value
A0A023NDA9	Cytochrome c oxidase subunit II (Fragment) OS=Capra hircus	COX2	17.849	46.212	40.6	5	22	1	2.03414	1.12102	1.83939	0.453024	0.485633	0.417381	3.68319	0.047976	4.49	5.73598e-06	2.308	0.0023587	4.407	7.34173e-05
A0A023NDE1	NADH-ubiquinone oxidoreductase chain 5 (Fragment) OS=Capra hircus	ND5	64.201	12.001	4.8	3	4	1	1.88866	1.5376	1.966	0.327739	0.336809	0.363788	5.24368	0.00778836	5.763		4.565		5.404
A0A059TZ03	Beta-defensin OS=Capra hircus PE=2 SV=1		11.818	23.685	26.2	3	6	1	1.88981	1.93468	2.03003	0.203104	0.203329	0.221556	9.32264	0.000439824	9.305		9.515		9.163
A0A059TZ07	Lipocalin 9 OS=Capra hircus PE=2 SV=1		21.81	12.516	9.3	2	3	2
A0A059U1E1	Beta-defensin 109tr2 OS=Capra hircus PE=2 SV=1		7.5138	8.1575	15.6	1	3	1	0.925797	1.62726	1.29504	0.741342	0.521774	0.994807	1.70426	0.105482	1.249	0.339686	3.119	0.0489137	1.302	0.388877
A0A059U1E2	Beta-defensin OS=Capra hircus PE=2 SV=1		6.8933	14.895	23.3	1	1	1	0.641606	0.887491	0.897249	1.23523	1.06093	1.16611	0.700797	0.0332356	0.519		0.837		0.769
A0A059U1E3	Lipocalin 8 OS=Capra hircus PE=2 SV=1		19.382	7.5257	6.9	1	1	1	1.11498	1.30305	1.09278	0.839997	0.759927	0.970077	1.36607	0.0260346	1.327		1.715		1.126
A0A059U2L0	Beta-defensin OS=Capra hircus PE=2 SV=1		9.7333	54.005	28	2	16	2	1.25269	1.33976	1.31025	0.737119	0.647889	0.828324	1.76327	0.00263247	1.699	1.65266e-05	2.068	2.03907e-07	1.582	1.23049e-06
A0A059U2L1	Lipocalin OS=Capra hircus PE=2 SV=1		19.466	94.448	28.9	6	14	6	0.63223	0.968007	0.775818	0.617448	0.495092	2.2096	0.715218	0.627546	1.024	0.410803	1.955	7.7389e-05	0.351	5.77183e-05
A0A0A0MPA4	40S ribosomal protein S25 [Bos taurus]		13.165	12.279	15	2	2	2	0.783332	1.26129	1.10088	0.923738	1.28959	0.631348	1.10575	0.695284	0.848		0.978		1.744
A0A0K0MJ33	APOBEC3Z1 transcript variant 1 OS=Capra hircus	A3Z1	15.931	8.0723	9.5	1	1	1	0.65021	0.757413	0.641887	0.770155	2.08724	0.889383	0.547007	0.310467	0.844		0.363		0.722
A0A0N9FHX0	Mitochondrial TFAM OS=Capra hircus PE=2 SV=1		28.802	151.93	56.9	16	29	4	1.69125	1.54882	2.13198	0.237854	0.29866	0.254836	6.78845	0.012274	7.11	9.07913e-08	5.186	7.92241e-06	8.366	1.52362e-06
A0A140T832	40S ribosomal protein S17 OS=Bos taurus	RPS17	15.524	11.808	14.8	2	2	2	0.957663	1.44438	1.0912	0.91212	0.983812	0.673618	1.35948	0.161451	1.05		1.468		1.62
A0A140T8A5	Isocitrate dehydrogenase [NADP] OS=Bos taurus	IDH1	46.759	238.51	33.6	14	24	14	0.561119	0.71285	0.639016	1.20692	0.945272	1.77514	0.487095	0.107011	0.465	5.90639e-14	0.754	2.69047e-06	0.36	4.3554e-12
A0JN39	Coatomer subunit beta OS=Bos taurus	COPB1	107.13	13.895	2	2	3	2	0.910488	1.01065	0.963737	1.01007	1.20812	0.868548	0.934603	0.570654	0.901	0.528132	0.837	0.481871	1.11	0.712497
A0JN77	Dihydroxyacetone kinase 2 homolog (S. cerevisiae) OS=Bos taurus	DAK	59.16	25.351	25.6	12	27	1	0.844903	0.910921	0.881813	1.17402	0.840948	1.19023	0.822923	0.236232	0.72	0.0358335	1.083	0.568122	0.741	0.0173637
A0JNK3	Serine protease HTRA2, mitochondrial OS=Bos taurus	HTRA2	49.163	51.402	13.3	5	8	1	1.1043	1.19038	1.09063	0.92733	0.819358	0.933885	1.26291	0.0090204	1.191		1.453		1.168
A0JNM2	Thioredoxin OS=Bos taurus	TXNDC8	12.178	7.728	30.5	3	15	1	0.883368	0.990015	0.955831	1.09769	1.0282	1.01212	0.901595	0.0678241	0.805		0.963		0.944
A0JNM6	Lysozyme-like protein 1 OS=Bos taurus	LYZL1	16.779	79.149	27	3	28	1	1.46782	1.52632	1.41008	0.595817	0.665533	0.508127	2.48899	0.000173739	2.464	1.04492e-09	2.293	0.000319085	2.775	3.05721e-06
A1A4I8	exportin-7 [Bos taurus]	XPO7	123.89	240.68	21.4	22	26	22	0.707143	0.796502	0.871013	1.15425	0.942925	1.39249	0.680484	0.0897646	0.613	3.39365e-07	0.845	0.0010442	0.626	5.87341e-10
A1A4K3	DNA damage-binding protein 1 OS=Bos taurus	DDB1	126.93	100.64	13.5	14	15	14	0.702688	0.80936	0.794689	1.20466	1.01183	1.27512	0.660651	0.0240068	0.583	0.000420369	0.8	0.00491645	0.623	1.26434e-05
A1A4R3	DnaJ (Hsp40) homolog, subfamily C, member 15 OS=Bos taurus	DNAJC15	15.85	6.0799	6	1	1	1	0.757748	1.05103	0.936759	0.891438	0.859139	1.43381	0.862188	0.530318	0.85		1.223		0.653
A1L5A6	Proteasomal ubiquitin receptor ADRM1 OS=Bos taurus	ADRM1	41.954	66.809	17.2	7	12	7	0.542096	0.684766	0.768074	1.30188	1.03884	1.457	0.525299	0.0215458	0.416	1.04623e-10	0.659	4.68466e-05	0.527	2.33678e-09
A1Z181	Bodhesin-2 (Fragment) OS=Capra hircus	Bdh-2	11.664	190.51	53.3	6	34	6	0.816272	0.863895	0.927414	0.605126	0.552418	1.90515	0.8514	0.76463	1.349	0.000103196	1.564	5.08092e-05	0.487	0.518476
A2VDS0	Phosphoribosyl pyrophosphate synthase-associated protein 2 OS=Bos taurus	PRPSAP2	40.714	24.813	7.6	2	4	1	0.752404	0.792446	0.758374	1.20878	0.93955	1.31249	0.665514	0.0721156	0.622	0.0122207	0.843	0.172735	0.578	0.00104834
A2VDZ9	Vesicle-associated membrane protein-associated protein B OS=Bos taurus	VAPB	27.158	30.6	19.3	4	7	3	1.1815	0.983079	1.02726	0.939445	0.996836	0.883922	1.13178	0.165407	1.258	0.00516863	0.986	0.242064	1.162	0.00253507
A2VE21	Coatomer subunit gamma-2 OS=Bos taurus	COPG2	97.564	7.8201	2.1	1	1	1	1.02873	1.05572	0.826728	1.04771	1.20002	0.831647	0.945377	0.689179	0.982		0.88		0.994
A3KFF6	Postacrosomal sheath WW domain-binding protein OS=Bos taurus	WBP2NL	31.966	7.1285	17.9	5	11	1	1.63063	1.70345	1.38442	0.53304	0.555225	0.493871	2.98236	0.00687904	3.059		3.068		2.803
A3KMV2	UV excision repair protein RAD23 homolog A OS=Bos taurus	RAD23A	39.589	13.247	9.4	4	6	2	0.631847	0.71448	0.789411	1.16724	1.17152	1.36492	0.576654	0.00407212	0.541	0.0103374	0.61	0.228316	0.578	0.0414823
A3KN04	Dolichyl-diphosphooligosaccharide--protein glycosyltransferase subunit 1 OS=Bos taurus	RPN1	68.351	20.363	4.4	3	3	3	1.04483	1.11479	1.14203	0.809707	1.26277	0.662011	1.20741	0.405655	1.29		0.883		1.725
A3KN48	EEFSEC protein OS=Bos taurus	EEFSEC	63.632	7.7094	1.7	1	1	1
A4F2F7	Guanine nucleotide binding protein alpha inhibiting 2 (Fragment) OS=Capra hircus	Gi2	35.036	42.815	19.6	5	6	4	1.21804	1.17615	1.21757	0.690701	1.07754	0.71597	1.45388	0.0932615	1.763		1.092		1.701
A4FUC7	CCDC127 protein OS=Bos taurus	CCDC127	30.58	8.2771	5	1	1	1
A4FUD0	MTHFD1 protein OS=Bos taurus	MTHFD1	101.18	18.39	12.7	11	14	1	0.679938	0.769184	0.957486	1.22098	0.802602	1.46157	0.690532	0.194248	0.557		0.958		0.655
A4FUH5	NADH dehydrogenase [ubiquinone] 1 alpha subcomplex assembly factor 4 OS=Bos taurus	NDUFAF4	20.108	7.4114	5.1	1	1	1
A4FUI1	Coiled-coil domain-containing protein 58 OS=Bos taurus	CCDC58	16.708	44.719	37.5	5	9	5	1.14062	1.01145	1.1157	0.958191	0.843008	0.967326	1.18033	0.0416484	1.19	0.000412409	1.2	0.00794297	1.153	1.38833e-07
A4FUZ3	Proteasome (Prosome, macropain) 26S subunit, ATPase, 1 OS=Bos taurus	PSMC1	49.184	215.55	40.7	15	28	15	0.768193	0.823813	0.919132	1.1483	1.00109	1.32342	0.723085	0.0565523	0.669	1.61331e-06	0.823	0.00179753	0.695	2.34866e-05
A4FUZ5	Serine incorporator 3 OS=Bos taurus	SERINC3	52.418	6.4226	1.5	1	1	1	1.02181	1.3723	0.96515	0.824825	0.804151	1.05802	1.25019	0.224292	1.239		1.707		0.912
A4FV36	SPATA20 protein OS=Bos taurus	SPATA20	88.359	121.89	16.5	12	17	1
A4FV55	PPP2R5C protein OS=Bos taurus	PPP2R5C	60.893	61.661	12.4	6	6	6	0.59913	0.852247	0.871415	1.14535	1.07265	1.28357	0.663356	0.0259566	0.523	0.0808297	0.795	0.113447	0.679	0.194798
A4IFB6	CCR4-NOT transcription complex subunit 10 OS=Bos taurus	CNOT10	81.983	7.3217	1.3	1	1	1	1.19724	1.24386	1.23424	0.841007	0.890876	0.70645	1.50732	0.0130435	1.424		1.396		1.747
A4IFG0	GSTM1 protein OS=Bos taurus	GSTM1	25.78	11.61	27.5	6	18	0
A5D7B3	NUPL1 protein OS=Bos taurus	NUPL1	59.302	90.542	9	5	10	5	1.17611	1.12239	1.06526	0.869847	0.857097	0.917372	1.27207	0.00613498	1.352	0.000160781	1.31	0.0050751	1.161	0.00522337
A5D7D1	Alpha-actinin-4 OS=Bos taurus	ACTN4	104.93	296.9	28.3	21	23	13	0.650621	0.689423	0.570623	0.488786	2.36707	0.562041	0.559018	0.499474	1.331	0.360074	0.291	0.000216601	1.015	0.71208
A5D7G0	Tyrosine--tRNA ligase OS=Bos taurus	YARS2	52.991	12.407	4.4	2	2	2	1.17971	1.05421	1.15364	0.860088	0.976305	0.845607	1.26307	0.0141535	1.372		1.08		1.364
A5D7G6	STT3B protein OS=Bos taurus	STT3B	93.216	18.843	3.6	3	3	3
A5D7N6	Kinesin-like protein OS=Bos taurus	KIF23	109.08	39.141	3.2	2	3	2	1.36021	0.990202	0.863583	1.20444	1.00542	0.659691	1.12004	0.626389	1.129		0.985		1.309
A5D980	Tyrosine-protein phosphatase non-receptor type OS=Bos taurus	PTPN6	67.388	26.209	6.7	3	3	3	0.544988	0.450609	0.442556	0.444582	3.30277	0.478123	0.340353	0.430087	1.226	0.495131	0.136	0.0178083	0.926	0.82731
A5D984	Pyruvate kinase OS=Bos taurus	PKM2	57.948	323.31	64.2	33	136	33	1.24052	1.1126	1.18358	0.850996	0.899385	0.769383	1.40359	0.00307292	1.458	1e-32	1.237	1.54181e-05	1.538	1e-32
A5D9H9	DNA polymerase delta interacting protein 2 OS=Bos taurus	POLDIP2	41.942	20.792	8.4	3	4	3	1.06127	1.08192	0.987346	0.928568	0.955457	0.920692	1.11617	0.0498348	1.143	0.15568	1.132	0.138397	1.072	0.696873
A5PJ92	C9ORF59 protein OS=Bos taurus	C9ORF59	31.954	12.137	7.4	2	2	2	1.10361	1.03688	1.04464	0.962093	0.931103	0.959023	1.11672	0.0198688	1.147		1.114		1.089
A5PJA4	CCDC43 protein OS=Bos taurus	CCDC43	25.346	10.494	9.4	2	2	2	1.12331	0.976645	0.942053	1.05661	0.815818	1.1104	1.01984	0.863494	1.063		1.197		0.848
A5PJC5	MLYCD protein OS=Bos taurus	MLYCD	55.415	39.607	13.4	5	7	3	0.782716	0.721474	0.68089	1.23711	1.18844	1.25659	0.593428	0.000324751	0.633		0.607		0.542
A5PJF5	BRI3BP protein OS=Bos taurus	BRI3BP	26.937	65.775	11.6	2	2	1
A5PJH7	LOC788112 protein OS=Bos taurus	LOC788112	19.642	15.845	9.9	2	2	1
A5PJT0	Metallo-beta-lactamase domain-containing protein 2 OS=Bos taurus	MBLAC2	31.257	64.854	24.7	6	12	6	0.884363	0.873597	0.869088	1.09062	0.964754	1.11439	0.828783	0.0587086	0.811	0.0607462	0.906	0.504104	0.78	0.0247124
A5PJW2	Transmembrane protein 223 OS=Bos taurus	TMEM223	21.991	19.602	12.9	3	3	3	0.953933	1.31123	0.997355	0.917813	1.03124	0.816513	1.17969	0.284877	1.039	0.69683	1.272	0.0906727	1.221	0.36971
A5PK60	C2H2orf33 protein OS=Bos taurus	C2H2orf33	29.7	31.627	18.9	4	4	4	1.18876	1.406	1.15841	0.587754	0.802045	0.966492	1.59283	0.0303682	2.023		1.753		1.199
A5PK65	D-dopachrome decarboxylase OS=Bos taurus	DDT	12.877	54.569	41.5	5	8	5	0.362873	0.554191	0.431956	1.42251	0.927499	1.88406	0.318611	0.0681647	0.255	0.0182088	0.598	0.011073	0.229	0.000619472
A5PK71	PACRG protein OS=Bos taurus	PACRG	29.284	133.83	33.5	8	27	8	1.13845	1.16785	1.09647	0.890845	0.864652	0.88402	1.28917	0.00284964	1.278	7.61542e-09	1.351	6.33154e-05	1.24	3.96503e-09
A5PK90	LYPLAL1 protein OS=Bos taurus	LYPLAL1	25.621	6.2401	3.9	1	1	1	0.487545	0.531545	0.563384	1.48665	1.397	1.29205	0.378972	0.00152888	0.328		0.38		0.436
A6H746	C12H13ORF26 protein OS=Bos taurus	C12H13ORF26	33.737	11.539	28.3	9	13	2	1.91869	1.76045	1.74006	0.317709	0.32534	0.364242	5.37997	0.000810467	6.039		5.411		4.777
A6H784	Protein SCO2 homolog, mitochondrial OS=Bos taurus	SCO2	29.789	23.968	9.8	2	4	1	1.2717	1.0616	1.16014	0.661653	1.25713	0.668853	1.35005	0.262042	1.922		0.844		1.735
A6H798	LOC616153 protein OS=Bos taurus	LOC616153	63.921	106.22	12.1	9	17	8	1.20991	0.9403	1.07477	1.17313	0.919258	0.769739	1.12678	0.446623	1.031	0.441773	1.023	0.414869	1.396	4.4632e-05
A6H7E1	Methionine--tRNA ligase, mitochondrial OS=Bos taurus	MARS2	66.647	39.63	7.1	3	4	3	1.12747	1.1256	0.979054	0.94775	1.14067	0.72337	1.14949	0.370105	1.19	0.687026	0.987	0.947947	1.353	0.134462
A6H7I5	Dynamin-2 OS=Bos taurus	DNM2	97.835	7.4329	1.3	1	1	1	0.705003	0.811961	0.750467	0.811615	2.15001	0.607715	0.635253	0.464429	0.869		0.378		1.235
A6QL68	CLYBL protein OS=Bos taurus	CLYBL	37.549	93.662	35.2	10	12	2
A6QLB7	Adenylyl cyclase-associated protein OS=Bos taurus	CAP1	51.201	93.917	20.4	9	11	9	0.521038	0.451706	0.466926	0.391044	3.289	0.434801	0.349872	0.450534	1.332	0.514999	0.137	6.26471e-06	1.074	0.474394
A6QLG1	Malignant T-cell-amplified sequence OS=Bos taurus	LOC515358	20.59	45.346	24.3	4	5	4	1.03045	1.14277	1.09151	1.13262	0.825005	0.824327	1.17354	0.253444	0.91	0.745054	1.385	0.00856698	1.324	0.030134
A6QLG6	FXR1 protein OS=Bos taurus	FXR1	60.805	19.083	6.3	3	3	3	1.20396	0.972794	1.09534	1.15458	0.848894	0.79828	1.16788	0.307001	1.043		1.146		1.372
A6QLU1	Glycerol-3-phosphate dehydrogenase, mitochondrial OS=Bos taurus	GPD2	80.762	323.31	54.1	35	77	35	1.09429	0.989276	1.08693	1.06758	0.934789	0.823556	1.12193	0.242168	1.025	0.0686586	1.058	0.771362	1.32	1e-32
A6QM13	DNAJA1 protein OS=Bos taurus	DNAJA1	27.78	5.9936	4	1	1	1	1.09496	0.716833	1.33126	1.30064	0.980062	0.62744	1.08078	0.781804	0.842		0.731		2.122
A6QNM9	SLC25A12 protein OS=Bos taurus	SLC25A12	74.529	300.12	35.9	22	32	18	1.27352	1.1974	1.21707	0.895071	0.793432	0.714748	1.53458	0.00664686	1.423	5.22196e-11	1.509	9.18177e-12	1.703	1e-32
A6QP36	LMAN2 protein OS=Bos taurus	LMAN2	40.401	12.498	5.8	2	2	2
A6QPC0	PREDICTED: uncharacterized protein C10orf82 homolog isoform X1 [Bos taurus]		26.639	12.713	29.8	7	9	2	1.31584	1.384	1.2135	0.827649	0.649598	0.772609	1.73937	0.00157576	1.59		2.131		1.571
A6QPG6	LANCL2 protein OS=Bos taurus	LANCL2	49.166	89.262	19.2	6	6	6	1.25746	1.11624	1.1242	0.986284	0.891659	0.708526	1.35238	0.0443731	1.275	0.0221048	1.252	0.225221	1.587	0.185864
A6QPI6	Mitochondrial import receptor subunit TOM22 homolog OS=Bos taurus	TOMM22	15.292	16.669	16.4	2	4	2
A6QPP7	ELA2 protein OS=Bos taurus	ELA2	28.947	41.116	18	4	6	4	0.585862	0.653715	0.900786	0.550241	2.48387	0.612267	0.586984	0.512807	1.065		0.263		1.471
A6QPW2	MGC157332 protein OS=Bos taurus	MGC157332	30.574	19.529	26.2	9	91	2	2.09917	1.86708	2.02719	0.175515	0.182947	0.141461	11.9887	0.00101112	11.96	4.4357e-05	10.206	0.000306536	14.33	7.77874e-09
A6QPZ3	NUP35 protein OS=Bos taurus	NUP35	28.796	130.27	41	8	10	1	1.92014	1.93677	2.03148	0.232114	0.188763	0.183493	9.74301	4.47677e-05	8.272		10.26		11.071
A6QQ28	Histone H2B OS=Bos taurus	H2B	7.3954	8.3524	76.1	6	13	0
A6QQ60	O(6)-methylguanine-induced apoptosis 2 OS=Bos taurus	STPG1	37.104	11.514	17.9	4	4	1	1.51375	1.54675	1.46868	0.628724	0.497144	0.611263	2.60728	0.000228063	2.408		3.111		2.403
A6QQ68	Protein FAM228B OS=Bos taurus	FAM228B	31.759	11.597	28.8	8	11	1	1.74261	2.13985	1.69274	0.22823	0.324616	0.295919	6.56861	0.00625601	7.635		6.592		5.72
A6QQ83	THEM2 protein OS=Bos taurus	THEM2	16.857	7.14	6.5	1	2	1	0.845979	0.734893	0.67985	1.47869	1.06293	1.09864	0.621033	0.0605727	0.572	0.0129305	0.691	0.0189403	0.619	0.000524406
A6QQM1	CCNY protein OS=Bos taurus	CCNY	33.285	51.177	5.9	1	1	1	0.817434	0.984394	1.15149	1.07419	0.850895	1.10059	0.976087	0.856504	0.761		1.157		1.046
A6QQP0	MYEF2 protein OS=Bos taurus	MYEF2	58.672	6.5806	1.8	1	1	1
A6QQS3	Spermatid-associated protein OS=Bos taurus	SPERT	52.473	137.39	28.1	12	16	2	0.987279	1.80782	0.917405	0.852077	0.86629	0.664133	1.55824	0.25829	1.159	0.0966148	2.087	0.0852556	1.381	0.306906
A6QQZ4	TTC16 protein OS=Bos taurus	TTC16	111.33	32.576	5	4	4	2	0.948357	0.840612	0.920834	0.98162	1.18904	1.06806	0.836689	0.079868	0.966	0.872408	0.707	0.359658	0.862	0.542718
A6QR35	SCAMP2 protein OS=Bos taurus	SCAMP2	36.703	227.36	16.5	4	6	4	0.84838	1.02217	1.16334	0.871325	0.930237	0.892755	1.12603	0.339353	0.974	0.863346	1.099	0.610779	1.303	0.012473
A7E2Z6	SPG7 protein OS=Bos taurus	SPG7	86.193	54.789	8.9	8	8	8	1.18758	1.17849	1.12936	0.876017	0.930308	0.855633	1.31311	0.000779019	1.356	0.0230566	1.267	0.0118637	1.32	0.00182169
A7E3S8	Heat shock 70kD protein binding protein OS=Bos taurus	ST13	41.444	106.29	24.4	8	15	8	0.559429	0.630023	0.584766	1.31055	0.916561	1.81934	0.438463	0.100363	0.427	0.00144709	0.687	0.895286	0.321	0.00284223
A7MAZ2	STX12 protein OS=Bos taurus	STX12	31.355	6.8128	31	7	10	1	0.476116	0.736196	0.715838	1.35091	0.969501	1.55536	0.497489	0.0447572	0.352		0.759		0.46
A7MB28	Protein NDRG3 OS=Bos taurus	NDRG3	41.251	59.783	17.6	5	7	5	0.750434	0.681162	0.818346	1.29436	1.16284	1.24876	0.607114	0.000930499	0.58	0.000959914	0.586	0.00154054	0.655	0.00150869
A7MBA2	PSMD1 protein OS=Bos taurus	PSMD1	105.89	10.208	29	23	31	1	0.976123	0.688665	0.724835	1.10585	1.09886	1.3178	0.678387	0.0331022	0.883		0.627		0.55
A7MBF3	STYXL1 protein OS=Bos taurus	STYXL1	35.367	48.879	19.4	6	13	2	1.38598	1.2256	1.39985	0.787507	0.724332	0.659917	1.84709	0.00151669	1.76	0.0527886	1.692	0.0553822	2.121	0.0449785
A7MBF7	LOC616332 protein OS=Bos taurus	LOC616332	22.906	12.182	7.6	2	2	2	1.09568	1.14095	0.950888	0.861737	1.21607	0.762534	1.12223	0.500517	1.271		0.938		1.247
A7MBG0	Adenylosuccinate synthetase isozyme 2 OS=Bos taurus	ADSS	50.156	9.3633	3.1	1	1	1
A7MBG8	RuvB-like helicase OS=Bos taurus	RUVBL1	50.153	55.537	13.2	5	6	5	0.999274	0.897657	1.18493	1.17558	1.19489	0.653048	1.01929	0.927673	0.85	0.000534866	0.751	6.29218e-05	1.814	0.00141402
A7MBH5	Coiled-coil domain-containing protein 151 OS=Bos taurus	CCDC151	72.043	-2	30.9	20	44	1	1.75069	1.6221	1.73951	0.421035	0.373261	0.461725	4.07023	5.23723e-05	4.158		4.346		3.767
A7UHZ2	Proteasome 26S non-ATPase subunit 4 OS=Ovis aries	PSMD4	40.784	130.59	29.2	8	10	8	0.61447	0.768796	0.777889	1.30654	1.03376	1.38408	0.580273	0.0228776	0.47	0.00183826	0.744	0.00171129	0.562	0.000229831
A7YVI9	LOC788205 protein OS=Bos taurus	LOC788205	13.407	-2	6.6	1	1	1	0.938713	1.0372	1.02151	1.2015	1.05383	0.751621	0.996831	0.98329	0.781		0.984		1.359
A7YW98	Arginine--tRNA ligase, cytoplasmic OS=Bos taurus	RARS	75.56	119.16	20.6	13	16	3	0.620166	0.713546	0.803716	1.14483	1.15559	1.32767	0.589133	0.00347621	0.542	0.00500211	0.617	0.0346235	0.605	0.000349827
A7YWE4	Delta-1-pyrroline-5-carboxylate dehydrogenase, mitochondrial OS=Bos taurus	ALDH4A1	61.495	145.49	24.2	14	20	5	0.758101	0.835669	0.508533	1.38203	1.08417	1.29267	0.559291	0.0143856	0.549	0.493493	0.771	0.771678	0.393	0.391841
A7YY24	IGBP1 protein OS=Bos taurus	IGBP1	38.993	48.963	15.1	7	9	7	1.01634	1.01047	1.14874	0.981245	0.824256	1.05996	1.10822	0.289615	1.036	0.662616	1.226	0.0964891	1.084	0.266714
A7YY55	Very-long-chain (3R)-3-hydroxyacyl-CoA dehydratase 3 OS=Bos taurus	HACD3	43.133	6.9132	3	1	1	1
A7YY65	MTCH1 protein OS=Bos taurus	MTCH1	41.517	6.2137	2.6	1	1	1	1.03566	1.12167	1.06665	1.01382	0.924551	0.876279	1.14543	0.0559468	1.022		1.213		1.217
A7Z057	14-3-3 protein gamma OS=Bos taurus	YWHAG	28.302	91.804	40.1	9	31	5	0.587216	0.793927	0.800584	0.95283	1.63911	1.05829	0.597695	0.138375	0.616	0.269917	0.484	0.000849552	0.756	0.244252
A8E4N0	AP1G2 protein OS=Bos taurus	AP1G2	72.355	7.3527	1.4	1	1	1
A8E4N3	Radial spoke head protein 3 homolog OS=Bos taurus	RSPH3	68.699	-2	15.8	8	14	1	1.07333	1.10368	1.08739	0.881247	0.764106	1.13265	1.17509	0.273972	1.218		1.444		0.96
A8SMG2	Testis-expressed sequence 43 protein OS=Bos taurus	TEX43	15.181	14.485	39.1	5	10	1	1.04342	1.07269	1.18469	0.824613	1.06998	0.843263	1.20561	0.12518	1.265		1.003		1.405
A8WFQ0	NADH dehydrogenase [ubiquinone] iron-sulfur protein 7, mitochondrial OS=Bos taurus	NDUFS7	20.121	49.759	22.3	5	8	5	1.16676	1.11307	1.09104	1.00026	0.8049	0.937023	1.22927	0.0529877	1.166	8.28551e-05	1.383	1.62267e-08	1.164	3.3447e-05
A8YXX8	C22H3ORF10 protein OS=Bos taurus	C22H3ORF10	8.7308	12.574	24	2	2	2	0.75957	0.884979	0.872519	0.943193	1.50429	0.929122	0.745443	0.267244	0.805	0.30608	0.588	0.0547468	0.939	0.816459
A8YXY3	15 kDa selenoprotein OS=Bos taurus	SEP15	17.974	23.255	22.8	3	3	3	1.32989	1.27915	1.62027	0.703437	0.66975	0.602703	2.14046	0.0141857	1.891		1.91		2.688
A8YXZ2	C8G protein OS=Bos taurus	C8G	25.288	15.986	5.5	1	2	1
B2MVW4	RAS oncogene family 28 protein OS=Ovis aries	RAB28	24.771	56.906	31.2	6	10	6	0.9287	0.973971	0.986615	1.18518	0.937025	0.973953	0.933182	0.468601	0.784	0.000889254	1.039	0.270358	1.013	0.89524
B2MVX2	SLC25A11 OS=Ovis aries	SLC25A11	34.206	119.52	37.6	9	12	9	0.90892	0.982714	1.01645	1.07156	1.00073	0.948416	0.962717	0.476382	0.848	0.370005	0.982	0.914337	1.072	0.788832
B3STU9	Chromodomain protein Y-like variant 3 OS=Bos taurus	CDYL	34.511	6.0042	2.3	1	1	1	1.00005	0.728841	0.641429	1.25708	1.30181	0.989654	0.667969	0.0546766	0.796		0.56		0.648
B3VHM9	Albumin (Fragment) OS=Capra hircus PE=2 SV=1		66.312	-2	28.5	16	25	1
B6UV59	Hydroxyacyl-coenzyme A dehydrogenase/3-ketoacyl-coenzyme A thiolase/enoyl-coenzyme A hydratase (Trifunctional protein) alpha subunit OS=Ovis aries	HADHA	83.294	323.31	51.9	32	123	7	1.11703	1.05732	0.96337	0.996303	0.893482	1.0249	1.07652	0.283425	1.121	0.469267	1.183	0.750722	0.94	0.0354631
B6ZCR1	Lactoferrin OS=Capra hircus	ltf	77.399	75.087	58.6	35	90	2	1.13496	2.24664	1.67855	0.289153	0.309085	0.363005	5.26418	0.0503761	3.925	0.000251079	7.269	0.00160406	4.624	0.00801188
B7VBV2	Seminal vesicles 14 kDa protein OS=Ovis aries	rsvp14	14.741	169.65	70.5	6	46	6	0.642816	0.651663	0.773911	1.20547	1.28245	0.777012	0.633516	0.118153	0.533	0.0194798	0.508	5.37343e-05	0.996	0.729578
C0IZ95	RAB27A OS=Ovis aries	RAB27A	24.948	13.299	9	2	3	2
C6KGS5	Catalase (Fragment) OS=Capra hircus	CAT	57.954	39.853	11.6	5	5	5	0.835819	0.970869	1.11561	1.06198	0.953192	1.03725	0.957371	0.657374	0.787	0.41612	1.019	0.924553	1.076	0.714098
C6ZEA3	Sperm-egg fusion 1 OS=Capra hircus	Izumo1	33.637	276.95	47.8	11	37	11	0.924854	0.959271	0.996536	1.11629	0.836575	1.10502	0.942044	0.587647	0.829	8.4086e-06	1.147	0.00139732	0.902	0.000328807
C8BKC5	Peroxiredoxin 2 OS=Ovis aries	PRDX2	21.845	6.255	4	1	1	1
C9QNT9	TEPP protein OS=Bos taurus	TEPP	24.905	133.76	60.6	15	26	15	1.1696	1.19736	1.16182	0.882329	0.737966	0.878245	1.41234	0.014907	1.326	5.00826e-09	1.623	8.67496e-09	1.323	2.4101e-10
D2KMM4	Cytochrome c oxidase subunit 2 OS=Capra hircus	COX2	26.023	7.8033	27.8	5	19	1	0.553607	1.00354	0.597457	1.48874	1.1777	1.03067	0.58278	0.0594987	0.372	0.0110889	0.852	0.0986594	0.58	0.0756267
D3JUI8	Rbmx OS=Bos taurus	RBMXL1	42.312	8.5675	3.3	1	1	1
D3K0R6	Plasma membrane calcium-transporting ATPase 4 OS=Bos taurus	ATP2B4	133.79	323.31	18.6	19	38	4	1.47021	1.5336	1.4008	0.608287	0.599016	0.596903	2.4413	0.00181332	2.417	0.00649365	2.56	0.00107128	2.347	0.0283511
D6PX64	Cysteine-rich secretory protein 3 OS=Ovis aries	Crisp3	27.31	33.834	16.4	4	5	4	0.621586	0.742303	0.701902	0.774435	2.09927	0.856348	0.553824	0.32463	0.803		0.354		0.82
D7RF12	Calpastatin transcript variant 2 OS=Capra hircus PE=2 SV=1		60.897	29.754	7.6	3	3	3	0.666504	0.616036	0.642509	1.03905	1.6771	1.15843	0.496841	0.0792683	0.641	0.264796	0.367	0.0508687	0.555	0.209773
D8X187	Serpin peptidase inhibitor clade B ovalbumin member 1 OS=Ovis aries	SERPINB1	42.224	283.76	40.8	14	40	10	0.384671	0.415302	0.300456	0.239111	3.80714	0.406426	0.247139	0.437872	1.609	0.183485	0.109	3.24896e-12	0.739	0.231371
E1B715	Kinesin-like protein OS=Bos taurus	KIF9	89.818	-2	22.9	16	28	1	1.89436	2.47884	1.84335	0.0800762	0.153767	0.077987	19.9357	0.0097279	23.657		16.121		23.637
E1B7J7	serine/threonine-protein kinase PAK 3 [Bos taurus]	PAK3	58.368	11.168	3.4	2	2	2
E1B7K0	galactocerebrosidase [Bos taurus]	GALC	77.245	35.915	3.6	2	3	2	1.17657	1.5292	1.16183	0.835683	0.694025	0.743352	1.7015	0.0360389	1.408	0.126623	2.203	0.0440313	1.563	0.0121067
E1B7M8	Oxysterol-binding protein OS=Bos taurus	OSBP2	101.89	199.75	22.9	18	24	16	0.85457	0.872912	1.01657	1.08776	0.842114	1.27047	0.857423	0.3489	0.786	0.000354682	1.037	0.565054	0.8	0.000998708
E1B7S8	PREDICTED: acrosin-binding protein isoform X1 [Bos taurus]	ACRBP	61.272	210.02	27.7	14	75	10	1.05281	1.20811	1.1456	0.884381	0.681781	0.947076	1.35543	0.0445546	1.19	2.03132e-07	1.772	1.17684e-14	1.21	8.79625e-08
E1B7T4	60S ribosomal protein L7 [Bos taurus]		27.184	15.581	10.3	2	3	2	0.869198	1.54068	1.12365	0.960589	0.930588	0.637535	1.39736	0.226329	0.905	0.560685	1.656	0.0624605	1.762	0.0385772
E1B7U1	PREDICTED: mannosyl-oligosaccharide glucosidase [Bos taurus]	MOGS	79.861	6.346	2.5	1	1	1
E1B7X2	PREDICTED: uncharacterized protein LOC616410 [Bos taurus]	LOC616410	129.46	323.31	23.9	24	58	24	1.38955	1.31773	1.29204	0.726066	0.641843	0.690611	1.94282	8.68826e-05	1.914	1e-32	2.053	1e-32	1.871	1e-32
E1B878	PREDICTED: transmembrane protein 232 isoform X1 [Bos taurus]	TMEM232	60.559	6.3184	1.5	1	1	1
E1B884	Monofunctional C1-tetrahydrofolate synthase, mitochondrial OS=Bos taurus	MTHFD1L	102.75	12.911	1.8	2	3	2	1.26557	1.06549	1.18036	0.785385	0.982636	0.813539	1.36019	0.0216355	1.611		1.084		1.451
E1B8C1	5'(3')-deoxyribonucleotidase, mitochondrial [Bos taurus]	NT5M	25.846	61.442	28	6	6	5	0.865894	0.87471	0.827729	1.18462	1.16349	1.05797	0.754044	0.0113612	0.731	0.240367	0.752	0.0325069	0.782	0.318548
E1B8E7	PREDICTED: huntingtin [Bos taurus]	HTT	345.03	6.064	0.9	3	3	1
E1B8I2	PREDICTED: synaptonemal complex central element protein 2 isoform X2 [Bos taurus]	SYCE2	15.271	6.7222	6.9	1	1	1
E1B8N5	Sodium/potassium-transporting ATPase subunit alpha OS=Bos taurus	ATP1A4	113.73	12.868	27.9	28	72	2	1.67969	1.68805	1.6288	0.459588	0.4402	0.448266	3.70648	7.20917e-05	3.655	0.000815345	3.835	0.000788312	3.634	0.00211254
E1B8X4	NEDD8-activating enzyme E1 regulatory subunit OS=Bos taurus	NAE1	60.385	42.508	8.8	3	3	3	0.864282	0.955957	0.951862	1.18206	0.891086	1.11771	0.868764	0.250201	0.731	0.249712	1.073	0.26013	0.852	0.267105
E1B916	Myristoylated alanine-rich C-kinase substrate OS=Bos taurus	MARCKS	31.7	39.748	9	2	2	2	0.367465	0.584607	0.594347	0.519375	2.93667	0.665418	0.375211	0.387133	0.708	0.0312268	0.199	0.00205472	0.893	0.302956
E1B953	PREDICTED: tubulin beta-7 chain [Bos taurus]	LOC533307	49.558	17.134	16.9	6	135	1	1.30191	1.17877	1.13175	0.839081	0.889963	0.774232	1.44308	0.00581239	1.552	0.027151	1.325	0.0863162	1.462	0.0095463
E1B993	PREDICTED: ankyrin repeat and EF-hand domain-containing protein 1 isoform X1 [Bos taurus]	ANKEF1	86.914	8.0534	23.1	21	27	1
E1B9G4	Peptidyl-prolyl cis-trans isomerase OS=Bos taurus	PPIL3	17.966	6.7425	6.9	1	1	1
E1B9G6	PREDICTED: LRP2-binding protein [Bos taurus]	LRP2BP	39.991	98.479	20.3	7	9	7	1.18703	1.13748	1.1268	0.927155	0.830034	0.808964	1.34494	0.00563684	1.28	0.000170844	1.37	2.26752e-06	1.393	0.00528268
E1B9P4	PREDICTED: epididymal sperm-binding protein 1 isoform X1 [Bos taurus]	ELSPBP1	26.014	13.294	58.7	14	36	1	1.78718	2.42243	1.69284	0.299978	0.157574	0.122743	10.1715	0.0126609	5.958	0.0182639	15.373	0.00747821	13.792	0.0582243
E1B9R1	PREDICTED: uncharacterized protein C7orf31 homolog [Bos taurus]	C7orf31	67.591	17.628	25.5	15	27	1	1.97846	1.74292	1.87714	0.28261	0.210346	0.36754	6.50616	0.000115775	7.001	0.0117013	8.286	0.00864797	5.107	0.0204002
E1B9R5	PREDICTED: dynein heavy chain 8, axonemal [Bos taurus]	DNAH8	541.36	70.838	34.3	168	356	3	1.61806	1.59604	1.52566	0.527776	0.591012	0.48917	2.94769	1.42238e-05	3.066	1.69612e-05	2.701	5.04645e-05	3.119	1.59999e-05
E1BAD9	carbonic anhydrase 5A, mitochondrial [Bos taurus]	CA5A	34.906	6.9027	2.9	1	1	1	0.556293	1.3731	0.69778	1.12596	1.06742	1.08046	0.802475	0.482666	0.494		1.286		0.646
E1BAJ3	PREDICTED: coiled-coil domain-containing protein 40 isoform X1 [Bos taurus]	CCDC40	111.41	6.7534	22.2	21	33	1	1.20469	1.23758	1.17709	0.938412	0.726066	0.829524	1.45123	0.0192845	1.284		1.705		1.419
E1BAK6	DAZ-associated protein 1 [Bos taurus]	DAZAP1	42.367	111.57	17.9	5	7	5	0.904225	1.1934	1.15286	0.961487	0.992461	0.908998	1.13537	0.286947	0.94	0.67322	1.202	0.0195852	1.268	0.00206581
E1BAL5	syntaxin-binding protein 4 [Bos taurus]	STXBP4	55.831	14.641	1.4	1	1	1	1.1215	1.19745	0.835498	0.725623	0.54857	1.59465	1.09956	0.802175	1.546		2.183		0.524
E1BAQ5	beclin 1-associated autophagy-related key regulator [Bos taurus]	ATG14	55.338	6.5247	1.4	1	1	1	1.53192	1.16053	1.24085	0.930073	0.597479	0.736323	1.73742	0.0208369	1.647		1.942		1.685
E1BAR0	Small integral membrane protein 5 OS=Bos taurus	SMIM5	8.7555	-2	19.2	1	2	1	0.28226	0.237611	0.203282	1.76722	1.6544	1.47726	0.147616	0.00213885	0.16		0.144		0.138
E1BAT1	protein Hook homolog 1 [Bos taurus]	HOOK1	84.822	18.5	3.7	3	3	3	0.715442	0.808312	0.889876	1.17695	1.08728	1.15878	0.705119	0.00912373	0.608	0.0613533	0.743	0.351485	0.768	0.0396853
E1BAV1	leucine-rich repeat and guanylate kinase domain-containing protein [Bos taurus]	LRGUK	94.447	24.186	9.3	6	9	2	1.25885	1.20247	1.33183	0.928801	0.560865	0.845772	1.62417	0.0377105	1.355	0.0728582	2.144	0.0236462	1.575	0.0321569
E1BB06	PREDICTED: formin-like protein 2 isoform X1 [Bos taurus]	FMNL2	118.88	6.1069	0.7	1	1	1
E1BBC2	PREDICTED: transmembrane protein 209 isoform X2 [Bos taurus]	TMEM209	62.847	44.442	12.5	6	7	6	1.33952	1.13766	1.17446	0.820282	0.755186	0.898846	1.47582	0.009072	1.633	0.084285	1.506	0.0770455	1.307	0.0716553
E1BBI9	migration and invasion-inhibitory protein [Bos taurus]	MIIP	42.127	6.0663	3.1	1	1	1	1.25487	1.14523	1.13521	0.920444	0.907814	0.740252	1.37641	0.0137157	1.363		1.262		1.534
E1BBM1	glyoxalase domain-containing protein 4 [Bos taurus]	GLOD4	33.23	14.514	4.4	1	1	1	0.899547	0.835033	0.741104	1.02486	1.47201	0.935443	0.721287	0.188234	0.878		0.567		0.792
E1BBU8	Hyaluronidase OS=Bos taurus	LOC527125	55.224	17.239	4	2	3	2	0.902199	1.02964	0.791212	1.52964	0.839052	0.888851	0.83592	0.512696	0.59	0.00499594	1.227	0.0361379	0.89	0.0187823
E1BBV5	PREDICTED: glycine cleavage system H protein, mitochondrial isoform X1 [Bos taurus]		18.39	14.112	12.7	2	4	2	0.729326	0.80491	0.796668	1.32519	1.14826	1.08432	0.655158	0.0209505	0.55	0.016395	0.701	0.00523252	0.735	0.0125715
E1BC58	ras-related protein Rab-2B [Bos taurus]	RAB2B	24.167	123.39	64.8	12	65	5	1.07586	0.946318	0.962873	1.02693	1.16005	0.77275	1.00856	0.949427	1.048	0.137638	0.816	0.0191412	1.246	0.000948604
E1BC61	PREDICTED: polycystic kidney disease and receptor for egg jelly-related protein [Bos taurus]	PKDREJ	242.42	40.491	5.8	11	13	4	1.25717	1.471	1.20692	0.827868	0.709113	0.687156	1.76927	0.00786812	1.519		2.074		1.756
E1BCN4	PREDICTED: long-chain-fatty-acid--CoA ligase ACSBG2 [Bos taurus]	ACSBG2	75.714	58.674	25.7	15	30	2	1.37945	2.14994	1.65938	0.355895	0.300117	0.244142	5.76431	0.0220871	3.876	0.0471721	7.164	0.067145	6.797	0.0201144
E1BCN8	PREDICTED: phosphoethanolamine/phosphocholine phosphatase isoform X2 [Bos taurus]	PHOSPHO1	29.686	72.384	29.6	7	12	1	0.609386	0.667099	0.536128	1.37958	1.18851	1.42029	0.454473	0.00276695	0.442		0.561		0.377
E1BCW3	ATP-dependent 6-phosphofructokinase OS=Bos taurus	PFKP	86.005	323.31	40.3	25	73	4	1.19662	1.13979	1.22412	0.888439	0.770284	0.843514	1.42294	0.00171289	1.347	0.0101596	1.48	0.0264809	1.451	0.0206422
E1BD91	cardiotrophin-1 [Bos taurus]	CTF1	21.283	11.313	8.4	1	2	1	0.99253	0.894398	0.995822	1.12352	0.936377	1.04726	0.927777	0.317748	0.883	0.450891	0.955	0.884859	0.951	0.854753
E1BDA7	PREDICTED: spermatogenesis-associated protein 31A3 [Bos taurus]		141.06	29.98	8.6	9	19	2	1.48352	1.31757	1.22389	0.605095	0.755169	0.53959	2.11857	0.00226738	2.452	0.0205694	1.745	0.01386	2.268	0.0744736
E1BDE1	PREDICTED: uncharacterized protein C19orf45 homolog [Bos taurus]	C19orf45	56.904	7.1332	16	8	12	1	1.34218	1.30303	1.30126	0.726414	0.739952	0.751687	1.77925	3.11224e-05	1.848	0.107085	1.761	0.0913829	1.731	0.17515
E1BDI1	Dipeptidase OS=Bos taurus	DPEP3	53.483	70.51	21.8	8	10	8	0.846138	0.922963	0.946319	1.18876	0.918523	1.10245	0.845994	0.164117	0.712	0.00805877	1.005	0.679342	0.858	0.0709666
E1BDN9	PREDICTED: protein FAM3D [Bos taurus]	FAM3D	24.903	7.3435	4.5	1	1	1
E1BDP4	transmembrane protein 177 [Bos taurus]	TMEM177	33.57	20.765	9.6	3	3	3	1.18272	1.22583	1.20599	0.880182	0.872125	0.738662	1.45106	0.0104613	1.344	0.00872202	1.406	0.00499901	1.633	0.0112835
E1BDQ5	PREDICTED: testis-expressed sequence 36 protein isoform X1 [Bos taurus]	TEX36	22.037	12.302	10.2	2	2	2
E1BDW0	PREDICTED: amyotrophic lateral sclerosis 2 chromosomal region candidate gene 12 protein isoform X1 [Bos taurus]	ALS2CR12	49.596	40.516	14.2	5	5	5
E1BE55	PREDICTED: SURP and G-patch domain-containing protein 2 isoform X3 [Bos taurus]	SUGP2	121.57	7.1839	1.1	1	2	1
E1BE98	PREDICTED: exportin-1 isoform X1 [Bos taurus]	XPO1	123.14	173.07	20.2	17	24	17	0.631858	0.766902	0.763898	1.2509	1.01534	1.46235	0.580021	0.0440773	0.505	4.75816e-09	0.755	0.000160994	0.522	1.8985e-07
E1BED7	PREDICTED: LOW QUALITY PROTEIN: hydrocephalus-inducing protein homolog [Bos taurus]	HYDIN	576.03	24.643	14.3	66	94	3	2.18047	1.47982	2.05338	0.261988	0.244556	0.277641	7.28612	0.0166189	8.323	0.012356	6.051	0.018752	7.396	0.00247212
E1BEG3	PREDICTED: transmembrane protein 202 [Bos taurus]	TMEM202	30.576	21.984	10.1	2	3	1	1.38634	1.345	1.46119	0.654265	0.7232	0.632081	2.08631	0.000102821	2.119		1.86		2.312
E1BEI2	PREDICTED: signal peptidase complex subunit 2 [Bos taurus]	SPCS2	25.348	57.09	21.3	3	4	3	1.06337	1.12233	1.095	1.04043	0.964576	0.771201	1.18172	0.165926	1.022	0.588168	1.164	0.215964	1.42	0.0328847
E1BEL9	PREDICTED: LOW QUALITY PROTEIN: bifunctional coenzyme A synthase [Bos taurus]	COASY	61.799	54.849	11.6	5	9	5	0.996468	1.04034	1.06962	0.968985	0.934944	1.03619	1.05657	0.211278	1.028	0.654611	1.113	0.179903	1.032	0.344105
E1BES2	Choline dehydrogenase OS=Bos taurus	CHDH	65.517	6.339	8.1	4	5	1
E1BF48	CD177 antigen precursor [Bos taurus]	CD177	46.035	8.6936	4.1	2	3	1	0.33877	0.364538	0.261937	0.41427	3.75409	0.430855	0.209871	0.389262	0.818		0.097		0.608
E1BFB0	PREDICTED: spectrin alpha chain, non-erythrocytic 1 isoform X7 [Bos taurus]	SPTAN1	284.57	76.382	4.5	10	10	10	0.858331	1.00227	0.90178	0.81028	1.58666	0.696939	0.892855	0.732233	1.059	0.641829	0.632	0.0553341	1.294	0.173423
E1BFV0	importin subunit beta-1 [Bos taurus]	KPNB1	97.226	95.385	12	8	12	8	0.937318	1.00605	0.877003	0.874514	1.44238	0.68219	0.940411	0.81969	1.072	0.227148	0.697	0.00126916	1.286	0.0146549
E1BGR4	PREDICTED: ciliogenesis-associated TTC17-interacting protein [Bos taurus]	CATIP	43.108	111.19	26.6	9	12	1
E1BGS2	PREDICTED: acyl-CoA dehydrogenase family member 10 isoform X1 [Bos taurus]	ACAD10	117.62	26.751	11.1	11	12	1	1.3087	1.46519	0.951844	0.763799	0.99063	0.646756	1.55162	0.0823109	1.713		1.479		1.472
E1BH49	PREDICTED: LOW QUALITY PROTEIN: fibrous sheath-interacting protein 2 [Bos taurus]	FSIP2	771.29	158.47	14.2	97	198	12	1.74154	1.61522	1.56093	0.418236	0.500782	0.391949	3.7512	0.000163855	4.164	5.46874e-09	3.225	1.91167e-07	3.982	7.3524e-08
E1BHC8	PREDICTED: espin, partial [Bos taurus]	ESPN	88.542	34.886	5.2	4	5	4	2.24605	1.06408	1.2703	0.699316	0.642231	0.833037	2.10635	0.155884	3.212	0.00787912	1.657	0.0713162	1.525	0.00971362
E1BI97	PREDICTED: coiled-coil domain-containing protein 168 [Bos taurus]		265.69	6.5633	5.1	13	14	1
E1BIA4	deleted in lung and esophageal cancer protein 1 [Bos taurus]	DLEC1	194.42	33.65	6.9	10	16	2	1.66662	1.5419	1.71288	0.403453	0.527986	0.475479	3.498	0.000101778	4.131	0.0659862	2.92	0.0273745	3.602	0.0354469
E1BIB8	acyl-protein thioesterase 2 [Bos taurus]		15.309	8.0506	12.6	1	1	1
E1BIE7	serine/threonine-protein phosphatase PGAM5, mitochondrial [Bos taurus]	PGAM5	32.006	87.023	40.5	10	14	10	1.28347	1.13633	1.23273	0.876094	0.796914	0.730375	1.51974	0.00231206	1.465	1.88227e-08	1.426	6.27879e-06	1.688	4.581e-06
E1BIN5	cullin-3 [Bos taurus]	CUL3	88.958	323.31	44.4	32	59	32	0.57746	0.713793	0.732938	1.28462	0.888803	1.61434	0.534404	0.100295	0.45	1e-32	0.803	2.39377e-10	0.454	1e-32
E1BJ01	PREDICTED: LOW QUALITY PROTEIN: WD repeat-containing protein 66 [Bos taurus]	WDR66	131.61	94.183	9.8	12	22	1	1.21283	1.26491	1.07614	0.863815	0.822115	0.859126	1.39639	0.02214	1.404		1.539		1.253
E1BJB1	Tubulin beta chain OS=Bos taurus	TUBB2A	49.906	36.224	51	19	196	0
E1BJC4	piwi-like protein 1 [Bos taurus]	PIWIL1	98.603	46.836	6.9	5	5	5	0.952202	1.00855	1.28984	1.19595	0.812193	0.700956	1.19988	0.385349	0.796	0.0639119	1.242	0.0854285	1.84	0.0201775
E1BJH1	PREDICTED: enhancer of mRNA-decapping protein 4 isoform X1 [Bos taurus]	EDC4	152.02	8.4623	0.9	1	1	1
E1BJW4	PREDICTED: cilia- and flagella-associated protein 69 isoform X1 [Bos taurus]	CFAP69	106.3	35.092	17.8	13	19	1	1.80144	1.99102	1.84929	0.237754	0.301983	0.260299	7.05187	0.000452385	7.577		6.593		7.105
E1BJX2	glutathione S-transferase, theta 4 [Bos taurus]	GSTT4	28.076	29.047	19.1	4	4	4	0.994734	1.05722	1.00474	0.993045	0.8709	1.08784	1.03554	0.64025	1.002	0.9849	1.214	0.122389	0.924	0.419533
E1BJZ6	PREDICTED: LOW QUALITY PROTEIN: tumor necrosis factor alpha-induced protein 2 isoform X1 [Bos taurus]	TNFAIP2	61.9	6.5561	6.7	3	4	1
E1BKC9	Galectin OS=Bos taurus	LGALSL	18.955	16.753	16.3	2	2	2	1.04996	0.957304	0.765129	1.04763	1.20562	0.946648	0.8664	0.275672	1.002		0.794		0.808
E1BKF9	PREDICTED: cilia- and flagella-associated protein 52 [Bos taurus]	CFAP52	68.636	12.554	31.9	21	55	1
E1BKR1	PREDICTED: solute carrier family 22 member 14 [Bos taurus]	SLC22A14	68.224	12.731	3.3	2	2	2	1.08945	1.05908	0.950265	0.951629	0.963625	1.00774	1.06014	0.299807	1.145		1.099		0.943
E1BKW5	SEC23-interacting protein [Bos taurus]	SEC23IP	111.63	39.115	3.4	3	3	1
E1BKX7	filamin-B [Bos taurus]	FLNB	281.61	9.3163	11.1	25	27	1
E1BKZ9	PREDICTED: sortilin isoform X3 [Bos taurus]	SORT1	91.816	39.017	6.2	5	7	5	0.627841	0.915117	0.85842	1.29467	0.963845	1.22777	0.688807	0.0551024	0.485	0.00179649	0.949	0.767867	0.699	0.129729
E1BL55	PREDICTED: dmX-like protein 1 isoform X7 [Bos taurus]	DMXL1	337.75	6.3932	0.2	1	1	1	0.934019	1.0388	1.3596	0.94822	0.941462	0.818126	1.23067	0.240555	0.985		1.103		1.662
E1BLB4	PREDICTED: dynein heavy chain 17, axonemal isoform X3 [Bos taurus]	DNAH11	501.31	87.623	37.5	155	341	3	1.71922	1.86623	1.68054	0.331458	0.315879	0.561927	4.35471	0.000292542	5.187	0.00168526	5.908	0.000992801	2.991	0.00221607
E1BLC3	ankyrin repeat domain-containing protein 26 [Bos taurus]	ANKRD26	193.92	6.1069	0.4	1	1	1	1.85408	1.68169	1.2766	0.480533	0.607634	0.434976	3.1595	0.016868	3.858		2.768		2.935
E1BLK7	Mitochondria-eating protein OS=Bos taurus	SPATA18	60.583	294	28.7	13	24	13	1.06776	1.18397	1.11927	1.01097	0.822763	0.860034	1.25141	0.038446	1.056	0.092565	1.439	0.000646907	1.301	4.70396e-07
E1BLP9	PREDICTED: coiled-coil domain-containing protein 102B isoform X2 [Bos taurus]	CCDC102B	48.231	-2	1.7	1	1	1	0.384765	0.487625	0.466982	1.49321	0.830551	2.0529	0.306026	0.102103	0.258		0.587		0.227
E1BLR9	PREDICTED: LOW QUALITY PROTEIN: carboxypeptidase D [Bos taurus]	CPD	122.62	158.35	16.8	19	19	19	1.20591	1.27765	1.20885	0.789963	0.725698	0.903731	1.52617	0.00651542	1.527	0.000169996	1.761	5.38976e-07	1.338	1.44504e-05
E1BLV6	PREDICTED: valine--tRNA ligase [Bos taurus]	VARS	112	58.881	9.7	9	9	4	0.972668	1.40756	1.17526	0.846335	0.884675	0.832013	1.38722	0.116852	1.149	0.268581	1.591	0.000790755	1.413	0.0227155
E1BM25	PREDICTED: cilia- and flagella-associated protein 46 [Bos taurus]		173.62	12.516	3.8	6	11	2	1.11995	1.27615	0.997275	0.919598	0.85132	0.903398	1.26888	0.0890195	1.218		1.499		1.104
E1BM28	2'-deoxynucleoside 5'-phosphate N-hydrolase 1 OS=Bos taurus	DNPH1	18.373	-2	4.1	1	1	1	1.1255	1.04977	1.0169	1.02068	0.904893	0.926723	1.11916	0.0779078	1.103		1.16		1.097
E1BM42	PREDICTED: lisH domain and HEAT repeat-containing protein KIAA1468 homolog isoform X3 [Bos taurus]	KIAA1468	133.96	166.65	17.7	16	25	4	0.769017	0.968494	1.0098	0.932633	1.03334	1.39916	0.816407	0.287878	0.825	0.246383	0.937	0.602776	0.722	0.147243
E1BM45	PREDICTED: GPI ethanolamine phosphate transferase 1 isoform X1 [Bos taurus]	PIGN	105.38	21.087	2.9	3	5	3	0.947114	1.61701	1.13967	0.835834	0.707781	0.662324	1.67901	0.121033	1.133	0.242529	2.285	0.0434842	1.721	0.0347426
E1BM47	PREDICTED: maestro heat-like repeat-containing protein family member 2B [Bos taurus]	MROH2B	181.03	42.088	21.3	33	73	2	1.15613	1.96656	2.4821	0.314323	0.252835	0.199374	7.31189	0.0517991	3.678	0.242645	7.778	0.0802346	12.449	0.0834988
E1BM92	PREDICTED: prominin-2 [Bos taurus]	PROM2	91.52	12.079	1.9	2	2	2	0.753502	1.05256	0.862588	1.25609	1.00521	1.00838	0.816181	0.172146	0.6		1.047		0.855
E1BM95	PREDICTED: LOW QUALITY PROTEIN: sodium channel and clathrin linker 1 [Bos taurus]	SCLT1	60.347	-2	2.1	1	1	1	1.2593	1.09628	1.20306	0.866411	0.847246	0.833037	1.39736	0.0164257	1.453		1.294		1.444
E1BMD1	PREDICTED: cilia- and flagella-associated protein 43 isoform X1 [Bos taurus]	CFAP43	192.93	25.395	17.9	33	53	2	1.86757	1.83378	1.61892	0.467929	0.283463	0.358232	4.79466	0.000254597	3.991	0.00119074	6.469	0.000570109	4.519	0.000858111
E1BMJ5	neuropathy target esterase [Bos taurus]	PNPLA6	145.63	17.86	3	5	5	3
E1BMQ1	otoferlin [Bos taurus]	OTOF	226.89	10.481	1.1	2	2	2	1.76387	1.56891	0.685896	0.432686	1.09957	0.648333	1.84293	0.203211	4.077		1.427		1.058
E1BMW2	AP-2 complex subunit alpha-1 [Bos taurus]	AP2A1	106.91	81.384	11.4	11	11	6	0.944117	1.01267	0.935182	1.0538	1.0327	1.00204	0.936353	0.0982705	0.896	0.185289	0.981	0.726984	0.933	0.0181253
E1BNC7	PREDICTED: dnaJ homolog subfamily B member 8 [Bos taurus]	DNAJB8	25.174	100.3	20.3	3	5	3	1.13306	1.13895	1.10415	0.940686	0.758157	0.994182	1.25367	0.0827991	1.205	0.125955	1.502	0.0166718	1.111	0.427425
E1BNE0	Tyrosine-protein kinase OS=Bos taurus	FER	94.754	66.384	13.6	10	11	10	1.118	1.10429	1.0898	0.888645	0.838142	1.16529	1.14523	0.302128	1.258	0.11107	1.318	0.191307	0.935	0.722709
E1BNE5	rab11 family-interacting protein 5 [Bos taurus]		137.79	6.5594	0.8	1	1	1	0.830014	1.10913	0.937805	0.769855	1.54005	0.757096	0.938032	0.833904	1.078		0.72		1.239
E1BNF1	PREDICTED: cilia- and flagella-associated protein 74 [Bos taurus]		42.871	31.749	11	4	6	1	1.19045	1.06694	1.07225	0.859796	0.957427	0.915223	1.21856	0.0193454	1.385		1.114		1.172
E1BNL3	PREDICTED: zonadhesin isoform X1 [Bos taurus]	ZAN	272.33	17.859	15.7	29	82	3	0.977324	0.983015	1.03271	1.04826	0.946059	1.01256	0.995402	0.902259	0.932	0.869495	1.039	0.991353	1.02	0.995831
E1BNQ4	ATP-dependent (S)-NAD(P)H-hydrate dehydratase OS=Bos taurus	NAXD	34.809	22.928	27.1	7	10	1	1.72517	1.52537	1.5365	0.575517	0.45452	0.508336	3.11176	0.000597808	2.998	0.130485	3.356	0.0647525	3.023	0.067726
E1BNS6	PREDICTED: sperm-associated antigen 8 isoform X1 [Bos taurus]	SPAG8	53.49	14.917	24.8	11	22	2	1.67625	1.57663	1.8425	0.456897	0.43901	0.368146	4.03098	0.00155058	3.669	0.000533733	3.591	0.000252914	5.005	0.00132881
E1BNS9	L-lactate dehydrogenase OS=Bos taurus	LDHC	36.014	36.055	29.2	10	39	3	1.24003	1.26865	1.21265	0.641668	0.705145	0.656517	1.85757	2.73631e-05	1.933	0.0439257	1.799	0.511169	1.847	0.0369393
E1BNV4	PREDICTED: LOW QUALITY PROTEIN: SRSF protein kinase 1 [Bos taurus]	SRPK1	72.504	6.5333	3.6	2	2	1	1.0214	1.40409	1.20395	0.867195	0.920554	0.671107	1.47607	0.0505895	1.178		1.525		1.794
E1BNW0	Casein kinase I isoform gamma-1 OS=Bos taurus	CSNK1G1	50.385	11.788	15.1	8	10	2	1.08687	1.04482	1.02761	0.941128	0.999134	0.930181	1.10063	0.0269936	1.155		1.046		1.105
E1BNY9	E3 ubiquitin-protein ligase HUWE1 [Bos taurus]	HUWE1	482.19	41.674	1.4	6	6	6	0.860345	0.775359	0.998415	1.23307	0.950638	1.12717	0.795595	0.101708	0.698	0.172882	0.816	0.519773	0.886	0.508934
E1BP40	PREDICTED: cilia- and flagella-associated protein 61 isoform X1 [Bos taurus]	CFAP61	129.9	12.674	15.9	16	25	2	1.47806	1.54656	1.55149	0.529091	0.610914	0.546422	2.7135	9.85601e-06	2.794	0.184605	2.532	0.111555	2.839	0.150283
E1BP97	protein disulfide-isomerase-like protein of the testis precursor [Bos taurus]	PDILT	66.937	14.728	11.9	7	9	2	1.27437	2.37506	1.47869	0.433601	0.392011	0.362719	4.31539	0.059812	2.939	0.0706896	6.059	0.00098781	4.077	0.00151112
E1BPI7	PREDICTED: protein MON2 homolog isoform X2 [Bos taurus]	MON2	190.07	40.169	3	5	7	5	0.594798	0.63511	0.765263	1.33163	1.09612	1.3509	0.528012	0.00614494	0.447	1.49908e-06	0.579	0.000334286	0.566	0.00125038
E1BPJ0	PREDICTED: cilia- and flagella-associated protein 54 isoform X7 [Bos taurus]		137.27	6.3939	10.8	13	14	1
E1BPJ2	PREDICTED: coiled-coil domain-containing protein 81 [Bos taurus]	CCDC81	76.134	12.639	31.9	23	36	2	2.00746	2.23781	2.0327	0.092251	0.0984615	0.0834677	22.8972	0.00128117	21.761	0.000548998	22.728	0.000600621	24.353	0.00398972
E1BPM9	PREDICTED: dynein intermediate chain 2, axonemal isoform X2 [Bos taurus]	DNAI2	70.119	33.761	30.2	16	30	2	1.88939	2.08202	1.9412	0.204434	0.196809	0.176879	10.2272	0.000852548	9.242	2.8736e-05	10.579	0.000529716	10.975	5.35739e-05
E1BPP7	Signal transducer and activator of transcription OS=Bos taurus	STAT1	134.42	21.08	2.7	3	3	2
E1BPT0	leucine-rich repeat and death domain-containing protein 1 [Bos taurus]	LRRD1	98.512	-2	23.3	17	28	1	1.61366	1.62699	1.45237	0.593715	0.483305	0.529515	2.9212	0.000387964	2.718		3.366		2.743
E1BPV2	alkyldihydroxyacetonephosphate synthase, peroxisomal [Bos taurus]	AGPS	64.874	8.9786	3	1	1	1
E7ECV8	ADP-ribose pyrophosphatase OS=Ovis aries	NUDT9	38.499	48.38	10	4	5	4	1.08121	1.08828	0.982644	0.916416	0.82806	0.950293	1.16972	0.0380536	1.18	0.0288626	1.314	0.0681132	1.034	0.354476
F1CGV3	Cytochrome P450 2E1 OS=Ovis aries	CYP2E1	56.77	6.4542	2	1	1	1
F1MB31	PREDICTED: putative serine protease 46 [Bos taurus]	PRSS46	33.356	62.007	7.3	2	4	1	1.94661	2.15767	2.20898	0.08701	0.075113	0.0757201	26.5438	0.00153434	22.372		28.726		29.173
F1MBE1	PREDICTED: threonine synthase-like 1 [Bos taurus]	THNSL1	83.189	11.808	21.9	14	24	1	1.0562	0.982823	0.885467	1.01482	1.05925	0.996579	0.952403	0.435048	1.041		0.928		0.889
F1MBH7	Protein-serine/threonine kinase OS=Bos taurus	ADRBK2	75.874	36.236	10	5	5	5	1.07623	1.08926	0.939448	0.919208	0.948255	0.981028	1.09003	0.209156	1.171	0.105945	1.149	0.0528046	0.958	0.24848
F1MBP8	COP9 signalosome complex subunit 5 [Bos taurus]	COPS5	37.564	12.527	8.1	2	2	2
F1MBQ2	ubiquitin-conjugating enzyme E2 J1 [Bos taurus]	UBE2J1	35.101	9.5962	15.7	4	4	1	1.35776	1.13259	1.31504	0.873422	0.847966	0.626708	1.62062	0.0100171	1.555		1.336		2.098
F1MBQ8	probable ATP-dependent RNA helicase DDX5 [Bos taurus]	DDX5	69.147	6.969	4.7	3	3	1	0.791235	0.742313	1.18648	1.57539	1.05176	0.622953	0.836905	0.608016	0.502		0.706		1.905
F1MBU2	sphingomyelin phosphodiesterase 4 [Bos taurus]	SMPD4	97.325	75.675	10.1	9	15	3	1.25154	1.08775	1.17465	0.867434	0.880765	0.84657	1.35424	0.0194013	1.443	0.177823	1.235	0.493223	1.388	0.301973
F1MC72	Ubiquitin-conjugating enzyme E2 L3 OS=Bos taurus	UBE2L3	16.944	23.399	21.2	2	2	2	0.964795	1.05371	1.05591	0.659514	1.41032	0.8389	1.05696	0.830752	1.463	0.211555	0.747	0.23045	1.259	0.016404
F1MCA8	PREDICTED: thymopoietin-2 isoform X2 [Bos taurus]	TMPO	51.027	11.65	5.5	2	2	2	1.88487	1.66075	1.67885	0.398843	0.466376	0.307768	4.45399	0.000263784	4.726		3.561		5.455
F1MCF5	Glutathione peroxidase OS=Bos taurus	GPX6	15.659	6.0955	14.6	2	8	1	0.786106	1.23073	1.20549	0.661931	0.599531	1.50895	1.16312	0.677083	1.188		2.053		0.799
F1MCM7	PREDICTED: LOW QUALITY PROTEIN: uncharacterized protein KIAA1683 isoform X2 [Bos taurus]	KIAA1683	141.32	40.47	23.4	27	93	3	1.83037	1.38518	1.76163	0.413515	0.434351	0.317626	4.27046	0.00827777	4.426	0.0020931	3.189	0.00945565	5.546	0.00130683
F1MCS6	PREDICTED: LOW QUALITY PROTEIN: coiled-coil domain-containing protein 38 [Bos taurus]	CCDC38	66.039	15.936	17.9	10	12	1
F1MDB2	PREDICTED: small integral membrane protein 20 [Bos taurus]	LOC101904614	7.7019	13.131	32.8	2	2	2	0.934777	0.998572	0.954577	1.15399	0.932991	1.01093	0.932218	0.394394	0.81		1.07		0.944
F1MDC1	PREDICTED: LOW QUALITY PROTEIN: ribosome-binding protein 1 isoform X2 [Bos taurus]	RRBP1	166.91	6.7127	0.7	1	1	1
F1MDE3	PREDICTED: myosin-IIIb [Bos taurus]	MYO3B	128.7	101.81	11.3	12	14	12	2.18547	0.911908	1.36074	0.661443	0.671886	0.484463	2.45249	0.138847	3.304	4.78583e-05	1.357	0.136371	2.809	2.15816e-07
F1MDE9	uncharacterized protein LOC780846 precursor [Bos taurus]	LOC780846	27.31	6.366	3.7	1	2	1	1.71689	1.32088	2.02	0.401533	0.487613	0.408588	3.89738	0.0233876	4.276		2.709		4.944
F1MDH3	talin-1 [Bos taurus]	TLN1	270.81	140.93	7.4	16	16	16	0.641762	0.596659	0.613493	0.466989	2.82185	0.539773	0.483704	0.483848	1.374	0.203779	0.211	0.000621213	1.137	0.99296
F1MDK7	uncharacterized protein C7orf62 homolog [Bos taurus]	C7orf62	29.209	13.368	16.3	4	4	1
F1MDL6	PREDICTED: calcium uniporter protein, mitochondrial isoform X1 [Bos taurus]	MCU	32.399	13.35	8.3	2	2	2	1.17569	1.08196	0.983347	0.983894	0.990474	0.838806	1.15208	0.128633	1.195		1.092		1.172
F1MDQ3	PREDICTED: doublecortin domain-containing protein 2C [Bos taurus]	DCDC2C	37.319	27.046	17.9	5	7	3	1.19336	1.19311	1.12669	0.914472	0.777687	0.889098	1.36103	0.00701639	1.305	0.237	1.534	0.151474	1.267	0.128948
F1MDU7	DNA topoisomerase 2 OS=Bos taurus	TOP2A	174.57	13.016	1.2	2	2	2	0.823151	0.842725	1.42653	1.45017	0.824987	0.656309	1.0549	0.872229	0.568		1.022		2.174
F1ME65	PREDICTED: cytoskeleton-associated protein 4 [Bos taurus]	CKAP4	64.529	9.4209	2.7	1	1	1
F1ME97	5-oxoprolinase OS=Bos taurus	OPLAH	137.35	323.31	30.6	31	48	9	0.884983	0.950567	0.988292	1.11582	0.89026	1.16099	0.891626	0.304403	0.793	0.453902	1.068	0.236432	0.851	0.550287
F1MEL4	coilin [Bos taurus]	COIL	63.108	31.862	4.7	2	2	1	1.07086	1.23744	0.94801	0.879504	1.033	0.869018	1.1707	0.198761	1.218		1.198		1.091
F1MEQ5	Aspartate--tRNA ligase, mitochondrial OS=Bos taurus	DARS2	73.747	50.886	8.9	5	6	5	0.891085	0.808582	0.773863	1.13771	1.09144	1.21434	0.71832	0.00293929	0.783	0.0683846	0.741	0.0489095	0.637	0.0737078
F1MEY3	Testis anion transporter 1 OS=Bos taurus	SLC26A8	108.74	7.2433	9.9	10	15	1	1.7278	1.85166	1.69008	0.354757	0.413709	0.346245	4.72727	0.000236957	4.87	0.022408	4.476	0.0201721	4.881	0.00482511
F1MEZ1	Septin-5 OS=Bos taurus	SEPT5	41.285	7.0114	4.8	2	4	1
F1MF11	Phosphoinositide phospholipase C OS=Bos taurus	PLCH1	186.92	6.1487	0.5	1	2	1	0.886295	1.16417	0.987636	1.24611	0.856757	0.867746	1.02272	0.890416	0.711		1.359		1.138
F1MF73	protein MENT precursor [Bos taurus]	C1orf56	33.044	37.511	25.1	6	44	2	1.46409	1.39706	1.21253	0.692369	0.618176	0.702115	2.02403	0.00649195	2.115	6.34295e-05	2.26	0.000212358	1.727	0.00075102
F1MFA3	PREDICTED: presequence protease, mitochondrial isoform X1 [Bos taurus]	PITRM1	116.38	30.008	17.6	17	28	3	1.11478	1.20094	1.11291	1.04767	0.739092	0.913771	1.26961	0.101463	1.064	0.57699	1.625	0.389429	1.218	0.594586
F1MFG9	PREDICTED: unconventional myosin-Ig [Bos taurus]	MYO1G	116.54	12.882	2.5	2	2	2	0.353134	0.463481	0.38766	0.443352	3.46608	0.492253	0.273594	0.397963	0.797		0.134		0.788
F1MFH0	transmembrane protein 199 [Bos taurus]	TMEM199	22.768	-2	4.9	1	1	1	0.708145	0.775457	0.571114	1.35955	1.30186	1.12941	0.542024	0.00342634	0.521		0.596		0.506
F1MG10	COP9 signalosome complex subunit 6 OS=Bos taurus	COPS6	35.966	15.492	6.5	2	2	2	0.989074	0.99017	1.01364	1.0295	1.0533	0.923387	0.995574	0.922567	0.961		0.94		1.098
F1MG19	Intraflagellar transport protein 22 homolog OS=Bos taurus	IFT22	17.582	8.5241	14.8	1	1	1
F1MG56	Serine/threonine-protein phosphatase 2A 55 kDa regulatory subunit B OS=Bos taurus	PPP2R2A	53.009	66.664	15.5	6	7	4	1.07811	1.00272	1.5215	0.938582	0.846927	0.761772	1.41419	0.152612	1.149	0.0193741	1.184	0.0773724	1.997	0.000389519
F1MG70	26S protease regulatory subunit 6B OS=Bos taurus	PSMC4	47.269	229.55	36.2	15	21	15	0.703096	0.768192	0.789749	1.26398	0.947297	1.39877	0.626316	0.0732767	0.556	2.92071e-07	0.811	0.000694186	0.565	1.77167e-06
F1MGF7	CDK5 regulatory subunit-associated protein 2 [Bos taurus]	CDK5RAP2	212.77	-2	0.7	1	1	1	1.46463	1.5284	1.61562	0.574485	0.537224	0.549082	2.77497	0.00115196	2.549		2.845		2.942
F1MGI9	cat eye syndrome critical region protein 5 [Bos taurus]	CECR5	42.565	12.087	21	7	11	1	0.887108	0.979444	0.835507	1.22391	0.968222	1.06239	0.830247	0.116434	0.725	0.0630066	1.012	0.950859	0.786	0.396039
F1MGJ7	methylglutaconyl-CoA hydratase, mitochondrial [Bos taurus]	AUH	31.284	7.086	22.9	7	16	1	0.519311	0.557301	1.17127	1.23591	1.13587	1.22953	0.624183	0.1635	0.42		0.491		0.953
F1MGK3	endoplasmic reticulum lectin 1 precursor [Bos taurus]	ERLEC1	48.806	6.1117	1.9	1	1	1
F1MH21	membrane metallo-endopeptidase-like 1 [Bos taurus]	MMEL1	88.99	32.431	25.7	17	29	2	1.00403	1.14042	1.01339	0.898356	0.838745	1.03208	1.14035	0.15157	1.118	0.0841151	1.36	0.31285	0.982	0.574911
F1MH25	PREDICTED: archaemetzincin-2 isoform X1 [Bos taurus]	AMZ2	38.099	43.599	13	4	5	4	1.28802	1.38908	1.72977	0.583968	0.639674	0.589577	2.43041	0.0215132	2.206	0.0794837	2.172	0.032375	2.934	0.0563694
F1MH99	PREDICTED: spermatogenesis-associated protein 31E1-like [Bos taurus]		149.73	8.0169	7.9	13	28	1	1.10919	1.16863	1.0501	0.852416	0.99686	0.874589	1.22176	0.0262735	1.301		1.172		1.201
F1MHB9	PREDICTED: type I inositol 1,4,5-trisphosphate 5-phosphatase [Bos taurus]	INPP5A	43.592	11.777	4.5	2	2	2	0.796782	0.794833	0.759538	1.19228	0.905598	1.4443	0.663759	0.124536	0.668		0.878		0.526
F1MHC2	syntaxin-binding protein 2 [Bos taurus]	STXBP2	66.356	179.35	31.2	17	23	2	0.813994	0.74627	0.739605	1.19344	1.07196	1.32368	0.640797	0.0192768	0.682	0.0181597	0.696	0.00829444	0.559	0.00428557
F1MHF7	thioredoxin domain-containing protein 17 [Bos taurus]	TXNDC17	13.941	36.528	11.4	1	1	1	0.760757	0.820775	0.95303	1.12742	0.941921	1.30886	0.75027	0.0994815	0.675		0.871		0.728
F1MHR3	PREDICTED: aldehyde dehydrogenase family 1 member A3 isoform X2 [Bos taurus]	ALDH1A3	53.681	6.6284	5.7	3	3	1	0.627485	0.919496	0.655801	1.18898	1.23696	1.22018	0.604145	0.0329121	0.528		0.743		0.537
F1MHU9	PREDICTED: CCR4-NOT transcription complex subunit 1 isoform X5 [Bos taurus]	CNOT1	266.31	7.9484	0.4	1	1	1
F1MI34	PREDICTED: coiled-coil domain-containing protein 108-like isoform X1 [Bos taurus]	CFAP65	206.06	7.0309	8.8	14	19	1	2.11333	2.01884	1.99645	0.178805	0.112887	0.126769	14.6456	1.45825e-05	11.819		17.884		15.749
F1MIF2	AP complex subunit beta OS=Bos taurus	AP1B1	104.15	204.36	11.9	11	11	5	0.569955	0.615485	0.875479	1.32879	1.13861	1.24713	0.554828	0.0130255	0.429	0.000668355	0.541	0.0243689	0.702	0.00461252
F1MIL6	acrosomal protein SP-10 precursor [Bos taurus]	ACRV1	28.981	205.37	22.3	7	125	7	1.1862	1.07075	1.12248	0.90632	0.835383	0.917859	1.27067	0.00567736	1.309	0.000569325	1.282	0.634725	1.223	0.00664681
F1MIM6	PREDICTED: UPF0577 protein KIAA1324 homolog [Bos taurus]	KIAA1324	106.26	30.535	1.2	1	1	1	0.871718	1.12749	1.30396	1.36928	0.720063	0.663319	1.19999	0.527733	0.637		1.566		1.966
F1MIQ7	PREDICTED: coiled-coil domain-containing protein 146 isoform X1 [Bos taurus]	CCDC146	107.48	-2	18.8	18	28	1
F1MIW4	Maestro heat-like repeat-containing protein family member 1 OS=Bos taurus	MROH1	182.12	179.75	11.5	16	26	9	0.61446	0.656635	0.85933	1.26282	1.01471	1.37974	0.582518	0.0220537	0.487	0.000728632	0.647	0.0290985	0.623	0.168552
F1MJ07	PREDICTED: glutamine-rich protein 2 isoform X2 [Bos taurus]	QRICH2	171.18	16.8	5.8	11	20	0
F1MJ31	PREDICTED: adenylate kinase 9 [Bos taurus]	AK9	220.95	7.015	17.3	31	49	1
F1MJ69	PREDICTED: WD repeat-containing protein 63 isoform X1 [Bos taurus]	WDR63	99.197	18.807	20.8	17	23	2
F1MJM3	PREDICTED: disintegrin and metalloproteinase domain-containing protein 20 [Bos taurus]	ADAM20	79.58	24.83	5.2	4	5	2	2.03742	1.88342	2.02173	0.171222	0.209525	0.186723	10.472	0.000431611	11.899	0.0159223	8.989	0.0091371	10.827	0.0256278
F1MJU0	PREDICTED: cilia- and flagella-associated protein 44 isoform X1 [Bos taurus]		111.67	7.2369	12.9	11	18	1	1.67769	2.03165	1.54267	0.308414	0.449092	0.362819	4.68793	0.00735531	5.44	0.0201634	4.524	0.0161494	4.252	0.0407369
F1MK32	Integrin beta OS=Bos taurus	ITGB5	82.596	6.0593	1.2	1	1	1	0.270348	0.31314	0.273464	0.548514	3.48004	0.665903	0.182546	0.313555	0.493		0.09		0.411
F1MK52	PREDICTED: prominin-1 isoform X1 [Bos taurus]	PROM1	99.624	13.855	5.7	5	7	1	0.925132	1.1006	0.930406	1.01273	0.837142	1.18105	0.975323	0.841153	0.913		1.315		0.788
F1MK55	dynein heavy chain 2, axonemal [Bos taurus]	DNAH2	508.31	25.014	26.5	105	148	3	1.24584	1.43644	1.17384	0.680683	0.766534	0.679118	1.8135	0.0104969	1.83	0.0165948	1.874	0.0365458	1.728	0.0365232
F1MKS3	thioredoxin domain-containing protein 5 precursor [Bos taurus]		28.673	10.427	7.8	1	1	1
F1MKT7	disco-interacting protein 2 homolog C [Bos taurus]	DIP2C	167.54	5.9895	0.5	1	2	1	1.22493	1.33708	1.31936	0.843495	0.723725	0.700399	1.71165	0.000873666	1.452		1.848		1.884
F1MKX4	Proteasome activator complex subunit 4 OS=Bos taurus	PSME4	211.6	253.29	16.1	26	35	6	0.648521	0.782487	0.830078	1.32317	0.959532	1.36457	0.619939	0.0531818	0.49	1.55681e-07	0.815	0.000393129	0.608	9.19116e-08
F1MKX9	Eyes absent homolog OS=Bos taurus	EYA1	63.848	7.0269	1.4	1	1	1	1.10405	1.10263	1.20544	0.864377	0.848015	0.941744	1.28558	0.005196	1.277		1.3		1.28
F1ML00	ERI1 exoribonuclease 3 OS=Bos taurus	ERI3	18.185	14.48	7.5	1	2	1	0.887493	1.11964	0.930937	1.0479	0.989459	1.00549	0.965568	0.676478	0.847		1.132		0.926
F1ML59	cytosolic 5'-nucleotidase 1B [Bos taurus]	NT5C1B	64.026	229.94	34.9	19	72	4	1.40288	1.36044	1.49225	0.68877	0.607639	0.6736	2.16018	0.000226633	2.037	0.0201582	2.239	0.0184896	2.215	0.216772
F1MLA0	glycosyltransferase 1 domain-containing protein 1 [Bos taurus]	GLT1D1	29.856	6.5617	3.8	1	2	1
F1MLD7	protein EFR3 homolog A [Bos taurus]		63.926	17.109	12.7	6	12	1	1.00393	1.04069	1.10493	1.08264	0.971472	0.824323	1.09419	0.353844	0.927		1.071		1.34
F1MLM6	PREDICTED: inositol 1,4,5-trisphosphate receptor-interacting protein-like 1 isoform X1 [Bos taurus]	ITPRIPL1	63.293	6.8342	1.4	1	1	1	0.871201	0.97348	1.34019	1.35577	0.752735	0.744109	1.11647	0.680209	0.643		1.293		1.801
F1MLQ1	Histone H2A OS=Bos taurus	LOC524236	14.212	6.017	17.7	3	4	1
F1MLR1	PREDICTED: membrane cofactor protein [Bos taurus]	LOC616002	46.098	18.683	18.1	9	18	3	2.0585	1.88294	1.97524	0.221854	0.190314	0.233856	9.15863	0.000424129	9.279	5.19123e-08	9.894	4.55914e-05	8.446	6.67492e-07
F1MLR8	PREDICTED: protein FAM71E2 [Bos taurus]		37.185	31.857	9.8	3	7	2	1.22037	1.11015	1.31434	0.908822	0.837261	0.695624	1.49275	0.0096699	1.343	0.0321993	1.326	0.0154649	1.889	0.0226907
F1MLS4	membrane-spanning 4-domains subfamily A member 14 [Bos taurus]	MS4A14	97.158	16.963	6.9	6	10	2	1.91729	2.11753	1.8684	0.18229	0.216059	0.189128	10.0484	0.00156741	10.518	0.0133372	9.801	0.0262867	9.879	0.00541874
F1MLV3	thioredoxin-like protein 1 [Bos taurus]	TXNL1	32.281	43.268	16.6	3	4	3	1.04312	1.03678	1.06604	1.0224	0.988584	0.871041	1.09157	0.191479	1.02	0.823999	1.049	0.398195	1.224	0.113266
F1MM32	Sulfhydryl oxidase OS=Bos taurus	QSOX1	62.886	29.247	9.7	5	5	5	1.46439	0.977631	0.997683	0.758395	1.10107	0.802257	1.29229	0.257256	1.931		0.888		1.244
F1MM35	PREDICTED: vacuolar protein sorting-associated protein 13A isoform X2 [Bos taurus]		122.05	28.467	5.2	5	5	4	0.996419	0.993372	0.934938	1.05241	0.939342	1.07548	0.953538	0.386181	0.947	0.630489	1.058	0.675045	0.869	0.337892
F1MM49	PREDICTED: ral GTPase-activating protein subunit alpha-2 isoform X6 [Bos taurus]	RALGAPA2	201.94	-2	0.4	1	1	1	0.90831	0.861057	0.792046	1.27495	1.08085	1.023	0.758083	0.0528162	0.712		0.797		0.774
F1MMC7	unconventional myosin-If [Bos taurus]	MYO1F	124.93	57.24	5	5	6	5	0.457904	0.383134	0.361509	0.329858	3.59114	0.43931	0.275794	0.428731	1.388	0.183077	0.107	1.20197e-05	0.823	0.21209
F1MMK8	Lysine--tRNA ligase OS=Bos taurus	KARS	71.346	91.966	17.2	12	13	12	1.3166	1.27558	1.11954	0.747894	0.854108	0.71906	1.59915	0.0046816	1.76	3.07084e-07	1.493	0.00162858	1.557	1.04936e-05
F1MMR5	tetratricopeptide repeat protein 38 [Bos taurus]	TTC38	51.772	37.227	13.1	5	5	2	1.09025	1.03179	0.990203	1.01571	0.948744	0.951279	1.0674	0.151328	1.073	0.700927	1.088	0.532352	1.041	0.797927
F1MMU4	PREDICTED: histone H1x [Bos taurus]	H1FX	22.361	19.657	14	3	3	3	0.444945	0.373824	0.403081	0.406609	3.58099	0.406272	0.278081	0.422961	1.094		0.104		0.992
F1MMV1	EF-hand domain-containing family member B [Bos taurus]	EFHB	96.082	7.1911	12.9	10	15	1	1.28838	1.24599	1.16293	0.817062	0.845773	0.7657	1.52244	0.00137929	1.577		1.473		1.519
F1MNL6	PREDICTED: nuclear pore membrane glycoprotein 210-like [Bos taurus]	NUP210L	206.75	7.3874	17	30	57	1	0.218113	0.230565	0.261577	1.84854	1.45658	1.60443	0.144668	0.00608051	0.118		0.158		0.163
F1MNL7	pancreatic trypsin inhibitor precursor [Bos taurus]		10.878	12.834	13	1	3	1	1.18444	0.946956	1.02473	1.00941	0.910373	0.969229	1.09246	0.333444	1.173		1.04		1.057
F1MNM7	PREDICTED: perilipin-4 [Bos taurus]	PLIN4	125.56	-2	1.2	1	1	1	1.24186	1.12126	1.26002	0.918111	0.848183	0.726707	1.45333	0.00708451	1.353		1.322		1.734
F1MNQ5	sodium bicarbonate transporter-like protein 11 [Bos taurus]	SLC4A11	95.484	136.8	4.5	3	4	3	1.01683	0.982531	0.993558	1.07222	0.884727	1.12326	0.971661	0.7282	0.948	0.704094	1.111	0.0664566	0.885	0.0777611
F1MNT3	Hormone-sensitive lipase OS=Bos taurus	LIPE	82.638	71.977	21.6	14	23	1
F1MP07	PREDICTED: protein arginine N-methyltransferase 1 isoform X1 [Bos taurus]		38.436	5.9767	2.7	1	1	1
F1MP10	COP9 signalosome complex subunit 1 [Bos taurus]	GPS1	54.15	14.989	4.6	2	3	2	0.912323	1.0155	0.967634	1.10173	0.997226	0.986347	0.938469	0.255139	0.828	0.33608	1.018	0.875509	0.981	0.830372
F1MPE5	PREDICTED: ran-binding protein 6 isoform X1 [Bos taurus]	IPO5	125.02	158.15	15.4	13	17	1	0.974536	1.05486	1.18065	1.11406	0.875182	0.837317	1.13567	0.299385	0.875		1.205		1.41
F1MPJ2	PREDICTED: protein phosphatase 1 regulatory subunit 36 isoform X1 [Bos taurus]	PPP1R36	47.604	6.0848	3	1	1	1
F1MPU0	Clathrin heavy chain OS=Bos taurus	CLTC	189.94	323.31	25.2	38	52	38	0.735123	0.749797	0.85421	1.17188	1.1399	1.20979	0.66423	0.00242731	0.627	2.93099e-14	0.658	3.33037e-10	0.706	5.12412e-12
F1MQ37	myosin-9 [Bos taurus]	MYH9	227.1	323.31	25.7	48	74	4	0.626405	0.549542	0.580941	0.552878	2.76808	0.528583	0.456389	0.446676	1.133	0.584088	0.199	0.000968213	1.099	0.567479
F1MQH8	rab GTPase-binding effector protein 1 [Bos taurus]	RABEP1	99.516	13.277	3	2	2	2
F1MQJ0	Angiotensin-converting enzyme OS=Bos taurus	ACE	141.24	31.171	18.6	23	67	3	0.685524	0.673999	0.912198	1.42545	0.881455	1.30532	0.628899	0.0963263	0.481	0.0305758	0.765	0.385244	0.699	0.0741728
F1MQJ7	PREDICTED: 3-phosphoinositide-dependent protein kinase 1 [Bos taurus]	PDPK1	63.295	20.627	4.8	3	3	3	0.768569	0.781038	0.787029	1.21362	1.14049	1.19656	0.658084	0.00185185	0.633	0.0318051	0.685	0.139705	0.658	0.133474
F1MQK7	PREDICTED: protein CLEC16A isoform X1 [Bos taurus]	CLEC16A	117.35	38.023	4.5	5	5	5	0.844209	0.741127	0.820729	0.560827	2.36232	0.526965	0.697387	0.624035	1.505	0.611996	0.314	0.377145	1.557	0.572025
F1MQU9	PREDICTED: outer dense fiber protein 3-like protein 2 [Bos taurus]	ODF3L2	29.597	37.572	15.9	3	3	3	1.10824	1.29257	1.28721	0.876549	0.744005	0.800586	1.52326	0.00691476	1.264		1.737		1.608
F1MQX0	Acetyl-coenzyme A synthetase OS=Bos taurus	ACSS1	69.062	20.297	32.5	17	54	2	0.973788	1.07713	1.1678	1.01561	0.854889	0.866293	1.17609	0.103467	0.959	0.446002	1.26	0.637543	1.348	0.589415
F1MR35	PREDICTED: angiotensin-converting enzyme [Bos taurus]	ACE3	85.927	19.144	15	13	30	3	1.1103	1.16171	1.12425	0.920749	0.865094	0.842993	1.29192	0.00145933	1.206	0.0577604	1.343	0.0102883	1.334	0.0122087
F1MRU4	dynein heavy chain 7, axonemal [Bos taurus]	DNAH3	467.57	17.242	25.5	94	142	2
F1MS00	proto-oncogene tyrosine-protein kinase receptor Ret precursor [Bos taurus]	RET	123.86	-2	0.7	1	1	1	1.02418	0.985491	0.994347	1.16597	0.997675	0.845563	0.998278	0.986857	0.878		0.988		1.176
F1MSC3	acetyl-CoA carboxylase 2 [Bos taurus]	ACACB	262.68	7.1244	7.2	14	16	1	0.454484	0.592954	0.59271	1.33974	0.947475	1.83092	0.398275	0.0794616	0.339		0.626		0.324
F1MSJ9	ras-related protein Rab-35 [Bos taurus]	RAB35	23.011	7.8683	5	1	1	1	0.860595	0.710579	0.796457	1.19974	1.22759	1.10568	0.670145	0.00266218	0.717		0.579		0.72
F1MSL8	PREDICTED: IQ and ubiquitin-like domain-containing protein isoform X1 [Bos taurus]	IQUB	92.029	169.12	22.1	18	25	4	1.87254	1.86885	1.95042	0.210791	0.236858	0.21021	8.65201	6.49197e-05	8.883	1.61284e-05	7.89	8.75557e-05	9.278	2.3359e-05
F1MSP8	PREDICTED: LOW QUALITY PROTEIN: dynein heavy chain 10, axonemal isoform X2 [Bos taurus]	DNAH10	514.2	18.261	27.6	118	195	1	1.3204	1.37944	0.953417	0.783118	0.89973	0.783488	1.48125	0.087179	1.686		1.533		1.217
F1MSW5	PREDICTED: LOW QUALITY PROTEIN: centromere protein V isoform X2 [Bos taurus]	CENPV	17.411	13.769	12.3	2	3	2	0.884171	1.0439	1.12465	1.32409	0.843591	0.795564	1.03019	0.882	0.668	0.0304713	1.237	0.213887	1.414	0.0213407
F1MSZ0	PREDICTED: serine/threonine kinase-like domain-containing protein STKLD1 [Bos taurus]	STKLD1	72.17	114.98	14	7	12	2	1.24393	1.04339	1.14043	1.01724	0.781785	0.866974	1.28573	0.0492992	1.223		1.335		1.315
F1MTT7	3,2-trans-enoyl-CoA isomerase, mitochondrial OS=Bos taurus	ECI1	33.216	7.6878	14.5	4	7	1	1.54856	1.80573	1.68723	0.511448	0.505702	0.280485	3.88516	0.000302375	3.028		3.571		6.015
F1MTU4	PREDICTED: serine protease 48 isoform X1 [Bos taurus]		58.187	8.0787	2.7	1	1	1	1.94621	1.98874	1.82686	0.143643	0.333069	0.231175	8.13944	2.36805e-05	13.549		5.971		7.903
F1MTY9	Heme oxygenase (Decycling) 2 OS=Bos taurus	HMOX2	37.555	56.34	22.2	7	8	2	1.14653	1.25976	1.07025	0.873925	0.904126	0.825388	1.33536	0.0213909	1.312		1.393		1.297
F1MTZ8	tether containing UBX domain for GLUT4 [Bos taurus]		61.346	16.247	2.9	1	1	1	1.1989	1.02483	1.04632	0.97267	0.931169	0.887282	1.17159	0.0830316	1.233		1.101		1.179
F1MUE3	NAD(P)(+)--arginine ADP-ribosyltransferase OS=Bos taurus	ART3	43.969	42.11	23.6	10	16	2	0.822375	0.732714	0.841143	1.20773	1.03025	1.26646	0.68377	0.0203995	0.681	0.991853	0.711	0.579444	0.664	0.76104
F1MUH4	PREDICTED: E3 ubiquitin-protein ligase CHIP isoform X1 [Bos taurus]	STUB1	34.833	58.906	23.2	8	11	8	0.847841	0.962367	1.0468	1.00974	0.852093	1.20488	0.93162	0.590928	0.84	0.361184	1.129	0.283905	0.869	0.201324
F1MUK0	PREDICTED: fer-1-like protein 5 [Bos taurus]	FER1L5	241.45	6.3995	0.6	1	1	1
F1MUP9	synaptic vesicle membrane protein VAT-1 homolog [Bos taurus]	VAT1	42.84	89.875	22.9	8	15	8	0.38614	0.388884	0.384877	1.39031	1.15051	1.91599	0.260253	0.039798	0.278	8.43814e-12	0.338	3.85224e-09	0.201	4.34399e-11
F1MUX6	Glutathione S-transferase OS=Bos taurus	GSTM3	25.067	12.417	77	19	159	1	2.14267	2.28885	1.3207	0.209297	0.228701	0.235078	8.54618	0.0301752	10.237	1.9986e-08	10.008	6.96146e-09	5.618	9.71934e-10
F1MUZ9	60 kDa heat shock protein, mitochondrial OS=Bos taurus	HSPD1	60.977	-2	58.6	26	73	1	0.854144	0.950459	1.31923	1.24609	1.10293	0.543981	1.07979	0.781565	0.685		0.862		2.425
F1MV80	NAD kinase 2, mitochondrial OS=Bos taurus	NADK2	52.42	78.096	20.4	7	8	7	1.19443	1.16723	1.01544	0.906957	0.895977	0.911603	1.24408	0.0571564	1.317	0.000394803	1.303	0.0013553	1.114	0.024499
F1MV90	PREDICTED: tropomyosin alpha-3 chain-like isoform X1 [Bos taurus]	LOC101904481	28.984	33.082	15.3	5	7	3	0.590287	0.575438	0.517222	0.463937	3.07373	0.487517	0.418104	0.462476	1.272	0.066457	0.187	0.000143398	1.061	0.344777
F1MVL0	PREDICTED: IQ and AAA domain-containing protein 1-like [Bos taurus]	IQCA1L	94.521	34.282	22	15	21	5	1.0843	1.1005	0.963658	0.96417	0.927522	0.989464	1.09278	0.163944	1.125		1.186		0.974
F1MVL2	Short-chain-specific acyl-CoA dehydrogenase, mitochondrial OS=Bos taurus	ACADS	44.387	67.569	35.9	11	27	0
F1MVP4	PREDICTED: disintegrin and metalloproteinase domain-containing protein 30 [Bos taurus]	LOC789317	78.734	6.0484	4.3	4	7	0
F1MVP6	PREDICTED: leucine-rich repeat-containing protein 37A3 [Bos taurus]		186.63	8.8213	12.1	19	125	1
F1MVW1	Sjoegren syndrome/scleroderma autoantigen 1 [Bos taurus]	SSSCA1	21.554	6.1017	4	1	1	1	0.587771	1.13611	0.943501	1.16439	0.590851	1.49543	0.820564	0.570348	0.505		1.923		0.631
F1MVZ8	ephexin-1 [Bos taurus]	NGEF	67.345	-2	1.4	1	1	1	1.18585	1.31407	1.16857	0.824157	0.857759	0.759997	1.5023	0.00322477	1.439		1.532		1.538
F1MW57	Serine/threonine-protein phosphatase OS=Bos taurus	PPP1CB	36.849	32.816	44.3	14	46	4	1.10941	1.1559	1.19377	0.878602	0.89101	0.845454	1.32275	0.00172521	1.263	0.0161935	1.297	0.0751159	1.412	0.00101756
F1MW58	PREDICTED: calcium-binding mitochondrial carrier protein SCaMC-3 isoform X1 [Bos taurus]	SLC25A23	51.317	10.821	3.5	1	1	1
F1MWB0	PREDICTED: SET domain-containing protein 9 [Bos taurus]	SETD9	30.802	58.535	16.1	4	5	4	1.0881	1.20289	0.860269	0.611675	0.85939	1.38725	1.10249	0.724271	1.779	0.281589	1.4	0.430335	0.62	0.454896
F1MWF0	huntingtin-interacting protein 1 [Bos taurus]	HIP1	116.49	11.183	25.8	28	45	1
F1MWN1	Exportin-2 OS=Bos taurus	CSE1L	110.4	52.816	8	8	8	8	0.802609	0.828377	1.01298	1.2405	1.16933	0.837196	0.814275	0.247312	0.647	0.00570101	0.708	0.00196509	1.21	0.00565878
F1MWN8	PREDICTED: cilia- and flagella-associated protein 58 [Bos taurus]	CFAP58	104.09	18.995	46.5	45	71	1	1.17496	1.11539	1.47587	0.866127	0.739825	0.756181	1.59441	0.0401306	1.357	0.0379922	1.508	0.0518371	1.952	0.184632
F1MWR3	Electron transfer flavoprotein subunit alpha, mitochondrial OS=Bos taurus	ETFA	34.957	8.0165	41.4	11	31	1	0.815955	0.796836	0.838699	1.24905	1.01305	1.23836	0.700333	0.0422363	0.653	0.00214107	0.787	0.030713	0.677	0.000322932
F1MWR8	T-complex protein 1 subunit eta OS=Bos taurus	CCT7	59.18	323.31	56.9	26	54	26	0.797171	0.828492	0.933826	1.15526	0.86529	1.31019	0.768445	0.179418	0.69	4.4631e-14	0.957	0.683642	0.713	1.6267e-12
F1MWT0	Alpha-mannosidase OS=Bos taurus	MAN2C1	115.86	6.5793	27.1	23	58	1	0.544149	0.665167	0.856286	1.4267	0.914926	1.4301	0.547653	0.0596802	0.381		0.727		0.599
F1MWU9	PREDICTED: heat shock 70 kDa protein 6 [Bos taurus]	HSPA6	70.955	9.0958	7.9	5	12	0
F1MWX4	histone deacetylase 11 [Bos taurus]	HDAC11	42.929	6.9244	14.5	5	8	1	1.07357	1.05444	1.10733	0.964571	0.957462	0.884117	1.15295	0.0142789	1.113		1.101		1.252
F1MWY9	enoyl-CoA delta isomerase 2, mitochondrial [Bos taurus]	ECI2	40.736	164.91	24.3	10	24	3	0.228689	0.259985	0.310913	1.38231	0.713864	2.00079	0.195166	0.0972094	0.165	0.460841	0.364	0.901664	0.155	0.350661
F1MX07	Tektin-3 OS=Bos taurus	TEKT3	56.641	7.717	43.9	21	69	1	1.97978	1.80657	1.95872	0.273272	0.228659	0.233257	7.81443	0.000551777	7.245		7.901		8.397
F1MX22	adenosine kinase [Bos taurus]		33.565	5.9526	3.3	1	1	1
F1MX39	PREDICTED: putative Ras-related protein Rab-42 [Bos taurus]	RAB42	24.488	32.712	17.3	4	6	2	0.968995	0.874171	1.07994	1.17014	1.097	0.804623	0.951604	0.721049	0.828	0.0901485	0.797	0.251498	1.342	0.00618092
F1MX42	PREDICTED: pantothenate kinase 2, mitochondrial [Bos taurus]	PANK2	51.387	18.635	5.6	3	3	3	0.93178	1.10018	1.02445	0.952318	0.933688	1.05602	1.03888	0.572497	0.978	0.445624	1.178	0.0905329	0.97	0.749422
F1MX83	Protein S100 OS=Bos taurus	S100A11	11.251	22.644	19.6	2	4	2	0.437352	0.424652	0.420543	0.353138	3.54967	0.435569	0.295628	0.435077	1.238	0.40559	0.12	8.03952e-05	0.966	0.994191
F1MXI4	matrin-3 [Bos taurus]	MATR3	93.823	11.915	2.3	2	2	2	1.11158	1.01796	1.05688	1.01451	0.999186	0.840892	1.11624	0.174314	1.096	0.0626131	1.019	0.851224	1.257	0.134227
F1MXY8	Tricarboxylate transport protein, mitochondrial OS=Bos taurus	SLC25A1	34.017	71.227	24.2	8	16	8	1.00796	0.999782	1.09655	1.02181	0.979441	0.892319	1.07282	0.228804	0.986	0.620398	1.021	0.0298717	1.229	4.51402e-09
F1MY02	disintegrin and metalloproteinase domain-containing protein 1b [Bos taurus]	ADAM1B	89.96	18.443	5	6	12	3	1.80209	1.85491	1.97909	0.297295	0.257472	0.25467	6.96298	0.000541794	6.062	0.000303431	7.204	0.000655987	7.771	0.000407139
F1MY24	PREDICTED: T-complex protein 1 subunit theta-like 2 [Bos taurus]	CCT8L2	53.897	27.009	26.3	11	17	3	1.29163	1.22296	1.11042	0.849162	0.798392	0.769876	1.49953	0.00803227	1.521	0.000316077	1.532	0.000117134	1.442	0.000150235
F1MY28	PREDICTED: large proline-rich protein BAG6 isoform X3 [Bos taurus]	BAG6	118.75	215.4	15.5	16	24	16	0.72232	0.747418	0.814351	1.27378	1.05672	1.35087	0.620445	0.02545	0.567	6.22676e-07	0.707	0.000409599	0.603	9.76431e-05
F1MY69	PREDICTED: schlafen-like protein 1 [Bos taurus]	SLFNL1	45.173	17.783	6.4	3	3	3
F1MY93	PREDICTED: leucine-rich repeat-containing protein 34 isoform X1 [Bos taurus]	LRRC34	50.23	121.58	26.6	10	17	10	1.15003	1.11252	1.08816	0.90829	0.931894	0.853428	1.24395	0.00219534	1.266	0.0717174	1.194	0.216546	1.275	0.0770136
F1MYA6	izumo sperm-egg fusion protein 4 [Bos taurus]	IZUMO4	17.815	118.19	37.7	6	73	4	1.19134	1.12379	1.16499	0.898053	0.89186	0.845568	1.32049	0.000458981	1.327	6.31171e-11	1.26	1.27866e-06	1.378	4.13678e-11
F1MYG5	PREDICTED: lamin isoform X1 [Bos taurus]	LMNA	74.126	168.19	26.8	18	25	17	0.959868	1.00141	1.08261	0.954373	0.862034	1.0172	1.07421	0.294259	1.006	0.641664	1.162	0.036653	1.064	0.313772
F1MYH5	A-kinase anchor protein 4 [Bos taurus]	AKAP4	94.001	10.222	44.5	38	653	1	1.07367	1.20094	1.189	0.867824	0.929554	0.808788	1.32901	0.00630245	1.237		1.292		1.47
F1MYJ6	PREDICTED: FERM and PDZ domain-containing protein 4, partial [Bos taurus]	FRMPD4	138.52	-2	0.7	1	1	1
F1MYN0	PREDICTED: bolA-like protein 2 isoform X2 [Bos taurus]	BOLA2B	10.344	59.925	49.4	4	5	4	0.959043	0.921263	0.905892	0.991076	1.19465	0.98904	0.877608	0.193117	0.968	0.205467	0.771	0.0115331	0.916	0.038351
F1MYX5	PREDICTED: plastin-2 isoform X1 [Bos taurus]	LCP1	70.111	7.2995	25.7	13	22	1	0.59707	0.501322	0.477228	0.424163	3.19299	0.435394	0.388798	0.464686	1.408	0.182288	0.157	0.000264067	1.096	0.545477
F1MZ69	C-Jun-amino-terminal kinase-interacting protein 4 [Bos taurus]	SPAG9	128.57	9.0157	1.4	1	1	1
F1MZG1	Spermatogenesis-associated protein 6 OS=Bos taurus	SPATA6	56.236	76.023	21.1	9	13	1	0.987409	1.10794	1.01036	1.02309	0.802079	1.08639	1.06668	0.5445	0.965		1.381		0.93
F1MZK4	basic leucine zipper and W2 domain-containing protein 1 [Bos taurus]	BZW1	51.419	11.593	3.8	2	2	2
F1MZK8	PREDICTED: prolyl endopeptidase-like isoform X1 [Bos taurus]	PREPL	83.803	15.051	2.9	2	2	2	1.32016	1.13803	1.14644	0.766315	0.936286	0.804688	1.43766	0.0100893	1.723		1.215		1.425
F1MZL6	V-type proton ATPase subunit H OS=Bos taurus	ATP6V1H	54.089	179.6	24.7	9	19	9	0.802118	0.843978	0.944883	1.16441	0.908992	1.25637	0.778126	0.127639	0.689	0.00321763	0.928	0.301442	0.752	0.0198179
F1MZR0	nuclear pore complex protein Nup160 [Bos taurus]	NUP160	157.65	6.9423	0.9	1	1	1
F1MZT7	PREDICTED: translational activator GCN1 [Bos taurus]	GCN1	293.12	6.3077	3.1	6	6	1
F1MZU2	vesicle-fusing ATPase [Bos taurus]	NSF	82.991	265.11	32.8	23	36	23	0.613115	0.770583	0.931174	1.24528	0.945839	1.3511	0.65351	0.0590631	0.492	2.22045e-16	0.815	2.87897e-05	0.689	8.16041e-11
F1MZY2	glutamine--fructose-6-phosphate aminotransferase [isomerizing] 1 [Bos taurus]	GFPT1	63.502	19.444	6.4	3	3	3
F1N020	Kinesin-like protein OS=Bos taurus	KIF3B	84.908	15.304	2.7	2	3	2	1.43705	1.33035	1.32511	0.756604	0.645773	0.704489	1.94246	0.000185454	1.899		2.06		1.881
F1N058	Ropporin-1 OS=Bos taurus	ROPN1	23.977	173.04	42.9	7	91	1	2.22769	1.62011	1.64241	0.292142	0.332743	0.305059	5.90381	0.0164175	7.625	0.00198713	4.869	0.00309846	5.384	0.00159339
F1N0A4	acyl-CoA dehydrogenase family member 9, mitochondrial [Bos taurus]	ACAD9	68.189	33.543	29.7	19	28	4	1.46178	1.26615	1.33214	0.685292	0.754606	0.638599	1.95337	0.00158475	2.133	3.53531e-05	1.678	0.000829674	2.086	2.44928e-05
F1N0F7	PREDICTED: eukaryotic translation initiation factor 5 isoform X1 [Bos taurus]	EIF5	48.971	10.589	3.5	1	1	1
F1N0R8	L-serine dehydratase/L-threonine deaminase OS=Bos taurus	SDS	34.469	26.613	24.2	6	8	1	0.849558	0.840983	0.713861	0.506383	2.34484	0.597371	0.697213	0.619855	1.678		0.359		1.195
F1N152	Serine protease HTRA1 OS=Bos taurus	HTRA1	51.906	32.232	11.1	4	4	4	1.16969	1.66647	1.70583	0.58167	0.425529	0.679062	2.69352	0.018862	2.011	0.0294358	3.916	0.00302229	2.512	0.00242877
F1N155	PREDICTED: LOW QUALITY PROTEIN: ATP-dependent Clp protease ATP-binding subunit clpX-like, mitochondrial isoform X2 [Bos taurus]	CLPX	66.825	45.826	10.9	6	6	6	1.01705	1.07394	0.923807	0.987484	1.05195	0.915296	1.02033	0.751288	1.03	0.238204	1.021	0.932759	1.009	0.731662
F1N191	PREDICTED: L-amino-acid oxidase isoform X1 [Bos taurus]	IL4I1	65.366	46.901	27	15	117	5	1.2519	1.17016	1.17775	0.934777	0.784603	0.820769	1.41717	0.00538708	1.339	0.000134621	1.491	0.000431591	1.435	0.000810744
F1N1A3	PREDICTED: ubiquilin-1 isoform X1 [Bos taurus]	UBQLN1	62.412	56.313	12.7	5	8	5	0.689878	0.825932	0.742911	1.22332	0.996807	1.45218	0.615068	0.0594531	0.564	0.0152394	0.829	0.100093	0.512	0.0198752
F1N1G7	Kinesin-like protein OS=Bos taurus	KIF5B	109.78	12.3	2.4	2	2	2	1.00482	0.984615	0.985696	1.05685	1.12335	0.843792	0.98384	0.864864	0.951		0.876		1.168
F1N1K6	PREDICTED: LOW QUALITY PROTEIN: dynein heavy chain domain-containing protein 1 [Bos taurus]	DNHD1	530.67	6.2715	2.8	12	15	1
F1N1Q5	nucleoporin p54 [Bos taurus]	NUP54	56.03	177.74	21.2	11	14	11	1.18921	1.15531	1.21368	0.939469	0.802119	0.861778	1.36677	0.00732161	1.266	3.02471e-05	1.44	0.0111202	1.408	3.67441e-06
F1N1S0	Single-stranded DNA-binding protein OS=Bos taurus	SSBP1	17.191	48.949	29.1	3	4	1	0.666439	0.69018	0.715084	1.47215	1.04355	1.26558	0.547884	0.0425038	0.453	0.152874	0.661	0.428348	0.565	0.20013
F1N261	Tyrosine-protein kinase OS=Bos taurus	LYN	58.735	14.04	4.1	2	2	2	0.338183	0.357307	0.340786	0.302909	3.76929	0.459866	0.228654	0.410896	1.116		0.095		0.741
F1N2M5	Alkaline phosphatase OS=Bos taurus	ALPI	57.198	12.553	5.4	3	4	0
F1N2Q7	Annexin OS=Bos taurus	ANXA13	36.021	6.0364	5.6	2	2	1	0.802822	0.751542	0.683746	1.41505	0.828111	1.40986	0.612674	0.1325	0.567		0.908		0.485
F1N2R1	PREDICTED: erythrocyte band 7 integral membrane protein isoform X1 [Bos taurus]	STOM	31.32	93.324	45.8	11	18	1	0.32979	0.340888	0.346576	0.351444	3.73067	0.468512	0.223542	0.398955	0.938		0.091		0.74
F1N2S7	PREDICTED: testis-specific serine/threonine-protein kinase 6 [Bos taurus]	TSSK6	30.21	79.081	26	8	17	8	1.23701	1.18115	1.23516	0.870124	0.82928	0.775263	1.47629	0.000604914	1.422	5.12896e-05	1.424	2.99605e-06	1.593	5.29033e-08
F1N332	serine/threonine-protein kinase ULK3 [Bos taurus]	ULK3	53.351	6.0302	3	1	1	1
F1N338	hydroxyacyl-coenzyme A dehydrogenase, mitochondrial [Bos taurus]	HADH	34.39	14.506	29	9	15	2	2.04135	1.61985	1.9058	0.238003	0.437227	0.21468	6.25568	0.00127995	8.577		3.705		8.877
F1N343	PREDICTED: coiled-coil domain-containing protein 136 isoform X2 [Bos taurus]	CCDC136	133.23	20.959	32.9	38	95	2	1.3081	0.991974	1.18085	0.853385	0.878836	0.885153	1.32993	0.08688	1.533	0.0379837	1.129	0.408478	1.334	0.20087
F1N369	zona pellucida-binding protein 1 [Bos taurus]	ZPBP	36.863	17.026	40.6	13	88	2	1.13381	1.14371	1.07534	0.932581	0.798485	0.959757	1.24604	0.0324098	1.216	0.0441083	1.432	0.968533	1.12	0.00614458
F1N3H4	PREDICTED: ataxin-3 isoform X1 [Bos taurus]	ATXN3	42.464	42.771	9.2	3	3	3	0.58708	0.719886	0.761156	1.43132	1.02763	1.31434	0.548096	0.02709	0.41	0.00631181	0.701	0.0801192	0.579	0.00168434
F1N3N1	PREDICTED: cTAGE family member 5 isoform X11 [Bos taurus]		53.918	-2	1.5	1	1	1	0.425478	0.620301	0.394285	1.48481	1.63434	1.16815	0.335891	0.00877411	0.287		0.38		0.338
F1N3S2	Protein FAM162A OS=Bos taurus	FAM162A	16.582	64.825	33.8	6	13	6	1.07914	1.22012	1.23099	0.896397	0.833894	0.778473	1.40717	0.00651116	1.204	0.0122349	1.463	9.07796e-05	1.581	4.06711e-05
F1N3S9	Protein FAM71E1 OS=Bos taurus	FAM71E1	24.169	81.288	24.2	5	7	5	1.43376	1.20913	1.24514	0.856907	0.70148	0.665819	1.74806	0.00403067	1.673	0.102228	1.724	0.0224823	1.87	0.0977025
F1N408	transmembrane protein 130 precursor [Bos taurus]	TMEM130	46.772	-2	1.9	1	1	1	0.746182	0.6979	0.902239	1.11976	1.12932	1.28577	0.663767	0.00878671	0.666		0.618		0.702
F1N427	Septin-12 OS=Bos taurus	SEPT12	41.134	10.491	41	14	26	1	1.3231	1.2748	1.24597	0.827573	0.813625	0.667425	1.66501	0.00391041	1.599		1.567		1.867
F1N4B7	PI-PLC X domain-containing protein 3 OS=Bos taurus	PLCXD3	36.342	-2	2.2	1	2	1	3.58107	0.602331	0.686751	0.610662	0.463303	0.601065	2.9075	0.390333	5.864		1.3		1.143
F1N4D3	ubiquitin-conjugating enzyme E2 R1 [Bos taurus]	CDC34	26.691	28.495	15.6	4	5	4	0.779241	0.977371	1.06447	1.19009	0.911988	1.09859	0.881402	0.342398	0.655	0.00493014	1.072	0.872959	0.969	0.69966
F1N4R7	PREDICTED: LOW QUALITY PROTEIN: alpha-1,3-mannosyl-glycoprotein 4-beta-N-acetylglucosaminyltransferase-like protein MGAT4D [Bos taurus]	MGAT4D	43.412	-2	3.2	1	1	1
F1N594	PREDICTED: radial spoke head 14 homolog isoform X1 [Bos taurus]	RSPH14	41.499	14.281	8.7	3	7	1
F1N5D7	PREDICTED: sodium/hydrogen exchanger 11 [Bos taurus]	SLC9C2	129.94	61.878	3.4	4	4	4	1.10753	1.16468	1.09237	0.977529	0.909584	0.813717	1.24576	0.0273756	1.133	0.350433	1.28	0.288437	1.342	0.0773275
F1N5M6	PREDICTED: testisin-like isoform X3 [Bos taurus]	LOC617302	31.761	17.678	9.3	2	2	2	1.28231	1.50933	1.30281	0.731902	0.612952	0.741641	1.96236	0.00327558	1.752	0.226577	2.462	0.0172424	1.757	0.0205837
F1N5T8	PREDICTED: EF-hand calcium-binding domain-containing protein 13 [Bos taurus]		60.604	7.104	4.7	2	2	1
F1N5Z7	PREDICTED: uncharacterized protein C16orf95 homolog [Bos taurus]		24.133	9.5066	6.6	1	1	1
F1N619	Cadherin-1 OS=Bos taurus	CDH1	91.858	9.1607	2.4	2	3	1	1.58485	1.35117	1.33529	0.648014	0.646245	0.670207	2.17429	0.0103012	2.446		2.091		1.992
F1N632	Dolichyl-diphosphooligosaccharide--protein glycosyltransferase 48 kDa subunit OS=Bos taurus	DDOST	47.303	6.607	1.9	1	1	1
F1N679	PREDICTED: ankyrin repeat domain-containing protein 53 [Bos taurus]	ANKRD53	50.856	7.5525	2.7	1	1	1
[truncated: 2,667 more rows]

## Sheet: Table S4
Differentially abundant proteins (DAPs, FC＞2 or FC＜ 0.5, P＜ 0.05)
[truncated: 280 more rows]

## Sheet: Table S5
GO annotation enrichment analysis of DAPs
[truncated: 304 more rows]

## Sheet: Table S6
GO functional classification of DAPs
[truncated: 49 more rows]

[truncated: 2 more sheets: Table S7, Table S8]
